# Supplementary material for: Genomic adaptation to agricultural environments: cabbage white butterflies (Pieris rapae) as a case study
Source: BMC Genomics. 2017 May 26;18:412. doi: 10.1186/s12864-017-3787-2 (PMC5446745; doi:10.1186/s12864-017-3787-2)
Supplement: Supplementary file 1 — Phenotyping data for MN and ND individuals. Table containing the wing and development time measurements for all phenotyped individuals. (XLSX 18 kb) [file 12864_2017_3787_MOESM1_ESM.xlsx]

## Sheet: two host comparison
Individual	wing length	wing area	wing perimeter	file name	SEX	Lay Date	Transfer Date	EMG DATE	Population	egg to adult dvpmt time	Host
848	2.24139	2.01696	5.6746	575	M	2011-08-27	2011-09-02	2011-09-18	MSP	22	Bok Choy
863	2.3319	2.1869	5.8605	577	F	2011-08-29	2011-09-02	2011-09-18	MSP	20	Bok Choy
868	2.2714	2.15392	5.78217	581	F	2011-08-29	2011-09-02	2011-09-18	MSP	20	Bok Choy
846	2.25567	2.13021	5.75721	588	F	2011-08-27	2011-09-02	2011-09-18	MSP	22	Bok Choy
847	2.23841	1.98163	5.61706	589	M	2011-08-27	2011-09-02	2011-09-18	MSP	22	Bok Choy
1104	2.68972	2.71568	6.66091	632	F	2011-09-09	2011-09-15	2011-09-30	MSP	21	Bok Choy
1079	2.62815	2.48297	6.3466	633	F	2011-09-09	2011-09-15	2011-09-30	MSP	21	Bok Choy
1094	2.80983	3.00425	6.97507	634	F	2011-09-09	2011-09-15	2011-09-30	MSP	21	Bok Choy
1089	2.77572	2.93476	6.88814	635	F	2011-09-09	2011-09-15	2011-09-30	MSP	21	Bok Choy
1093	2.75573	3.00668	6.90746	636	M	2011-09-09	2011-09-15	2011-09-30	MSP	21	Bok Choy
1077	2.78933	3.13261	7.06371	637	M	2011-09-09	2011-09-15	2011-09-30	MSP	21	Bok Choy
1078	2.87452	3.21948	7.16198	638	M	2011-09-09	2011-09-15	2011-09-30	MSP	21	Bok Choy
1092	2.79446	3.02477	6.95224	641	M	2011-09-09	2011-09-15	2011-10-01	MSP	22	Bok Choy
1051	2.64554	2.77026	6.65937	644	F	2011-09-02	2011-09-08	2011-09-23	MSP	21	Bok Choy
1057	2.77857	3.12174	7.07381	663	F	2011-09-02	2011-09-12	2011-09-21	MSP	19	Bok Choy
1083	2.8447	3.07274	7.06498	690	M	2011-09-09	2011-09-15	2011-09-29	MSP	20	Bok Choy
1100	2.69172	2.89985	6.77082	693	F	2011-09-09	2011-09-15	2011-09-29	MSP	20	Bok Choy
880	2.39244	2.24496	6.00735	567	M	2011-08-27	2011-09-06	2011-09-19	ND	23	Bok Choy
881	2.09263	1.88296	5.40194	573	M	2011-08-27	2011-09-06	2011-09-19	ND	23	Bok Choy
877	2.1887	1.84818	5.42466	576	F	2011-08-27	2011-09-06	2011-09-18	ND	22	Bok Choy
897	2.17373	1.835	5.42364	578	F	2011-08-27	2011-09-06	2011-09-18	ND	22	Bok Choy
875	2.26096	1.9765	5.61507	584	M	2011-08-27	2011-09-06	2011-09-18	ND	22	Bok Choy
1009	2.55029	2.57496	6.45126	647	F	2011-09-01	2011-09-07	2011-09-22	ND	21	Bok Choy
1008	2.57795	2.67834	6.48931	648	F	2011-09-01	2011-09-07	2011-09-22	ND	21	Bok Choy
922	2.60455	2.66747	6.53604	652	F	2011-09-01	2011-09-07	2011-09-23	ND	22	Bok Choy
999	2.67771	2.85706	6.70888	654	F	2011-09-01	2011-09-07	2011-09-22	ND	21	Bok Choy
1007	2.65297	2.78155	6.63789	655	F	2011-09-01	2011-09-07	2011-09-22	ND	21	Bok Choy
998	2.77282	3.00558	6.89961	656	M	2011-09-01	2011-09-07	2011-09-23	ND	22	Bok Choy
995	2.79303	2.95389	6.9024	659	M	2011-09-01	2011-09-07	2011-09-21	ND	20	Bok Choy
1004	2.69068	2.89583	6.81551	661	F	2011-09-01	2011-09-07	2011-09-22	ND	21	Bok Choy
1005	2.61213	2.67802	6.55409	667	F	2011-09-01	2011-09-07	2011-09-21	ND	20	Bok Choy
920	2.68812	2.86738	6.75361	668	F	2011-09-01	2011-09-07	2011-09-21	ND	20	Bok Choy
919	2.68061	2.69793	6.64864	669	M	2011-09-01	2011-09-07	2011-09-21	ND	20	Bok Choy
898	2.67378	2.70394	6.60816	700	M	2011-08-27	2011-09-06	2011-09-20	ND	24	Bok Choy
923	2.44054	2.30297	6.04063	773	M	2011-09-01	2011-09-07	2011-09-25	ND	24	Bok Choy
923.5	2.70726	2.76101	6.64443	774	M	2011-09-01	2011-09-07	2011-09-23	ND	22	Bok Choy
1003	2.69257	2.89676	6.78742	776	M	2011-09-01	2011-09-07	2011-09-23	ND	22	Bok Choy
1003.5	2.51297	2.3543	6.20195	775	F	2011-09-01	2011-09-07	2011-09-25	ND	24	Bok Choy
1017	2.38239	2.33903	6.08527	642	F	2011-08-29	2011-09-07	2011-09-23	MSP	25	Radish
1018	2.22969	1.82511	5.49078	646	F	2011-08-29	2011-09-07	2011-09-20	MSP	22	Radish
1027	2.6532	2.79284	6.69013	657	M	2011-08-30	2011-09-07	2011-09-25	MSP	26	Radish
1014	2.67873	2.73189	6.6414	664	F	2011-08-29	2011-09-07	2011-09-21	MSP	23	Radish
1023	2.58783	2.66771	6.49748	670	F	2011-08-29	2011-09-07	2011-09-25	MSP	27	Radish
1028	2.43673	2.27767	6.04252	671	F	2011-08-30	2011-09-07	2011-09-25	MSP	26	Radish
1026	2.5345	2.49383	6.31639	672	F	2011-08-30	2011-09-07	2011-09-25	MSP	26	Radish
1107	2.40029	2.2019	5.96821	779	M	2011-09-09	2011-09-15	2011-10-06	MSP	27	Radish
588	2.26237	1.96653	5.62899	570	M	2011-08-24	2011-08-30	2011-09-19	ND	26	Radish
682	1.86914	1.40133	4.73182	574	F	2011-08-27	2011-09-02	2011-09-19	ND	23	Radish
556	2.13906	1.7643	5.34981	579	M	2011-08-23	2011-08-29	2011-09-18	ND	26	Radish
564	2.0897	1.71015	5.25398	580	M	2011-08-23	2011-08-29	2011-09-18	ND	26	Radish
595	2.11469	1.68894	5.20906	583	F	2011-08-24	2011-08-30	2011-09-18	ND	25	Radish
563	1.93531	1.51263	4.8722	586	F	2011-08-23	2011-08-29	2011-09-18	ND	26	Radish
552	1.88228	1.33064	4.63604	590	F	2011-08-23	2011-08-29	2011-09-17	ND	25	Radish
596	2.09694	1.70993	5.19653	592	F	2011-08-24	2011-08-30	2011-09-18	ND	25	Radish
560	1.95617	1.41054	4.80647	593	M	2011-08-23	2011-08-29	2011-09-18	ND	26	Radish
567	2.30144	2.01092	5.69384	595	M	2011-08-23	2011-08-29	2011-09-14	ND	22	Radish
568	2.34969	2.11601	5.82572	596	M	2011-08-23	2011-08-29	2011-09-17	ND	25	Radish
574	2.04953	1.63124	5.12887	597	F	2011-08-23	2011-08-29	2011-09-17	ND	25	Radish
557	1.77465	1.18671	4.37367	599	F	2011-08-23	2011-08-29	2011-09-17	ND	25	Radish
540	2.22711	1.92242	5.56448	600	F	2011-08-23	2011-08-29	2011-09-16	ND	24	Radish
571	2.05688	1.70837	5.20629	601	F	2011-08-23	2011-08-29	2011-09-16	ND	24	Radish
541	2.2991	1.93641	5.61599	604	M	2011-08-23	2011-08-29	2011-09-18	ND	26	Radish
686	2.44028	2.41254	6.10251	662	F	2011-08-27	2011-09-02	2011-09-22	ND	26	Radish

## Sheet: Appendix 1
Individual	wing length	wing area	SEX	Lay Date	Transfer Date	EMG DATE	egg to adult dvpmt time	Population	Host	# in cup
848	2.24139	2.01696	M	2011-08-27	2011-09-02	2011-09-18	22	MN	Bok Choy	5
863	2.3319	2.1869	F	2011-08-29	2011-09-02	2011-09-18	20	MN	Bok Choy	5
868	2.2714	2.15392	F	2011-08-29	2011-09-02	2011-09-18	20	MN	Bok Choy	5
846	2.25567	2.13021	F	2011-08-27	2011-09-02	2011-09-18	22	MN	Bok Choy	5
847	2.23841	1.98163	M	2011-08-27	2011-09-02	2011-09-18	22	MN	Bok Choy	5
1104	2.68972	2.71568	F	2011-09-09	2011-09-15	2011-09-30	21	MN	Bok Choy	5
1079	2.62815	2.48297	F	2011-09-09	2011-09-15	2011-09-30	21	MN	Bok Choy	5
1094	2.80983	3.00425	F	2011-09-09	2011-09-15	2011-09-30	21	MN	Bok Choy	5
1089	2.77572	2.93476	F	2011-09-09	2011-09-15	2011-09-30	21	MN	Bok Choy	5
1093	2.75573	3.00668	M	2011-09-09	2011-09-15	2011-09-30	21	MN	Bok Choy	5
1077	2.78933	3.13261	M	2011-09-09	2011-09-15	2011-09-30	21	MN	Bok Choy	5
1078	2.87452	3.21948	M	2011-09-09	2011-09-15	2011-09-30	21	MN	Bok Choy	5
1092	2.79446	3.02477	M	2011-09-09	2011-09-15	2011-10-01	22	MN	Bok Choy	5
1051	2.64554	2.77026	F	2011-09-02	2011-09-08	2011-09-23	21	MN	Bok Choy	2
1057	2.77857	3.12174	F	2011-09-02	2011-09-12	2011-09-21	19	MN	Bok Choy	2
1083	2.8447	3.07274	M	2011-09-09	2011-09-15	2011-09-29	20	MN	Bok Choy	5
1100	2.69172	2.89985	F	2011-09-09	2011-09-15	2011-09-29	20	MN	Bok Choy	5
1017	2.38239	2.33903	F	2011-08-29	2011-09-07	2011-09-23	25	MN	Radish	5
1018	2.22969	1.82511	F	2011-08-29	2011-09-07	2011-09-20	22	MN	Radish	5
1027	2.6532	2.79284	M	2011-08-30	2011-09-07	2011-09-25	26	MN	Radish	5
1014	2.67873	2.73189	F	2011-08-29	2011-09-07	2011-09-21	23	MN	Radish	5
1023	2.58783	2.66771	F	2011-08-29	2011-09-07	2011-09-25	27	MN	Radish	5
1028	2.43673	2.27767	F	2011-08-30	2011-09-07	2011-09-25	26	MN	Radish	5
1026	2.5345	2.49383	F	2011-08-30	2011-09-07	2011-09-25	26	MN	Radish	5
1107	2.40029	2.2019	M	2011-09-09	2011-09-15	2011-10-06	27	MN	Radish	5
880	2.39244	2.24496	M	2011-08-27	2011-09-06	2011-09-19	23	ND	Bok Choy	6
881	2.09263	1.88296	M	2011-08-27	2011-09-06	2011-09-19	23	ND	Bok Choy	6
877	2.1887	1.84818	F	2011-08-27	2011-09-06	2011-09-18	22	ND	Bok Choy	6
897	2.17373	1.835	F	2011-08-27	2011-09-06	2011-09-18	22	ND	Bok Choy	6
875	2.26096	1.9765	M	2011-08-27	2011-09-06	2011-09-18	22	ND	Bok Choy	6
1009	2.55029	2.57496	F	2011-09-01	2011-09-07	2011-09-22	21	ND	Bok Choy	5
1008	2.57795	2.67834	F	2011-09-01	2011-09-07	2011-09-22	21	ND	Bok Choy	5
922	2.60455	2.66747	F	2011-09-01	2011-09-07	2011-09-23	22	ND	Bok Choy	5
999	2.67771	2.85706	F	2011-09-01	2011-09-07	2011-09-22	21	ND	Bok Choy	5
1007	2.65297	2.78155	F	2011-09-01	2011-09-07	2011-09-22	21	ND	Bok Choy	5
998	2.77282	3.00558	M	2011-09-01	2011-09-07	2011-09-23	22	ND	Bok Choy	5
995	2.79303	2.95389	M	2011-09-01	2011-09-07	2011-09-21	20	ND	Bok Choy	5
1004	2.69068	2.89583	F	2011-09-01	2011-09-07	2011-09-22	21	ND	Bok Choy	5
1005	2.61213	2.67802	F	2011-09-01	2011-09-07	2011-09-21	20	ND	Bok Choy	5
920	2.68812	2.86738	F	2011-09-01	2011-09-07	2011-09-21	20	ND	Bok Choy	5
919	2.68061	2.69793	M	2011-09-01	2011-09-07	2011-09-21	20	ND	Bok Choy	5
898	2.67378	2.70394	M	2011-08-27	2011-09-06	2011-09-20	24	ND	Bok Choy	6
923	2.44054	2.30297	M	2011-09-01	2011-09-07	2011-09-25	24	ND	Bok Choy	5
923.5	2.70726	2.76101	M	2011-09-01	2011-09-07	2011-09-23	22	ND	Bok Choy	5
1003	2.69257	2.89676	M	2011-09-01	2011-09-07	2011-09-23	22	ND	Bok Choy	5
1003.5	2.51297	2.3543	F	2011-09-01	2011-09-07	2011-09-25	24	ND	Bok Choy	5
588	2.26237	1.96653	M	2011-08-24	2011-08-30	2011-09-19	26	ND	Radish	5
682	1.86914	1.40133	F	2011-08-27	2011-09-02	2011-09-19	23	ND	Radish	5
556	2.13906	1.7643	M	2011-08-23	2011-08-29	2011-09-18	26	ND	Radish	5
564	2.0897	1.71015	M	2011-08-23	2011-08-29	2011-09-18	26	ND	Radish	5
595	2.11469	1.68894	F	2011-08-24	2011-08-30	2011-09-18	25	ND	Radish	2
563	1.93531	1.51263	F	2011-08-23	2011-08-29	2011-09-18	26	ND	Radish	5
552	1.88228	1.33064	F	2011-08-23	2011-08-29	2011-09-17	25	ND	Radish	5
596	2.09694	1.70993	F	2011-08-24	2011-08-30	2011-09-18	25	ND	Radish	2
560	1.95617	1.41054	M	2011-08-23	2011-08-29	2011-09-18	26	ND	Radish	5
567	2.30144	2.01092	M	2011-08-23	2011-08-29	2011-09-14	22	ND	Radish	4
568	2.34969	2.11601	M	2011-08-23	2011-08-29	2011-09-17	25	ND	Radish	4
574	2.04953	1.63124	F	2011-08-23	2011-08-29	2011-09-17	25	ND	Radish	5
557	1.77465	1.18671	F	2011-08-23	2011-08-29	2011-09-17	25	ND	Radish	5
540	2.22711	1.92242	F	2011-08-23	2011-08-29	2011-09-16	24	ND	Radish	6
571	2.05688	1.70837	F	2011-08-23	2011-08-29	2011-09-16	24	ND	Radish	3
541	2.2991	1.93641	M	2011-08-23	2011-08-29	2011-09-18	26	ND	Radish	6
686	2.44028	2.41254	F	2011-08-27	2011-09-02	2011-09-22	26	ND	Radish	5
