# Supplementary material for: Genomic adaptation to agricultural environments: cabbage white butterflies (Pieris rapae) as a case study
Source: BMC Genomics. 2017 May 26;18:412. doi: 10.1186/s12864-017-3787-2 (PMC5446745; doi:10.1186/s12864-017-3787-2)
Supplement: Supplementary file 3 — Population statistics for all SNPs. Allele frequency and population statistics for all SNPs. (XLSX 12762 kb) [file 12864_2017_3787_MOESM3_ESM.xlsx]

## Sheet: summary (all snps)
SNP_ID	REF	ALT	MN.FREQ.ALT	MN.N	ND.FREQ.ALT	ND.N	Hs	Ht	Gst	Gprime_st	D	Phi_st	pval (fisher test)	fst (bayesian)	qval (bayescan)	snp_type
c202_g1:113	A	T	0.471429	35	0.537037	27	0.506113	0.504115	-0.00396423	-0.0161171	-0.00809266	0.035114	0.587089	0.042592	0.901642	UPSTREAM
c1249_g1:394	G	A	0	39	0.025	40	0.0246876	0.0248438	0.00628828	0.0128143	0.000320358	0.0250199	0.496896	0.04571	0.88526	SYNONYMOUS_CODING
c1374_g1:69	A	C	0.265625	32	0.196429	28	0.358921	0.358311	-0.00170325	-0.00532276	-0.00190395	-0.0425921	0.395922	0.042833	0.89933	UPSTREAM
c1374_g1:71	C	T	0.265625	32	0.196429	28	0.358921	0.358311	-0.00170325	-0.00532276	-0.00190395	-0.0425921	0.395922	0.04276	0.90749	UPSTREAM
c1374_g1:218	G	A	0.0666667	45	0.111111	45	0.162797	0.16288	0.000510986	0.00122007	0.000198827	0.00490731	0.432991	0.042835	0.90164	UPSTREAM
c1374_g1:269	C	G	0	46	0.0217391	46	0.0215002	0.0216197	0.00552486	0.0112305	0.000244141	0.0224609	0.497268	0.046102	0.88011	NON_SYNONYMOUS_CODING
c1374_g1:322	A	T	0.27907	43	0.134146	41	0.321167	0.329755	0.0260454	0.0747879	0.025304	0.156324	0.0233865	0.043413	0.90789	SYNONYMOUS_CODING
c1493_g1:260	G	A	0.0263158	38	0.0384615	39	0.0634294	0.0630912	-0.00536032	-0.0115084	-0.000722186	-0.0334131	1	0.042884	0.89603	SYNONYMOUS_CODING
c1589_g1:60	A	C	0.0789474	19	0	18	0.0747361	0.0768417	0.0274025	0.057652	0.00455148	0.109995	0.240281	0.043836	0.89904	UPSTREAM
c1589_g1:100	A	G	0.189655	29	0.16	25	0.293552	0.291259	-0.00787395	-0.0224686	-0.00649265	-0.102396	0.801814	0.042814	0.89561	UPSTREAM
c1589_g1:197	A	G	0.0657895	38	0	28	0.0624293	0.0641094	0.0262062	0.0544748	0.00358387	-0.891006	0.0720765	0.043987	0.89746	NON_SYNONYMOUS_CODING
c1589_g1:462	A	C	0.0365854	41	0	35	0.0357198	0.0361526	0.0119707	0.0245346	0.000897606	0.0436656	0.249739	0.043472	0.90069	NON_SYNONYMOUS_CODING
c1876_g1:337	T	C	0.673913	46	0.467391	46	0.473841	0.492592	0.0380648	0.139384	0.0712728	0.270797	0.00716522	0.044261	0.90711	SYNONYMOUS_CODING
c2354_g1:86	C	T	0.255319	47	0.188889	45	0.347116	0.347435	0.00091844	0.0028109	0.000977503	0.0124768	0.293735	0.042541	0.89904	UPSTREAM
c3267_g1:81	G	A	0.208333	48	0.0833333	48	0.24386	0.250402	0.0261276	0.0673481	0.0173047	0.123374	0.0231995	0.043448	0.90602	SYNONYMOUS_CODING
c3267_g1:162	G	A	0.0625	48	0.0104167	48	0.0696272	0.0706209	0.0140708	0.029828	0.00213612	0.059497	0.118129	0.043482	0.90186	SYNONYMOUS_CODING
c3267_g1:165	G	A	0	48	0.114583	48	0.102522	0.108553	0.0555556	0.117288	0.0134392	0.222815	0.000721146	0.053351	0.73984	SYNONYMOUS_CODING
c3267_g1:336	G	A	0.229167	48	0.177083	48	0.325768	0.325427	-0.00104591	-0.00310578	-0.00100965	0.00163813	0.473382	0.042836	0.90208	SYNONYMOUS_CODING
c3267_g1:449	A	T	0.0208333	48	0	47	0.0206163	0.0207248	0.00523501	0.0106347	0.000221557	0.0208448	0.49741	0.044176	0.85577	UPSTREAM
c3799_g1:472	T	C	0.0104167	48	0.117021	47	0.114844	0.119922	0.0423421	0.0917852	0.0114731	0.129554	0.002385	0.045821	0.90551	DOWNSTREAM
c4030_g1:174	A	G	0.464286	28	0.518519	27	0.507614	0.504468	-0.00623547	-0.0254865	-0.012777	-0.0342944	0.703024	0.042869	0.89812	SYNONYMOUS_CODING
c4030_g1:267	C	A	0.0454545	33	0.0882353	34	0.125715	0.125692	-0.000185252	-0.000423857	-5.32654e-05	-0.0178888	0.492961	0.043335	0.90141	SYNONYMOUS_CODING
c4030_g1:278	G	A	0.102941	34	0.116667	30	0.198514	0.197051	-0.00742334	-0.0186625	-0.00365016	-0.0330254	1	0.042613	0.89435	NON_SYNONYMOUS_CODING
c4030_g1:399	T	G	0.236842	38	0.228571	35	0.362042	0.359593	-0.00681253	-0.0215038	-0.00767993	-0.0317077	1	0.042631	0.88388	SYNONYMOUS_CODING
c4030_g1:408	A	G	0.0131579	38	0.0555556	36	0.0663512	0.0668013	0.0067384	0.0143379	0.000964247	0.0301736	0.200211	0.04373	0.90691	SYNONYMOUS_CODING
c4030_g1:501	C	T	0.0897436	39	0.162162	37	0.220458	0.221629	0.00528288	0.0134826	0.00300391	0.0475339	0.222586	0.042785	0.90415	SYNONYMOUS_CODING
c4030_g1:610	A	T	0	33	0.1	30	0.091455	0.0957275	0.0446321	0.0940519	0.00940519	0.317799	0.0101649	0.049332	0.8377	NON_SYNONYMOUS_CODING
c4030_g1:687	A	T	0.222222	27	0.267857	28	0.375784	0.373408	-0.00636321	-0.0205184	-0.00761299	-0.02703	0.660084	0.042443	0.89679	SYNONYMOUS_CODING
c4030_g1:693	C	T	0.0185185	27	0.12	25	0.126206	0.13014	0.0302284	0.0671587	0.00900424	0.136426	0.0534324	0.044606	0.9038	SYNONYMOUS_CODING
c4112_g1:291	C	T	0.212121	33	0.224138	29	0.34664	0.343905	-0.00795268	-0.0245391	-0.00837202	-0.0378459	1	0.042685	0.8824	SYNONYMOUS_CODING
c4112_g1:339	C	A	0.0178571	28	0.1	30	0.109427	0.111856	0.0217177	0.0477357	0.00545551	0.00148842	0.115164	0.044137	0.90722	SYNONYMOUS_CODING
c4112_g1:411	C	T	0.142857	21	0	26	0.125142	0.134	0.0661013	0.141744	0.0202491	0.506245	0.00644274	0.045468	0.90289	DOWNSTREAM
c4239_g1:525	C	T	0.181818	44	0.075	40	0.22077	0.225157	0.0194885	0.0490636	0.0112623	0.0278206	0.0651386	0.043431	0.90796	UPSTREAM
c4247_g1:365	T	A	0.015625	32	0.08	25	0.0905946	0.0918598	0.0137733	0.0298792	0.0027825	0.0678219	0.166771	0.044286	0.9038	NON_SYNONYMOUS_CODING
c4247_g1:367	T	A	0.162162	37	0.0625	32	0.197334	0.200863	0.017568	0.0430184	0.00879262	0.0862379	0.107809	0.042986	0.89713	SYNONYMOUS_CODING
c4247_g1:509	G	A	0.0125	40	0.0147059	34	0.0272034	0.0270208	-0.00675739	-0.0139872	-0.000375393	-0.0569058	1	0.043201	0.88085	NON_SYNONYMOUS_CODING
c4247_g1:958	A	T	0.333333	42	0.223684	38	0.400896	0.404395	0.00865388	0.0286415	0.0116827	0.0574465	0.159027	0.043151	0.90431	NON_SYNONYMOUS_CODING
c4247_g1:1033	G	A	0.0348837	43	0.0857143	35	0.113505	0.114061	0.00487933	0.0109547	0.0012556	0.0975643	0.300571	0.043299	0.9067	SYNONYMOUS_CODING
c4247_g1:1117	G	A	0.0277778	36	0.0714286	35	0.0946663	0.0949522	0.00301098	0.00663169	0.000631589	0.014871	0.271587	0.043816	0.9038	SYNONYMOUS_CODING
c4306_g1:241	T	G	0.836957	46	0.295455	44	0.348496	0.493171	0.293357	0.696291	0.444126	0.721608	1.04162e-13	0.15161	0.036074	SYNONYMOUS_CODING
c4306_g1:342	A	G	0.0106383	47	0.0333333	45	0.0432173	0.0432399	0.000521383	0.0010893	4.71257e-05	0.00283761	0.360205	0.043386	0.89988	SYNONYMOUS_CODING
c4306_g1:790	A	C	0	44	0.102564	39	0.0931713	0.0978677	0.047987	0.100989	0.0103578	0.160632	0.00194592	0.052289	0.77289	SYNONYMOUS_CODING
c4518_g1:78	G	A	0.047619	21	0.0833333	18	0.124964	0.12399	-0.00785451	-0.0180945	-0.00222592	-0.00476583	0.657412	0.043007	0.90564	DOWNSTREAM
c4518_g1:244	G	A	0.0714286	28	0.0645161	31	0.12887	0.127799	-0.00838081	-0.0194039	-0.00245902	-0.0498991	1	0.042516	0.90325	SYNONYMOUS_CODING
c4518_g1:358	G	A	0.0967742	31	0.177419	31	0.237176	0.238515	0.00561436	0.0146378	0.00351093	0.0356093	0.296328	0.042979	0.90325	SYNONYMOUS_CODING
c4518_g1:394	A	G	0.04	25	0.0806452	31	0.114612	0.114403	-0.00182854	-0.00413805	-0.000472538	-0.265335	0.457774	0.043304	0.90397	SYNONYMOUS_CODING
c4570_g1:364	T	A	0.117021	47	0.217391	46	0.276432	0.279983	0.0126819	0.0346147	0.00981444	0.0747676	0.0779711	0.043616	0.9048	UPSTREAM
c4570_g1:954	C	T	0.0520833	48	0	46	0.0499018	0.0509926	0.021391	0.044086	0.00229614	0.0847555	0.0594647	0.044556	0.89812	DOWNSTREAM
c4571_g1:299	G	C	0.525	20	0.527778	18	0.512118	0.505364	-0.0133631	-0.0555221	-0.0276839	-0.0644982	1	0.042787	0.89198	NON_SYNONYMOUS_CODING
c4571_g1:302	G	A	0.586957	23	0.558824	17	0.501812	0.495791	-0.0121448	-0.0493555	-0.0241728	-0.0490856	0.8228	0.042756	0.89521	SYNONYMOUS_CODING
c4588_g1:269	C	T	0.647059	17	0.65625	16	0.468159	0.461102	-0.015306	-0.0584531	-0.0265403	-0.0717961	1	0.043199	0.89679	SYNONYMOUS_CODING
c4772_g1:282	G	A	0	47	0.0340909	44	0.033295	0.033693	0.0118113	0.0241509	0.000823326	0.0212729	0.11104	0.046524	0.88526	SYNONYMOUS_CODING
c4772_g1:321	T	C	0	45	0.0333333	45	0.0325843	0.0329588	0.0113636	0.0232288	0.000774293	0.0186916	0.24581	0.046484	0.89435	SYNONYMOUS_CODING
c4772_g1:408	C	T	0	47	0.0340909	44	0.033295	0.033693	0.0118113	0.0241509	0.000823326	0.0212729	0.11104	0.046407	0.90117	SYNONYMOUS_CODING
c4772_g1:417	C	G	0.0729167	48	0.076087	46	0.139381	0.138644	-0.00531359	-0.0124143	-0.00171202	-0.0239752	1	0.042571	0.8824	SYNONYMOUS_CODING
c4772_g1:588	A	T	0	48	0.0434783	46	0.0420353	0.0427568	0.0168742	0.0346447	0.00150629	0.0399218	0.0554342	0.046598	0.88457	SYNONYMOUS_CODING
c4772_g1:666	T	C	0.22619	42	0.191489	47	0.33361	0.332332	-0.00384574	-0.0115866	-0.00383578	-0.0205187	0.584372	0.042118	0.89603	SYNONYMOUS_CODING
c4772_g1:679	C	T	0	48	0.0326087	46	0.0318847	0.0322467	0.0112256	0.0229331	0.000747818	0.0195786	0.115228	0.046698	0.85407	SYNONYMOUS_CODING
c4772_g1:723	T	A	0.0425532	47	0.0652174	46	0.102812	0.102516	-0.0028872	-0.00645474	-0.000659805	-0.0168357	0.534109	0.042974	0.89146	SYNONYMOUS_CODING
c4772_g1:769	T	C	0	48	0.0543478	46	0.051947	0.0531474	0.0225863	0.0465954	0.00253236	0.0431971	0.026512	0.046764	0.87834	NON_SYNONYMOUS_CODING
c4827_g1:69	C	T	0.0813953	43	0.0357143	42	0.110509	0.110902	0.00354578	0.00794444	0.000884181	-0.000584744	0.329194	0.042832	0.89713	UPSTREAM
c4827_g1:82	G	A	0.155556	45	0	40	0.132927	0.144241	0.0784388	0.167768	0.0260973	0.122162	9.46517e-05	0.048299	0.8693	UPSTREAM
c4827_g1:424	T	A	0.0104167	48	0.0217391	46	0.0319144	0.0318086	-0.0033241	-0.00689027	-0.000218442	-0.0135176	0.615061	0.043179	0.89561	SYNONYMOUS_CODING
c4827_g1:433	C	T	0.0833333	48	0.0111111	45	0.0883273	0.0904599	0.0235757	0.0505283	0.00467855	0.0971772	0.0354396	0.043385	0.9083	SYNONYMOUS_CODING
c4827_g1:553	A	T	0.0208333	48	0.111111	45	0.120461	0.123888	0.0276598	0.0612033	0.00779209	0.122746	0.0156203	0.044157	0.9066	SYNONYMOUS_CODING
c4827_g1:610	C	T	0.0416667	48	0.0111111	45	0.0514723	0.0516621	0.00367388	0.00771813	0.0004002	0.00418215	0.369516	0.042822	0.85663	SYNONYMOUS_CODING
c4827_g1:670	G	C	0.145833	48	0	45	0.125921	0.135877	0.0732718	0.156209	0.0227805	0.284927	8.00084e-05	0.048352	0.86385	SYNONYMOUS_CODING
c4944_g1:121	A	C	0.135417	48	0.0666667	45	0.181252	0.18264	0.00759851	0.0184213	0.00339004	0.0388833	0.149182	0.043112	0.90464	NON_SYNONYMOUS_CODING
c4944_g1:268	A	T	0.138298	47	0.0543478	46	0.17242	0.175017	0.0148369	0.035332	0.00627543	0.0717861	0.08055	0.043307	0.9027	SYNONYMOUS_CODING
c4944_g1:442	A	G	0.43617	47	0.347826	46	0.477908	0.479241	0.00278074	0.0106228	0.00510503	0.0565543	0.232754	0.042585	0.90069	SYNONYMOUS_CODING
c4944_g1:470	G	A	0	47	0.106383	47	0.0960879	0.101235	0.0508475	0.107062	0.0113895	0.168459	0.00151773	0.052332	0.7742	NON_SYNONYMOUS_CODING
c4944_g1:535	G	A	0.125	48	0	47	0.110539	0.117769	0.0613967	0.130068	0.0162585	0.243653	0.000340062	0.047135	0.87576	SYNONYMOUS_CODING
c4967_g1:184	T	A	0.180556	36	0.403226	31	0.394511	0.416342	0.0524339	0.164566	0.0721084	0.250991	0.00673607	0.044719	0.9059	SYNONYMOUS_CODING
c4967_g1:253	C	A	0.184211	38	0.0625	32	0.211921	0.217802	0.0270052	0.0667322	0.0149269	0.13031	0.0420915	0.043278	0.90431	NON_SYNONYMOUS_CODING
c4967_g1:254	T	A	0.184211	38	0.0625	32	0.211921	0.217802	0.0270052	0.0667322	0.0149269	0.13031	0.0420915	0.043397	0.90431	NON_SYNONYMOUS_CODING
c4967_g1:349	C	G	0.0192308	26	0.0869565	23	0.100311	0.101577	0.012463	0.0273642	0.00281421	0.166334	0.183407	0.044326	0.90464	SYNONYMOUS_CODING
c4967_g1:364	G	A	0.03125	32	0.0625	24	0.0905172	0.0901805	-0.00373413	-0.00824232	-0.000740521	0.00094905	0.649678	0.043116	0.87212	SYNONYMOUS_CODING
c4967_g1:409	C	T	0.147059	34	0.037037	27	0.163819	0.168511	0.0278421	0.0647896	0.0112217	-0.223898	0.0642523	0.043568	0.9066	SYNONYMOUS_CODING
c4967_g1:547	G	A	0.25	28	0.075	20	0.2625	0.275	0.0454545	0.117907	0.0338983	-0.376226	0.0315296	0.043718	0.90908	SYNONYMOUS_CODING
c4967_g1:582	C	G	0.0217391	23	0.0789474	19	0.0962949	0.0967745	0.00495513	0.0109122	0.00106125	0.15418	0.323947	0.043621	0.90415	NON_SYNONYMOUS_CODING
c4967_g1:818	T	A	0.574074	27	0.62069	29	0.488685	0.485402	-0.00676207	-0.0266298	-0.0128387	-0.0198702	0.700717	0.042734	0.90164	NON_SYNONYMOUS_CODING
c4967_g1:878	C	T	0.2	35	0.0806452	31	0.237757	0.243072	0.0218658	0.0561445	0.0139456	0.0203369	0.0802582	0.043347	0.90882	NON_SYNONYMOUS_CODING
c4967_g1:881	T	A	0.2	35	0.0806452	31	0.237757	0.243072	0.0218658	0.0561445	0.0139456	0.0203369	0.0802582	0.043472	0.90757	NON_SYNONYMOUS_CODING
c4967_g1:1033	A	G	0.185714	35	0.0454545	22	0.198282	0.206284	0.0387894	0.0931525	0.0199612	0.167334	0.0443711	0.043551	0.9027	SYNONYMOUS_CODING
c4967_g1:1120	T	A	0.214286	35	0.0357143	28	0.206119	0.220406	0.0648238	0.153367	0.0359942	-0.0863338	0.00350258	0.045393	0.90325	SYNONYMOUS_CODING
c4967_g1:1345	A	G	0.047619	21	0.138889	18	0.169318	0.171299	0.0115671	0.0275312	0.00477061	0.136522	0.238681	0.0438	0.90307	SYNONYMOUS_CODING
c4967_g1:1405	A	T	0.241935	31	0.0882353	17	0.270001	0.278738	0.0313479	0.0832743	0.0239394	0.161054	0.0995617	0.043899	0.90289	SYNONYMOUS_CODING
c4980_g1:170	C	A	0	48	0.0208333	48	0.020614	0.0207237	0.00529101	0.0107479	0.000223914	0.0214957	0.497382	0.046064	0.87212	SYNONYMOUS_CODING
c4980_g1:293	C	T	0.145833	48	0.0104167	48	0.136294	0.144753	0.0584374	0.127847	0.0195876	0.242175	0.0006266	0.045218	0.90711	SYNONYMOUS_CODING
c4994_g1:310	G	A	0.0104167	48	0.0104167	48	0.0208333	0.0207248	-0.0052356	-0.0107503	-0.000221631	-0.0215006	1	0.043633	0.89391	SYNONYMOUS_CODING
c4994_g1:421	G	A	0.0104167	48	0.0520833	48	0.060307	0.060861	0.009102	0.0191975	0.00117902	0.0386233	0.211349	0.04356	0.90681	SYNONYMOUS_CODING
c4994_g1:454	T	C	0.0625	48	0.0978261	46	0.14843	0.148264	-0.00111902	-0.00263109	-0.000389658	-0.00312101	0.427554	0.042835	0.90307	SYNONYMOUS_CODING
c4994_g1:599	A	C	0.0425532	47	0.125	48	0.151715	0.154315	0.0168497	0.0390681	0.00613037	0.0783923	0.0648438	0.043911	0.9066	UPSTREAM
c4994_g1:600	T	A	0.0104167	48	0.0104167	48	0.0208333	0.0207248	-0.0052356	-0.0107503	-0.000221631	-0.0215006	1	0.043205	0.89561	UPSTREAM
c5132_g1:221	C	T	0.0121951	41	0.157895	38	0.146872	0.156555	0.061852	0.136554	0.0227006	0.177133	0.000849807	0.046904	0.89713	NON_SYNONYMOUS_CODING
c5132_g1:241	A	G	0	26	0.0384615	26	0.0377074	0.0380845	0.00990099	0.0203762	0.000783699	0.0407524	0.495146	0.045582	0.90397	NON_SYNONYMOUS_CODING
c5132_g1:279	T	A	0.707317	41	0.714286	42	0.416115	0.413633	-0.00600243	-0.0206845	-0.00850443	-0.0343028	1	0.042827	0.89713	NON_SYNONYMOUS_CODING
c5342_g1:137	A	G	0.0142857	35	0.0625	40	0.0736619	0.074331	0.00900078	0.0192597	0.00144448	0.0100805	0.215616	0.043492	0.9048	SYNONYMOUS_CODING
c5342_g1:165	G	A	0.0875	40	0.174419	43	0.226574	0.228985	0.0105279	0.0269405	0.00623391	0.0275742	0.113283	0.043536	0.90722	NON_SYNONYMOUS_CODING
c5342_g1:233	C	T	0.0897436	39	0.142857	42	0.206694	0.206827	0.000642488	0.00161873	0.000335012	-0.00320391	0.336042	0.042744	0.89988	SYNONYMOUS_CODING
c5342_g1:372	A	G	0.646341	41	0.586957	46	0.476518	0.475534	-0.00207009	-0.00792535	-0.00376097	-0.0112679	0.439481	0.042646	0.89435	NON_SYNONYMOUS_CODING
c5342_g1:438	A	G	0.5625	40	0.465909	44	0.500908	0.502585	0.00333581	0.0133231	0.00671832	0.0219783	0.220766	0.042983	0.90289	NON_SYNONYMOUS_CODING
c5342_g1:524	C	T	0.590909	44	0.5	45	0.497324	0.498662	0.00268302	0.0106464	0.0053232	0.0130531	0.232781	0.042877	0.90626	SYNONYMOUS_CODING
c5342_g1:536	C	T	0.0853659	41	0.152174	46	0.209512	0.210535	0.00486179	0.0122412	0.00258974	0.00776	0.244073	0.042688	0.90363	SYNONYMOUS_CODING
c5342_g1:626	T	C	0.117647	17	0.138889	18	0.229981	0.226919	-0.0134961	-0.0355336	-0.00795441	-0.0653902	1	0.043102	0.89248	SYNONYMOUS_CODING
c5429_g1:429	G	C	0.15625	32	0.166667	27	0.275427	0.27313	-0.00840902	-0.0234078	-0.00633961	-0.0386923	1	0.042481	0.89198	DOWNSTREAM
c5429_g1:476	A	G	0.0208333	24	0	16	0.0209447	0.020889	-0.00266667	-0.00546199	-0.000113792	-0.0182098	1	0.043303	0.89746	DOWNSTREAM
c5429_g1:555	C	T	0.0972222	36	0.161765	34	0.226607	0.22707	0.00203868	0.00526132	0.00119712	0.0160492	0.31582	0.043101	0.89746	SYNONYMOUS_CODING
c5429_g1:639	T	C	0.0185185	27	0.189655	29	0.17499	0.18807	0.0695458	0.157631	0.0317074	0.291175	0.00432025	0.047516	0.87834	SYNONYMOUS_CODING
c5465_g1:51	C	G	0.025	20	0.152174	23	0.157062	0.163314	0.0382782	0.0874727	0.0148323	-0.0235437	0.0628799	0.044297	0.90757	DOWNSTREAM
c5465_g1:174	G	A	0.0208333	48	0.0106383	47	0.0312535	0.0311409	-0.00361392	-0.00748808	-0.000232343	-0.0148183	1	0.043144	0.85076	SYNONYMOUS_CODING
c5465_g1:180	C	T	0.0208333	48	0.0106383	47	0.0312535	0.0311409	-0.00361392	-0.00748808	-0.000232343	-0.0148183	1	0.043315	0.89146	SYNONYMOUS_CODING
c5530_g1:329	T	G	0.64	25	0.636364	22	0.471886	0.466852	-0.0107828	-0.0412804	-0.019064	-0.0913837	1	0.042639	0.90325	NON_SYNONYMOUS_CODING
c5724_g1:264	T	G	0.255556	45	0.0888889	45	0.274282	0.286647	0.043137	0.113965	0.0340769	0.224022	0.00510472	0.043842	0.90879	NON_SYNONYMOUS_CODING
c5724_g1:293	A	G	0	48	0.0638298	47	0.0603913	0.0621106	0.0276803	0.0573318	0.00365947	0.113295	0.013495	0.047455	0.84382	SYNONYMOUS_CODING
c5724_g1:463	C	A	0.0957447	47	0.147727	44	0.214845	0.215014	0.00078759	0.00200462	0.000431362	0.00454204	0.363952	0.042735	0.9066	NON_SYNONYMOUS_CODING
c5724_g1:530	A	C	0	45	0.0326087	46	0.0318959	0.0322523	0.0110501	0.0225788	0.000736264	0.0442273	0.245947	0.046324	0.88011	SYNONYMOUS_CODING
c5933_g1:289	T	G	0	41	0.0487805	41	0.0469738	0.0478771	0.0188679	0.0388626	0.00189573	0.0767311	0.120413	0.046835	0.88011	DOWNSTREAM
c5933_g1:470	G	A	0	47	0.0555556	45	0.053046	0.0543008	0.023108	0.0477025	0.00265014	0.0959582	0.0264144	0.047161	0.87662	SYNONYMOUS_CODING
c5933_g1:473	G	A	0	48	0.0217391	46	0.0214953	0.0216172	0.00563931	0.0114618	0.000249169	0.023846	0.238139	0.045968	0.88727	SYNONYMOUS_CODING
c5933_g1:548	C	A	0.0465116	43	0.345238	42	0.273617	0.316626	0.135836	0.329278	0.11842	0.579262	4.89872e-07	0.05683	0.64366	NON_SYNONYMOUS_CODING
c5933_g1:560	G	A	0.0222222	45	0.0795455	44	0.0960254	0.0971289	0.0113606	0.0248524	0.00244131	0.0506612	0.0976657	0.043505	0.9027	SYNONYMOUS_CODING
c5933_g1:626	A	C	0.0227273	44	0.0921053	38	0.107146	0.108896	0.0160686	0.0354245	0.00391958	0.07467	0.0826162	0.044054	0.90796	SYNONYMOUS_CODING
c5933_g1:845	A	C	0	45	0.0487805	41	0.046948	0.0478643	0.0191421	0.0394156	0.00192271	0.0821754	0.049677	0.047124	0.85577	SYNONYMOUS_CODING
c6035_g1:198	A	G	0.0652174	23	0	19	0.062465	0.0638412	0.0215569	0.0450159	0.00293582	-0.39417	0.247849	0.043696	0.89342	SYNONYMOUS_CODING
c6035_g1:234	C	T	0.04	25	0	20	0.0392839	0.0396419	0.00903226	0.0186349	0.000745395	-0.609141	0.500624	0.043359	0.90117	SYNONYMOUS_CODING
c6035_g1:306	T	C	0.016129	31	0.0178571	28	0.0339847	0.0336974	-0.00852466	-0.0178009	-0.00059473	-0.0355964	1	0.043221	0.90249	SYNONYMOUS_CODING
c6035_g1:369	G	A	0.0689655	29	0	24	0.0654554	0.0672104	0.0261131	0.0544619	0.003756	-0.359627	0.124575	0.043822	0.89841	SYNONYMOUS_CODING
c6104_g1:30	T	G	0.0882353	17	0.275	20	0.287651	0.301178	0.0449157	0.120685	0.0379803	0.132332	0.0716598	0.044423	0.90648	DOWNSTREAM
c6104_g1:153	T	A	0.382979	47	0.173913	46	0.384104	0.403893	0.0489955	0.151672	0.0642606	0.298882	0.00183211	0.044041	0.90796	SYNONYMOUS_CODING
c6104_g1:378	T	A	0.217391	46	0.0465116	43	0.216921	0.230301	0.0580975	0.140235	0.0341725	0.209512	0.000828026	0.044363	0.90869	SYNONYMOUS_CODING
c6104_g1:462	G	A	0.117021	47	0.173913	46	0.24968	0.249955	0.00110347	0.00293808	0.0007352	0.0107457	0.3031	0.042975	0.90614	SYNONYMOUS_CODING
c6104_g1:511	A	T	0	48	0.0326087	46	0.0318847	0.0322467	0.0112256	0.0229331	0.000747818	0.0469553	0.115228	0.046585	0.89391	UPSTREAM
c6104_g1:533	G	T	0	48	0.0326087	46	0.0318847	0.0322467	0.0112256	0.0229331	0.000747818	0.0469553	0.115228	0.046246	0.89294	UPSTREAM
c6208_g1:153	C	T	0	47	0.0212766	47	0.0210478	0.0211622	0.00540541	0.0109839	0.000233699	0.0219677	0.497326	0.046092	0.88164	DOWNSTREAM
c6208_g1:230	G	T	0.28125	48	0.0111111	45	0.215455	0.250783	0.14087	0.314772	0.0900597	0.376934	4.12452e-08	0.053776	0.742	DOWNSTREAM
c6208_g1:324	C	T	0.0319149	47	0	45	0.031236	0.0315755	0.0107501	0.0219574	0.000700767	0.0423761	0.246258	0.044504	0.89988	DOWNSTREAM
c6208_g1:413	C	T	0.0217391	46	0.0434783	46	0.0635452	0.0634361	-0.0017192	-0.00367804	-0.000232919	-0.00670297	0.682291	0.04321	0.90092	DOWNSTREAM
c6208_g1:538	A	T	0.180851	47	0.0333333	45	0.182349	0.192238	0.0514426	0.119674	0.0241894	0.226791	0.00154341	0.044151	0.90912	DOWNSTREAM
c6208_g1:591	T	A	0.117021	47	0.152174	46	0.23487	0.234225	-0.00275391	-0.00721842	-0.00168608	-0.0102321	0.524616	0.04271	0.89342	DOWNSTREAM
c6208_g1:620	A	T	0.03125	48	0	46	0.0305991	0.0309246	0.0105239	0.021486	0.000671438	0.0414959	0.246331	0.043979	0.88388	DOWNSTREAM
c6208_g1:842	C	T	0	48	0.0217391	46	0.0214953	0.0216172	0.00563931	0.0114618	0.000249169	0.023846	0.238139	0.046373	0.89521	SYNONYMOUS_CODING
c6208_g1:863	T	G	0	48	0.0543478	46	0.051947	0.0531474	0.0225863	0.0465954	0.00253236	0.0937297	0.026512	0.047829	0.87306	SYNONYMOUS_CODING
c6208_g1:1007	A	G	0.443182	44	0.55814	43	0.499129	0.502868	0.00743475	0.0294682	0.0149288	0.0436332	0.172188	0.043133	0.90681	SYNONYMOUS_CODING
c6208_g1:1155	C	G	0.0326087	46	0	43	0.0319043	0.0322565	0.0109194	0.0223149	0.00072766	0.0423489	0.24662	0.044204	0.88727	UPSTREAM
c6212_g1:529	T	A	0.161765	34	0.148148	27	0.26622	0.264101	-0.00802171	-0.0220409	-0.00577432	-0.0965016	1	0.042532	0.89039	DOWNSTREAM
c6212_g1:544	A	T	0.151515	33	0.152174	23	0.262416	0.259996	-0.00930767	-0.0254754	-0.00656184	-0.228899	1	0.042665	0.90464	DOWNSTREAM
c6212_g1:573	T	A	0.161765	34	0.175	20	0.285643	0.282895	-0.00971328	-0.0274612	-0.00769317	-0.374355	1	0.042327	0.88664	DOWNSTREAM
c6212_g1:606	C	G	0.0833333	30	0	18	0.078125	0.0807292	0.0322581	0.0677966	0.00564972	-3.63311	0.153341	0.044058	0.88526	NON_SYNONYMOUS_CODING
c6301_g1:485	T	A	0.210526	38	0.12069	29	0.276532	0.278466	0.0069442	0.0190646	0.0053457	0.0449628	0.247541	0.043018	0.90229	NON_SYNONYMOUS_CODING
c6301_g1:505	C	G	0.0185185	27	0.0714286	28	0.0860675	0.0866845	0.0071183	0.0154672	0.00135031	0.0105901	0.3638	0.043721	0.90885	SYNONYMOUS_CODING
c6301_g1:826	T	A	0.191176	34	0.0833333	30	0.234698	0.238673	0.0166517	0.0428039	0.0103862	0.0886342	0.124902	0.043181	0.87576	SYNONYMOUS_CODING
c6301_g1:871	T	C	0.803571	28	0.729167	24	0.362337	0.3616	-0.00203736	-0.00640312	-0.00231065	-0.0186616	0.484455	0.042817	0.90638	SYNONYMOUS_CODING
c6301_g1:943	C	G	0.209677	31	0.115385	26	0.272603	0.274639	0.00741251	0.020231	0.0055974	0.0484538	0.213396	0.043036	0.89342	SYNONYMOUS_CODING
c6301_g1:1072	A	G	0.783784	37	0.740741	27	0.367395	0.365379	-0.00551687	-0.0175385	-0.00637285	-0.032837	0.673476	0.042795	0.9048	SYNONYMOUS_CODING
c6301_g1:1162	G	T	0.015625	32	0.0294118	34	0.044604	0.0443608	-0.00548192	-0.0115389	-0.000509071	-0.0227908	1	0.042835	0.90069	NON_SYNONYMOUS_CODING
c6301_g1:1280	T	A	0.722222	27	0.708333	24	0.415388	0.411398	-0.00969893	-0.0335057	-0.0136505	-0.0534702	1	0.042652	0.89988	DOWNSTREAM
c6301_g1:1317	G	T	0.0625	24	0.134615	26	0.178667	0.179478	0.00451745	0.0109508	0.00197431	0.0123164	0.322151	0.043414	0.90496	DOWNSTREAM
c6301_g1:1933	G	T	0.206897	29	0.203125	32	0.331402	0.328686	-0.00826285	-0.0249229	-0.0081241	-0.0411391	1	0.04245	0.89391	DOWNSTREAM
c6333_g1:124	T	C	0.106383	47	0.28125	48	0.300376	0.314084	0.0436447	0.119549	0.0391872	0.150345	0.00308502	0.044782	0.90774	SYNONYMOUS_CODING
c6333_g1:272	T	G	0.03125	48	0.104167	48	0.12489	0.126898	0.0158233	0.0355997	0.00458902	0.0715338	0.0813566	0.043693	0.90856	DOWNSTREAM
c6352_g1:63	G	A	0.333333	48	0.302083	48	0.43761	0.435819	-0.00410936	-0.0146742	-0.00636901	-0.0178214	0.756707	0.042703	0.89093	DOWNSTREAM
c6352_g1:68	C	T	0.0520833	48	0	47	0.0498959	0.0509896	0.0214494	0.0442036	0.00230227	0.0859754	0.0592881	0.045094	0.87916	DOWNSTREAM
c6352_g1:172	G	A	0.0833333	48	0.197917	48	0.23761	0.242937	0.021928	0.05629	0.0139748	0.0863573	0.0364126	0.043664	0.90893	SYNONYMOUS_CODING
c6352_g1:208	C	T	0.0833333	48	0.0104167	48	0.0876096	0.0898118	0.0245193	0.052461	0.00482714	0.0805981	0.0347282	0.043906	0.90431	SYNONYMOUS_CODING
c6352_g1:341	G	A	0.0520833	48	0.0104167	48	0.060307	0.060861	0.009102	0.0191975	0.00117902	0.0386233	0.211349	0.043503	0.88918	UPSTREAM
c6352_g1:414	G	T	0.0930233	43	0.215909	44	0.256612	0.262688	0.0231282	0.0608171	0.0163454	0.0928979	0.0352317	0.043535	0.90464	UPSTREAM
c6360_g1:176	T	C	0	43	0.0277778	36	0.0273552	0.0275665	0.00766505	0.0156414	0.000434482	0.0364921	0.206079	0.046594	0.88164	SYNONYMOUS_CODING
c6360_g1:182	T	G	0.207317	41	0.153846	39	0.298245	0.297809	-0.00146277	-0.00417498	-0.00124153	-0.00345713	0.417211	0.042602	0.89988	SYNONYMOUS_CODING
c6360_g1:212	T	G	0.0108696	46	0.0681818	44	0.0751195	0.0763444	0.0160432	0.0341448	0.00264858	0.0692534	0.0601869	0.044322	0.90691	NON_SYNONYMOUS_CODING
c6360_g1:293	G	A	0.133333	45	0.0714286	42	0.184	0.184857	0.00463803	0.0113152	0.0021014	0.0193484	0.217884	0.042931	0.89479	SYNONYMOUS_CODING
c6360_g1:461	G	A	0.116279	43	0.181818	33	0.254932	0.255373	0.00172671	0.00462704	0.00118366	0.0111562	0.352475	0.042947	0.9059	SYNONYMOUS_CODING
c6360_g1:601	C	T	0.107143	42	0.157895	38	0.231529	0.231366	-0.000703664	-0.00183263	-0.000423708	-0.00204172	0.35979	0.042706	0.90249	NON_SYNONYMOUS_CODING
c6360_g1:801	C	T	0.428571	21	0.428571	21	0.501742	0.495769	-0.0120482	-0.048951	-0.023976	-0.0564516	1	0.042764	0.89603	UPSTREAM
c6380_g1:84	A	T	0.0212766	47	0.0434783	46	0.0630903	0.0629975	-0.00147271	-0.00314841	-0.00019805	0.00765542	0.441661	0.043055	0.9027	DOWNSTREAM
c6380_g1:90	T	C	0.0106383	47	0.0543478	46	0.0625924	0.0632111	0.00978791	0.0206805	0.00132003	0.0675766	0.116011	0.044329	0.9051	DOWNSTREAM
c6380_g1:172	A	G	0.0106383	47	0.0217391	46	0.0321373	0.0320261	-0.00347176	-0.00719906	-0.000229757	-0.0141691	0.618919	0.043097	0.84219	SYNONYMOUS_CODING
c6380_g1:349	C	G	0.21875	48	0.0333333	45	0.205331	0.221415	0.0726444	0.170447	0.0404812	0.288327	0.000129611	0.045551	0.90701	SYNONYMOUS_CODING
c6380_g1:421	C	A	0	48	0.0434783	46	0.0420353	0.0427568	0.0168742	0.0346447	0.00150629	0.0702546	0.0554342	0.046028	0.90363	NON_SYNONYMOUS_CODING
c6380_g1:445	C	T	0.125	48	0.0869565	46	0.190801	0.190509	-0.00153118	-0.00379025	-0.000720971	-0.00463606	0.481022	0.042626	0.89933	SYNONYMOUS_CODING
c6380_g1:496	T	C	0.0106383	47	0.0108696	46	0.0215078	0.0213922	-0.00540478	-0.0111072	-0.000236323	-0.0222143	1	0.043702	0.88797	SYNONYMOUS_CODING
c6380_g1:501	G	A	0	48	0.0217391	46	0.0214953	0.0216172	0.00563931	0.0114618	0.000249169	0.023846	0.238139	0.045638	0.89391	SYNONYMOUS_CODING
c6380_g1:541	G	A	0.0208333	48	0.0744681	47	0.0902722	0.0912354	0.010557	0.0229667	0.0021175	0.0338696	0.0983964	0.043289	0.90774	SYNONYMOUS_CODING
c6380_g1:577	G	A	0	48	0.133333	45	0.116813	0.125073	0.066043	0.140291	0.0187055	0.231318	0.000109939	0.05875	0.6642	SYNONYMOUS_CODING
c6380_g1:633	G	A	0.0104167	48	0.0217391	46	0.0319144	0.0318086	-0.0033241	-0.00689027	-0.000218442	-0.0135176	0.615061	0.043372	0.89198	SYNONYMOUS_CODING
c6380_g1:844	C	G	0	48	0.0326087	46	0.0318847	0.0322467	0.0112256	0.0229331	0.000747818	0.0469553	0.115228	0.046419	0.89146	SYNONYMOUS_CODING
c6380_g1:850	A	G	0.0208333	48	0.0869565	46	0.100868	0.102517	0.0160886	0.0352204	0.00366879	0.0554395	0.0541892	0.043908	0.9067	SYNONYMOUS_CODING
c6380_g1:910	C	A	0.3125	48	0.0978261	46	0.306361	0.327773	0.0653262	0.176808	0.0617385	0.338245	0.000289379	0.044859	0.90856	SYNONYMOUS_CODING
c6380_g1:1018	T	C	0.0212766	47	0.0869565	46	0.101308	0.102921	0.0156644	0.0343229	0.00358787	0.0535164	0.0564406	0.044218	0.90431	SYNONYMOUS_CODING
c6380_g1:1072	G	A	0.197917	48	0.0319149	47	0.19166	0.204429	0.0624639	0.145462	0.0315942	0.273432	0.00042117	0.044343	0.90796	SYNONYMOUS_CODING
c6380_g1:1093	A	T	0.0212766	47	0.0869565	46	0.101308	0.102921	0.0156644	0.0343229	0.00358787	0.0535164	0.0564406	0.044194	0.90249	SYNONYMOUS_CODING
c6380_g1:1212	C	T	0	46	0.0222222	45	0.0219699	0.022096	0.00571078	0.0116118	0.00025804	0.0647971	0.243155	0.045769	0.89933	UPSTREAM
c6380_g1:1230	T	G	0.113636	44	0.0813953	43	0.177534	0.177033	-0.00282831	-0.00689713	-0.00121757	-0.0184619	0.611234	0.042247	0.90289	UPSTREAM
c6380_g1:1262	C	T	0.0434783	23	0.103448	29	0.137005	0.137468	0.00336858	0.0077805	0.00107317	0.0164787	0.296956	0.043352	0.90701	UPSTREAM
c6471_g1:100	G	C	0.04	25	0.0375	40	0.0757243	0.0751121	-0.00814961	-0.0177795	-0.00132457	-0.0346801	1	0.042548	0.9048	DOWNSTREAM
c6477_g1:334	T	C	0.0227273	22	0.075	20	0.0938247	0.0940715	0.00262268	0.00577332	0.000544529	0.0901018	0.343022	0.043266	0.90447	SYNONYMOUS_CODING
c6533_g1:183	G	A	0.185185	27	0.119048	21	0.261297	0.260719	-0.00221679	-0.00601517	-0.00156479	-0.239101	0.412377	0.043123	0.89435	SYNONYMOUS_CODING
c6533_g1:366	C	T	0.03125	48	0.0789474	38	0.104217	0.10474	0.00499623	0.0110995	0.00116837	0.0256114	0.185821	0.043389	0.90464	SYNONYMOUS_CODING
c6533_g1:368	G	T	0.0531915	47	0.0125	40	0.0634398	0.0639008	0.00721315	0.0152932	0.000984296	0.0286997	0.219817	0.042853	0.88526	NON_SYNONYMOUS_CODING
c6533_g1:417	A	G	0.2	45	0.0555556	36	0.215159	0.224246	0.0405241	0.0992451	0.0231572	0.16729	0.0100631	0.043848	0.9066	SYNONYMOUS_CODING
c6533_g1:603	T	G	0.119565	46	0	43	0.106467	0.113016	0.0579485	0.122602	0.0146589	0.226379	0.000752915	0.047557	0.90164	SYNONYMOUS_CODING
c6533_g1:728	T	A	0.0434783	46	0.0694444	36	0.107541	0.107213	-0.00306416	-0.00688789	-0.000736205	-0.0119226	0.507692	0.042622	0.89812	NON_SYNONYMOUS_CODING
c6598_g1:176	C	T	0.765957	47	0.608696	46	0.42199	0.432087	0.0233671	0.0790074	0.0349358	0.124208	0.0265156	0.043517	0.90626	UPSTREAM
c6598_g1:429	A	C	0.0520833	48	0.0869565	46	0.130151	0.130066	-0.000649947	-0.00149536	-0.00019437	-0.0011769	0.398911	0.042785	0.90363	SYNONYMOUS_CODING
c6598_g1:518	A	T	0.0208333	48	0	47	0.0206163	0.0207248	0.00523501	0.0106347	0.000221557	0.0208448	0.49741	0.043929	0.88598	DOWNSTREAM
c6598_g1:658	T	G	0.03125	48	0.0531915	47	0.0814935	0.0813053	-0.0023153	-0.00505315	-0.000409896	-0.00919292	0.494916	0.04289	0.89713	DOWNSTREAM
c6598_g1:728	T	C	0	47	0.0744681	47	0.0696637	0.0720659	0.0333333	0.0693471	0.00516415	0.134799	0.0139175	0.048227	0.85304	DOWNSTREAM
c6598_g1:903	G	A	0.5	18	0.5	16	0.515206	0.507603	-0.014978	-0.0627306	-0.0313653	NA	1	0.042938	0.8832	DOWNSTREAM
c6602_g1:58	T	C	0.0238095	42	0.0952381	42	0.110729	0.112621	0.0167991	0.0371575	0.00425499	0.0744615	0.0988548	0.044269	0.90614	SYNONYMOUS_CODING
c6602_g1:96	C	T	0.0232558	43	0.0384615	39	0.060436	0.0601822	-0.00421693	-0.00901437	-0.000540217	-0.0173218	0.66941	0.042857	0.90164	SYNONYMOUS_CODING
c6602_g1:114	G	A	0.510638	47	0.488095	42	0.505442	0.502848	-0.00515953	-0.0209734	-0.010492	-0.0235624	0.880709	0.042628	0.89603	SYNONYMOUS_CODING
c6602_g1:147	C	A	0.0212766	47	0.0581395	43	0.0764342	0.0766881	0.00331164	0.00714775	0.000549963	0.0158288	0.261301	0.042935	0.90117	SYNONYMOUS_CODING
c6602_g1:159	A	C	0.522222	45	0.487805	41	0.505245	0.502894	-0.00467607	-0.0189914	-0.00950597	0.0499477	0.760215	0.042683	0.88727	SYNONYMOUS_CODING
c6602_g1:213	G	T	0.316667	30	0.205882	17	0.388842	0.3905	0.00424398	0.0138296	0.00542338	-1.08089	0.338267	0.042937	0.89872	NON_SYNONYMOUS_CODING
c6602_g1:233	G	C	0.131579	19	0.0535714	28	0.168693	0.169873	0.00694441	0.016592	0.0028381	0.0156039	0.261908	0.042872	0.89933	NON_SYNONYMOUS_CODING
c6602_g1:270	A	G	0.526316	19	0.525	20	0.511815	0.505249	-0.0129939	-0.0539344	-0.0268962	-0.0618301	1	0.042705	0.90496	DOWNSTREAM
c6605_g1:109	T	A	0.25	48	0.104167	48	0.283772	0.292928	0.0312558	0.0846337	0.0255664	0.17055	0.0131589	0.043768	0.90614	SYNONYMOUS_CODING
c6605_g1:139	C	T	0.0416667	48	0	48	0.0403509	0.0410088	0.0160428	0.0329068	0.00137112	0.0650995	0.121084	0.044519	0.90638	SYNONYMOUS_CODING
c6605_g1:256	T	C	0.265957	47	0.09375	48	0.283166	0.296503	0.0449816	0.120099	0.0372114	0.236145	0.00230274	0.044188	0.90749	SYNONYMOUS_CODING
c6605_g1:342	A	G	0.255319	47	0.104167	48	0.286463	0.296379	0.0334561	0.0907395	0.027793	0.182537	0.00788501	0.043996	0.90538	DOWNSTREAM
c6618_g1:53	A	T	0.0810811	37	0.1	35	0.166826	0.165845	-0.0059118	-0.0142754	-0.00235351	-0.0255707	0.775738	0.042688	0.89713	UPSTREAM
c6618_g1:119	C	A	0	40	0.025641	39	0.0253039	0.0254725	0.00661711	0.0134885	0.00034586	0.027616	0.242119	0.046092	0.87306	NON_SYNONYMOUS_CODING
c6618_g1:143	A	G	0.0957447	47	0.173913	46	0.232748	0.234552	0.00768986	0.0198922	0.00470163	0.0439191	0.135956	0.042837	0.90847	SYNONYMOUS_CODING
c6618_g1:169	A	G	0	48	0.0217391	46	0.0214953	0.0216172	0.00563931	0.0114618	0.000249169	0.023846	0.238139	0.046386	0.89603	NON_SYNONYMOUS_CODING
c6618_g1:208	C	T	0.0217391	46	0.0666667	45	0.0844165	0.0849619	0.00641886	0.0139319	0.00119128	0.0288942	0.166481	0.043251	0.90749	NON_SYNONYMOUS_CODING
c6618_g1:247	C	A	0.0638298	47	0.0108696	46	0.0712734	0.0722926	0.0140977	0.0299371	0.00219474	0.0592143	0.118059	0.043496	0.89146	NON_SYNONYMOUS_CODING
c6618_g1:317	C	T	0.212766	47	0.204545	44	0.333876	0.332073	-0.00542859	-0.016388	-0.00541248	-0.0250415	1	0.042266	0.89961	SYNONYMOUS_CODING
c6618_g1:326	A	C	0.0333333	45	0.0434783	46	0.0746303	0.0742717	-0.00482885	-0.0104872	-0.000775142	-0.0202489	1	0.042879	0.88727	SYNONYMOUS_CODING
c6618_g1:467	C	T	0.354167	48	0.147727	44	0.358541	0.377897	0.0512211	0.15192	0.060351	0.212595	0.00136522	0.04428	0.90917	SYNONYMOUS_CODING
c6619_g1:143	G	A	0.291667	24	0.111111	27	0.311492	0.324727	0.0407595	0.113762	0.0384475	0.234596	0.0262021	0.043928	0.90803	SYNONYMOUS_CODING
c6619_g1:272	A	T	0.0428571	35	0.22093	43	0.215938	0.230394	0.0627449	0.150601	0.0368748	0.248656	0.00203298	0.046107	0.88164	SYNONYMOUS_CODING
c6722_g1:197	T	A	0.0208333	48	0.0638298	47	0.0810077	0.0815056	0.00610932	0.013215	0.00108367	0.0273732	0.167036	0.043277	0.90789	SYNONYMOUS_CODING
c6722_g1:207	C	A	0.202128	47	0.163043	46	0.300969	0.300114	-0.00284729	-0.00816966	-0.00244485	-0.00975514	0.570659	0.042871	0.89641	NON_SYNONYMOUS_CODING
c6722_g1:235	G	C	0.166667	48	0.0222222	45	0.162365	0.171923	0.0555961	0.125754	0.022822	0.235211	0.000847647	0.044818	0.9074	NON_SYNONYMOUS_CODING
c6722_g1:383	T	C	0.302083	48	0.270833	48	0.41261	0.410949	-0.0040412	-0.0138157	-0.0056546	-0.0182636	0.749719	0.042037	0.87022	SYNONYMOUS_CODING
c6722_g1:417	A	G	0.0104167	48	0.0625	48	0.0696272	0.0706209	0.0140708	0.029828	0.00213612	0.059497	0.118129	0.044303	0.90551	NON_SYNONYMOUS_CODING
c6722_g1:554	A	G	0.208333	48	0.1875	48	0.320614	0.319161	-0.00455209	-0.0134619	-0.00427695	-0.0200162	0.85647	0.04245	0.87916	SYNONYMOUS_CODING
c6722_g1:593	G	A	0.0416667	48	0.0208333	48	0.0609649	0.0608644	-0.0016514	-0.00352305	-0.000214074	-0.00644936	0.682513	0.04277	0.88855	SYNONYMOUS_CODING
c6722_g1:638	T	A	0.0104167	48	0.0957447	47	0.0979166	0.101042	0.0309281	0.0665133	0.00692847	0.130907	0.00922035	0.044748	0.90626	SYNONYMOUS_CODING
c6722_g1:656	C	T	0.202128	47	0.170213	47	0.305765	0.304648	-0.00366695	-0.0106029	-0.00321831	-0.0146081	0.708261	0.042839	0.89679	SYNONYMOUS_CODING
c6737_g1:142	C	T	0.03125	48	0	47	0.0305955	0.0309228	0.0105823	0.021604	0.000675124	0.042353	0.246115	0.044143	0.88388	SYNONYMOUS_CODING
c6737_g1:217	G	C	0.0104167	48	0.0212766	47	0.0314633	0.0313566	-0.00340105	-0.00704704	-0.00022022	-0.0138751	0.619048	0.043371	0.88984	SYNONYMOUS_CODING
c6737_g1:322	T	G	0.0104167	48	0.0212766	47	0.0314633	0.0313566	-0.00340105	-0.00704704	-0.00022022	-0.0138751	0.619048	0.043282	0.89713	SYNONYMOUS_CODING
c6737_g1:375	A	T	0.579545	44	0.428571	42	0.494322	0.502843	0.0169458	0.0659051	0.0337015	0.0907053	0.0668533	0.043178	0.90464	DOWNSTREAM
c6793_g1:120	T	A	0.480769	26	0.314815	27	0.474289	0.483583	0.0192199	0.0717408	0.0353594	0.23953	0.111889	0.043548	0.90731	UPSTREAM
c6793_g1:194	T	A	0.0535714	28	0.0526316	38	0.102147	0.101355	-0.00780996	-0.0175339	-0.00176328	-0.260205	1	0.042627	0.89781	SYNONYMOUS_CODING
c6793_g1:350	T	C	0.4375	40	0.283784	37	0.455266	0.464119	0.0190761	0.068727	0.032506	0.247947	0.0648381	0.043319	0.90614	SYNONYMOUS_CODING
c6801_g1:532	G	T	0.111111	27	0.0294118	17	0.130438	0.132213	0.0134209	0.0304593	0.00408115	0.0529909	0.241231	0.043459	0.89904	SYNONYMOUS_CODING
c6801_g1:577	G	A	0.0833333	24	0	19	0.0782332	0.0807833	0.0315668	0.0663959	0.00553299	0.0601545	0.126389	0.043586	0.89746	SYNONYMOUS_CODING
c6830_g1:174	C	T	0.348485	33	0.108696	23	0.330011	0.355717	0.0722649	0.201181	0.0767352	0.158648	0.00404072	0.044579	0.90538	SYNONYMOUS_CODING
c6830_g1:294	T	C	0.25	24	0.0909091	22	0.276159	0.285807	0.0337554	0.0902221	0.0266565	0.133454	0.0560177	0.043587	0.9089	SYNONYMOUS_CODING
c6830_g1:306	A	G	0.175	20	0.0208333	24	0.168639	0.17859	0.0557217	0.126974	0.0239399	0.389516	0.0209896	0.04441	0.90249	NON_SYNONYMOUS_CODING
c6830_g1:363	T	A	0.333333	24	0.138889	18	0.350336	0.364983	0.04013	0.118774	0.0450903	0.0905475	0.0465281	0.043729	0.90363	SYNONYMOUS_CODING
c6874_g1:289	A	G	0.344828	29	0.136364	22	0.350699	0.368923	0.0493989	0.144997	0.0561353	0.0509636	0.021631	0.044063	0.90749	NON_SYNONYMOUS_CODING
c6874_g1:292	A	C	0.047619	21	0	18	0.0465522	0.0470856	0.0113285	0.0234971	0.00111891	-0.333655	0.496503	0.043525	0.90042	NON_SYNONYMOUS_CODING
c6874_g1:334	G	A	0.0645161	31	0.130435	23	0.177129	0.177625	0.00279097	0.00676462	0.00120492	0.00844503	0.319075	0.043313	0.89679	NON_SYNONYMOUS_CODING
c6877_g1:155	C	T	0.0106383	47	0.195652	46	0.169723	0.185925	0.0871451	0.193091	0.0390291	0.323288	1.45743e-05	0.052578	0.7568	DOWNSTREAM
c6877_g1:246	T	C	0.0729167	48	0.09375	48	0.154167	0.153581	-0.00381518	-0.00905565	-0.00138547	-0.017135	0.794911	0.042831	0.89342	SYNONYMOUS_CODING
c6877_g1:279	G	A	0.0425532	47	0.206522	46	0.206837	0.219168	0.0562614	0.134309	0.0310924	0.214864	0.000685234	0.045672	0.90415	SYNONYMOUS_CODING
c6877_g1:300	C	T	0	48	0.0425532	47	0.0411759	0.0418645	0.0164494	0.0337564	0.00143644	0.067605	0.0579729	0.047085	0.89294	SYNONYMOUS_CODING
c6877_g1:510	C	T	0.416667	48	0.21875	48	0.418311	0.435718	0.0399497	0.132081	0.0598492	0.170972	0.00505178	0.043881	0.90908	SYNONYMOUS_CODING
c6877_g1:531	A	G	0.40625	48	0.195652	46	0.402871	0.422903	0.0473674	0.151476	0.0670938	0.196452	0.00241784	0.044155	0.90803	SYNONYMOUS_CODING
c6877_g1:582	A	G	0.135417	48	0.138298	47	0.238764	0.237512	-0.00527403	-0.01393	-0.00329107	-0.0241408	1	0.04239	0.88164	SYNONYMOUS_CODING
c6877_g1:636	C	T	0.0208333	48	0	46	0.0206188	0.020726	0.00517658	0.0105167	0.000219098	0.0201836	0.497554	0.044277	0.89521	SYNONYMOUS_CODING
c6948_g1:141	T	C	0.223404	47	0.0851064	47	0.254061	0.262273	0.03131	0.0813993	0.0220172	0.136943	0.0143313	0.043677	0.90711	SYNONYMOUS_CODING
c6948_g1:225	C	T	0.244444	45	0.141304	46	0.30943	0.313048	0.0115592	0.0330946	0.01048	0.0552132	0.0917242	0.043055	0.90249	SYNONYMOUS_CODING
c6964_g1:48	T	C	0.267857	28	0.15	20	0.330696	0.334098	0.0101826	0.0301207	0.0101657	-0.269155	0.21421	0.042998	0.9027	UPSTREAM
c6964_g1:398	G	A	0	36	0.03125	32	0.0307269	0.0309884	0.00844069	0.0172708	0.000539711	0.0382993	0.219608	0.045511	0.90289	SYNONYMOUS_CODING
c6964_g1:509	C	G	0.0853659	41	0.128205	39	0.192252	0.191967	-0.00148319	-0.00367786	-0.00070498	-0.00372115	0.446857	0.042375	0.89342	NON_SYNONYMOUS_CODING
c6964_g1:524	A	G	0.0125	40	0.0131579	38	0.0256577	0.0254933	-0.00644734	-0.0133201	-0.000337385	-0.0266395	1	0.043383	0.89988	SYNONYMOUS_CODING
c7080_g1:299	A	T	0.519231	26	0.23913	23	0.440603	0.475318	0.0730358	0.24335	0.124117	0.405265	0.00667077	0.044589	0.90817	SYNONYMOUS_CODING
c7080_g1:317	T	A	0.0178571	28	0.0952381	21	0.105913	0.107803	0.017538	0.0385548	0.00422923	0.088447	0.161072	0.044159	0.9038	SYNONYMOUS_CODING
c7080_g1:611	G	A	0.0925926	27	0.259259	27	0.281272	0.292556	0.0385721	0.103348	0.0314014	0.159075	0.041224	0.044382	0.90496	SYNONYMOUS_CODING
c7080_g1:763	C	T	0.214286	28	0	19	0.17217	0.193228	0.108979	0.237416	0.0508749	0.387549	0.00131606	0.047061	0.88727	NON_SYNONYMOUS_CODING
c7080_g1:853	A	G	0.214286	35	0	21	0.171637	0.192961	0.110512	0.240268	0.051486	0.380607	0.000886939	0.048128	0.84021	NON_SYNONYMOUS_CODING
c7080_g1:923	G	A	0	35	0.0483871	31	0.0467568	0.047572	0.0171347	0.0353447	0.00171023	0.0758397	0.100945	0.0461	0.89294	SYNONYMOUS_CODING
c7093_g2:39	A	G	0.0222222	45	0	44	0.0219753	0.0220988	0.00558587	0.0113593	0.000252429	-0.0227122	0.497239	0.044135	0.87834	UPSTREAM
c7093_g2:60	A	T	0.0208333	48	0	46	0.0206188	0.020726	0.00517658	0.0105167	0.000219098	0.0201836	0.497554	0.044194	0.88797	UPSTREAM
c7093_g2:161	C	T	0.0208333	48	0	46	0.0206188	0.020726	0.00517658	0.0105167	0.000219098	0.0201836	0.497554	0.044272	0.89435	SYNONYMOUS_CODING
c7093_g2:166	C	T	0.0208333	48	0	46	0.0206188	0.020726	0.00517658	0.0105167	0.000219098	0.0201836	0.497554	0.0442	0.88984	SYNONYMOUS_CODING
c7093_g2:307	C	T	0.0104167	48	0.0697674	43	0.0760463	0.0773885	0.0173431	0.0369011	0.00290524	0.0405747	0.0534593	0.044447	0.9027	SYNONYMOUS_CODING
c7093_g2:523	G	A	0.0208333	48	0	47	0.0206163	0.0207248	0.00523501	0.0106347	0.000221557	0.0208448	0.49741	0.044103	0.86755	SYNONYMOUS_CODING
c7093_g2:581	A	G	0.0208333	48	0.0106383	47	0.0312535	0.0311409	-0.00361392	-0.00748808	-0.000232343	-0.0148183	1	0.042883	0.89781	NON_SYNONYMOUS_CODING
c7093_g2:786	T	A	0.0208333	48	0	48	0.020614	0.0207237	0.00529101	0.0107479	0.000223914	0.0214957	0.497382	0.04459	0.86097	NON_SYNONYMOUS_CODING
c7155_g1:232	A	T	0.0104167	48	0.138298	47	0.130857	0.138345	0.0541254	0.118154	0.0172308	0.226414	0.000589087	0.047625	0.88855	SYNONYMOUS_CODING
c7155_g1:283	C	A	0.0208333	48	0	47	0.0206163	0.0207248	0.00523501	0.0106347	0.000221557	0.0208448	0.49741	0.043914	0.89435	SYNONYMOUS_CODING
c7172_g1:376	T	C	0.0104167	48	0.114583	48	0.112939	0.117776	0.0410706	0.0889463	0.010906	0.124539	0.0049285	0.04593	0.89812	UPSTREAM
c7172_g1:407	G	T	0	48	0.0208333	48	0.020614	0.0207237	0.00529101	0.0107479	0.000223914	-7.44086e-17	0.497382	0.046356	0.90092	UPSTREAM
c7172_g1:599	C	T	0.0104167	48	0.145833	48	0.136294	0.144753	0.0584374	0.127847	0.0195876	0.170131	0.0006266	0.047235	0.87482	SYNONYMOUS_CODING
c7172_g1:728	G	T	0.0104167	48	0.0416667	48	0.0507675	0.0509914	0.00439029	0.00920975	0.00047168	0.000420797	0.368404	0.043397	0.90307	NON_SYNONYMOUS_CODING
c7184_g1:245	A	G	0.0227273	44	0	42	0.0224722	0.0225997	0.0056435	0.0114817	0.000260947	0.021954	0.497348	0.043927	0.85004	SYNONYMOUS_CODING
c7184_g1:300	A	C	0	45	0.0217391	46	0.0215029	0.021621	0.00546381	0.0111071	0.000241458	0.0217522	0.497298	0.046413	0.8711	SYNONYMOUS_CODING
c7209_g1:965	T	C	0.159091	44	0.0243902	41	0.159455	0.167588	0.0485298	0.110128	0.0193517	0.207542	0.00297896	0.04437	0.90897	SYNONYMOUS_CODING
c7209_g1:985	G	A	0.0108696	46	0.0116279	43	0.0224972	0.0223709	-0.00564325	-0.0116118	-0.000258301	-0.0232226	1	0.043302	0.89872	SYNONYMOUS_CODING
c7209_g1:1177	T	G	0	47	0.0217391	46	0.0214977	0.0216184	0.00558331	0.0113486	0.000246708	0.0231586	0.243301	0.045592	0.89641	SYNONYMOUS_CODING
c7209_g1:1211	G	A	0.833333	45	0.45122	41	0.391066	0.461793	0.153157	0.436223	0.232298	0.529291	1.83776e-07	0.053714	0.71182	NON_SYNONYMOUS_CODING
c7209_g1:1273	G	T	0.0833333	48	0.125	40	0.187917	0.187709	-0.00111105	-0.00273933	-0.000513625	-0.00926733	0.455728	0.042992	0.89479	SYNONYMOUS_CODING
c7308_g1:42	A	C	0.166667	48	0.0326087	46	0.172268	0.180337	0.0447443	0.103483	0.0194967	0.197584	0.00288174	0.044322	0.90782	DOWNSTREAM
c7308_g1:132	G	A	0.28125	48	0.319149	47	0.423904	0.422391	-0.00358236	-0.0124814	-0.00525314	-0.0149634	0.635689	0.04243	0.87482	SYNONYMOUS_CODING
c7308_g1:249	T	G	0.0208333	48	0.0625	48	0.0798246	0.0802769	0.00563428	0.0121775	0.000983079	0.0250691	0.278618	0.043349	0.90711	SYNONYMOUS_CODING
c7340_g1:193	T	A	0.0909091	22	0.282609	23	0.291875	0.307005	0.0492817	0.132652	0.0427318	0.245083	0.0299604	0.044402	0.90307	TRANSCRIPT
c7408_g1:63	G	C	0.348837	43	0.0116279	43	0.24145	0.296901	0.186767	0.414935	0.146203	0.526581	1.64958e-09	0.069567	0.54357	UPSTREAM
c7408_g1:218	C	G	0.4	40	0	39	0.243077	0.321539	0.244018	0.518291	0.207317	0.624393	1.00137e-11	0.1602	0.080505	UPSTREAM
c7408_g1:511	T	C	0	45	0.025	40	0.0246662	0.0248331	0.00672091	0.0136897	0.000342244	0.0304107	0.219979	0.045909	0.89198	SYNONYMOUS_CODING
c7408_g1:621	T	A	0.0769231	26	0.25	24	0.26379	0.276126	0.0446741	0.116173	0.0335113	0.245894	0.0275121	0.044902	0.90638	DOWNSTREAM
c7525_g1:288	T	A	0.383721	43	0.394737	38	0.481364	0.478442	-0.00610748	-0.0236968	-0.0112683	-0.0300188	1	0.04255	0.90208	SYNONYMOUS_CODING
c7528_g1:266	G	T	0.0208333	48	0	47	0.0206163	0.0207248	0.00523501	0.0106347	0.000221557	0.0208448	0.49741	0.044064	0.88388	SYNONYMOUS_CODING
c7528_g1:350	G	A	0.0104167	48	0.12766	47	0.122965	0.129191	0.0481898	0.10484	0.0141971	0.202249	0.00119182	0.045753	0.9051	SYNONYMOUS_CODING
c7528_g1:428	T	A	0.354167	48	0.554348	46	0.480897	0.498374	0.0350683	0.130534	0.0673359	0.199109	0.00818116	0.043903	0.90841	SYNONYMOUS_CODING
c7528_g1:645	C	T	0	48	0.0319149	47	0.0312251	0.03157	0.0109256	0.0223116	0.000712074	0.0450238	0.119131	0.046285	0.88011	DOWNSTREAM
c7528_g1:665	A	G	0.0208333	48	0	47	0.0206163	0.0207248	0.00523501	0.0106347	0.000221557	0.0208448	0.49741	0.043835	0.85921	DOWNSTREAM
c7528_g1:703	C	T	0.12766	47	0.423913	46	0.359439	0.401389	0.104513	0.29544	0.13098	0.443652	6.59393e-06	0.048359	0.84446	DOWNSTREAM
c7553_g1:34	A	G	0.315789	38	0.243243	37	0.405551	0.405478	-0.000179232	-0.000603127	-0.000244511	0.00338196	0.365812	0.042983	0.89435	DOWNSTREAM
c7553_g1:117	C	T	0.1875	48	0	48	0.153947	0.170724	0.0982659	0.211509	0.0396579	0.384724	3.17006e-06	0.052153	0.79917	SYNONYMOUS_CODING
c7561_g1:171	T	C	0	48	0.0212766	47	0.0210455	0.021161	0.0054614	0.011097	0.000236107	0.0226363	0.243442	0.046692	0.88598	DOWNSTREAM
c7561_g1:268	C	T	0.138298	47	0.0111111	45	0.13159	0.138963	0.0530554	0.116034	0.0169798	0.218105	0.00128345	0.044977	0.90602	NON_SYNONYMOUS_CODING
c7561_g1:374	A	G	0	48	0.0326087	46	0.0318847	0.0322467	0.0112256	0.0229331	0.000747818	0.0469553	0.115228	0.046561	0.88918	SYNONYMOUS_CODING
c7561_g1:410	G	A	0.0319149	47	0.147727	44	0.158544	0.164379	0.0354924	0.0814679	0.0138669	0.161614	0.00761541	0.044369	0.90447	SYNONYMOUS_CODING
c7561_g1:422	A	G	0.0319149	47	0.147727	44	0.158544	0.164379	0.0354924	0.0814679	0.0138669	0.161614	0.00761541	0.044674	0.9074	SYNONYMOUS_CODING
c7561_g1:554	T	C	0	47	0.0222222	45	0.0219673	0.0220948	0.00576923	0.01173	0.000260666	0.0244232	0.237883	0.046066	0.89198	SYNONYMOUS_CODING
c7561_g1:611	G	T	0	39	0.0384615	39	0.0374625	0.037962	0.0131579	0.026985	0.00103788	0.0536082	0.245161	0.046382	0.87834	UPSTREAM
c7561_g1:658	A	G	0.444444	27	0.52	25	0.506264	0.504243	-0.00400762	-0.0162992	-0.0081858	0.077811	0.555989	0.043184	0.89904	UPSTREAM
c7562_g1:252	A	G	0.166667	48	0.113636	44	0.24225	0.242337	0.000359152	0.000947604	0.000229722	0.00341885	0.397436	0.042557	0.89561	SYNONYMOUS_CODING
c7562_g1:426	C	G	0.21875	48	0.0425532	47	0.213893	0.228289	0.0630637	0.150928	0.036628	0.2608	0.000401069	0.04509	0.90803	SYNONYMOUS_CODING
c7562_g1:432	A	T	0.0208333	48	0	48	0.020614	0.0207237	0.00529101	0.0107479	0.000223914	0.0214957	0.497382	0.044478	0.88526	SYNONYMOUS_CODING
c7562_g1:711	A	T	0.0104167	48	0.0543478	46	0.0623661	0.0629992	0.0100492	0.0212219	0.0013504	0.0434699	0.112438	0.043553	0.90249	SYNONYMOUS_CODING
c7562_g1:852	A	G	0.0104167	48	0.0555556	45	0.0634604	0.0641376	0.0105589	0.0223131	0.00144622	0.0461243	0.108821	0.043963	0.90325	SYNONYMOUS_CODING
c7562_g1:912	A	G	0.03125	48	0.0555556	45	0.0836429	0.0834881	-0.00185393	-0.00405383	-0.000337819	-0.00703793	0.48627	0.04264	0.9027	SYNONYMOUS_CODING
c7562_g1:936	G	A	0.106383	47	0.308511	47	0.311714	0.330483	0.0567948	0.156163	0.0545405	0.239855	0.00102704	0.044568	0.90847	SYNONYMOUS_CODING
c7562_g1:1047	T	G	0.385417	48	0.193182	44	0.397057	0.413372	0.0394683	0.125948	0.0541183	0.216263	0.00566483	0.043963	0.90847	SYNONYMOUS_CODING
c7595_g1:111	T	A	0.14	25	0.03125	16	0.154636	0.158568	0.024797	0.0572463	0.00930252	-1.27648	0.140905	0.043494	0.90289	SYNONYMOUS_CODING
c7595_g1:204	C	T	0.025	40	0.0897436	39	0.107425	0.108841	0.0130085	0.028774	0.00317251	0.0587482	0.0962049	0.043893	0.89904	SYNONYMOUS_CODING
c7595_g1:318	G	T	0	38	0.102273	44	0.0929527	0.0976127	0.0477399	0.100468	0.0102751	0.181117	0.0037738	0.049882	0.83052	SYNONYMOUS_CODING
c7595_g1:332	A	G	0.0483871	31	0.015625	32	0.0624177	0.0624588	0.000659226	0.0014053	8.78311e-05	0.00394961	0.361041	0.043551	0.87394	NON_SYNONYMOUS_CODING
c7595_g1:471	T	G	0.111111	36	0.0555556	27	0.153725	0.154023	0.00193314	0.00455978	0.000703669	0.0106279	0.349625	0.042804	0.9048	NON_SYNONYMOUS_CODING
c7595_g1:656	T	A	0.03125	32	0.0344828	29	0.0646292	0.0641034	-0.00820248	-0.0176835	-0.00112427	-0.0347306	1	0.043124	0.88855	NON_SYNONYMOUS_CODING
c7595_g1:677	C	G	0.0294118	34	0.0178571	28	0.0468477	0.0465331	-0.00676124	-0.0142837	-0.00066017	-0.218161	1	0.042736	0.87212	NON_SYNONYMOUS_CODING
c7595_g1:792	G	T	0.0405405	37	0.0147059	34	0.0541507	0.0541024	-0.000892938	-0.00188981	-0.000102152	-0.00361875	0.621	0.042715	0.89521	SYNONYMOUS_CODING
c7595_g1:954	G	A	0.0151515	33	0.0405405	37	0.0546015	0.0545325	-0.00126507	-0.00267965	-0.000145943	-0.00531173	0.622062	0.043092	0.89479	SYNONYMOUS_CODING
c7595_g1:1011	A	G	0.205128	39	0.134615	26	0.284098	0.284307	0.000737253	0.00205813	0.000585572	0.0122996	0.354497	0.042832	0.89746	SYNONYMOUS_CODING
c7595_g1:1068	T	A	0.121622	37	0.0344828	29	0.142312	0.145014	0.0186354	0.0426599	0.00630158	0.0806403	0.111427	0.043133	0.9066	SYNONYMOUS_CODING
c7595_g1:1276	C	G	0.0142857	35	0.103448	29	0.108539	0.111659	0.0279378	0.0609751	0.00699862	0.12919	0.0458364	0.044609	0.90847	NON_SYNONYMOUS_CODING
c7597_g1:316	C	T	0.321429	28	0.4375	32	0.47211	0.474894	0.00586337	0.0220848	0.0105495	0.159072	0.258834	0.04294	0.90796	SYNONYMOUS_CODING
c7597_g1:439	T	C	0.274194	31	0.217391	23	0.376268	0.374319	-0.00520651	-0.0167821	-0.00624915	-0.253764	0.653684	0.042757	0.90538	SYNONYMOUS_CODING
c7597_g1:501	A	T	0.0192308	26	0	20	0.0192875	0.0192591	-0.00147275	-0.00300787	-5.78436e-05	-0.889923	1	0.043466	0.88797	NON_SYNONYMOUS_CODING
c7597_g1:508	G	A	0	27	0.0681818	22	0.0648709	0.0665264	0.0248844	0.0519291	0.00354062	0.386116	0.0870766	0.047132	0.88984	SYNONYMOUS_CODING
c7615_g1:283	G	C	0.583333	18	0.527778	18	0.506349	0.50086	-0.01096	-0.0448959	-0.0222401	-0.0315915	0.812758	0.04279	0.90229	TRANSCRIPT
c7636_g1:374	A	G	0.276316	38	0.1	35	0.294	0.307526	0.043985	0.119353	0.0383187	0.214101	0.0107015	0.044301	0.90861	TRANSCRIPT
c7636_g1:389	A	T	0.025641	39	0.103448	29	0.119527	0.121656	0.0174976	0.0390624	0.00483532	0.232837	0.072392	0.044105	0.90289	TRANSCRIPT
c7659_g1:194	G	A	0.0652174	23	0.333333	24	0.289345	0.322209	0.101995	0.260477	0.0924881	0.267026	0.00161617	0.047367	0.85921	SYNONYMOUS_CODING
c7659_g1:272	C	A	0.2125	40	0.0135135	37	0.183056	0.201663	0.0922695	0.206807	0.0455535	0.23948	7.41058e-05	0.046536	0.90117	SYNONYMOUS_CODING
c7659_g1:434	C	T	0.178571	42	0	35	0.14863	0.163601	0.0915076	0.196944	0.0351685	-0.170762	6.32106e-05	0.04929	0.85153	SYNONYMOUS_CODING
c7659_g1:635	G	A	0.0263158	38	0.0138889	36	0.0398583	0.039666	-0.00484787	-0.0101474	-0.000400557	-0.0237985	1	0.042791	0.90042	SYNONYMOUS_CODING
c7703_g1:135	C	T	0.0833333	48	0.03125	48	0.107785	0.10858	0.00732138	0.0162924	0.00178198	0.0336095	0.21285	0.042846	0.90344	SYNONYMOUS_CODING
c7703_g1:183	C	A	0.0208333	48	0	48	0.020614	0.0207237	0.00529101	0.0107479	0.000223914	0.0214957	0.497382	0.044171	0.87212	SYNONYMOUS_CODING
c7703_g1:282	C	T	0.291667	48	0.329787	47	0.432175	0.430626	-0.00359538	-0.0127094	-0.00545332	-0.0146373	0.638855	0.042494	0.89988	SYNONYMOUS_CODING
c7703_g1:670	G	A	0.382979	47	0.270833	48	0.438404	0.442385	0.00899816	0.0317592	0.0141762	0.0515931	0.121961	0.043185	0.90092	NON_SYNONYMOUS_CODING
c7703_g1:688	T	A	0.104167	48	0.0833333	48	0.171491	0.170815	-0.00395849	-0.00959367	-0.00163226	-0.0167752	0.805198	0.042598	0.86562	NON_SYNONYMOUS_CODING
c7703_g1:942	T	A	0.270833	48	0.202128	47	0.362572	0.363023	0.00124441	0.00389963	0.00141742	0.0156784	0.307476	0.042976	0.90164	UPSTREAM
c7705_g1:277	A	T	0.0729167	48	0.0777778	45	0.140844	0.140098	-0.00532627	-0.0124653	-0.00173706	-0.0231353	1	0.042608	0.88526	DOWNSTREAM
c7705_g1:285	T	A	0.414894	47	0.311111	45	0.462103	0.464976	0.00617836	0.0228312	0.0106816	0.0371147	0.168667	0.043135	0.90307	DOWNSTREAM
c7705_g1:426	G	A	0.456522	46	0.434783	46	0.499283	0.496806	-0.00498625	-0.0200163	-0.00989462	-0.023887	0.882146	0.042472	0.87745	SYNONYMOUS_CODING
c7705_g1:461	A	G	0	47	0.0326087	46	0.0318883	0.0322485	0.0111696	0.02282	0.000744132	0.046057	0.119006	0.04627	0.88457	NON_SYNONYMOUS_CODING
c7712_g1:175	C	A	0.0104167	48	0.0434783	46	0.0524543	0.0527217	0.00507183	0.0106512	0.000564396	0.0222205	0.204076	0.043511	0.90289	UPSTREAM
c7712_g1:529	G	A	0.0212766	47	0	46	0.0210503	0.0211634	0.00534697	0.0108658	0.000231187	0.0212888	0.497355	0.043993	0.8832	SYNONYMOUS_CODING
c7712_g1:559	C	T	0.0813953	43	0.329268	41	0.299185	0.328123	0.0881944	0.231292	0.0825856	0.403517	8.40132e-05	0.047411	0.85153	SYNONYMOUS_CODING
c7712_g1:610	C	T	0.138298	47	0.0116279	43	0.132135	0.139422	0.0522663	0.114465	0.0167932	0.212351	0.00141762	0.044802	0.90464	SYNONYMOUS_CODING
c7712_g1:714	A	T	0.047619	21	0.0294118	17	0.0759184	0.0750741	-0.0112471	-0.0246191	-0.00182747	-0.265523	1	0.043303	0.89812	DOWNSTREAM
c7712_g1:733	T	C	0.0384615	26	0	17	0.0379041	0.0381828	0.00729927	0.0150637	0.000579374	-2.37222	0.516279	0.043589	0.88526	DOWNSTREAM
c7756_g1:41	A	T	0.117021	47	0.0465116	43	0.149338	0.150993	0.0109575	0.0254831	0.00388993	0.0284426	0.108543	0.043033	0.90117	DOWNSTREAM
c7756_g1:265	C	A	0.03125	48	0.0416667	48	0.070943	0.0706277	-0.00446342	-0.00965157	-0.000678626	-0.0186459	1	0.042325	0.90016	DOWNSTREAM
c7756_g1:377	C	A	0.395833	48	0.457447	47	0.492524	0.491829	-0.00141189	-0.00557221	-0.0027367	0.00754765	0.463448	0.042615	0.89812	DOWNSTREAM
c7756_g1:510	G	A	0.553191	47	0.223404	47	0.425189	0.477307	0.109192	0.342523	0.18134	0.455351	5.67384e-06	0.046509	0.89812	SYNONYMOUS_CODING
c7756_g1:537	G	A	0	48	0.0217391	46	0.0214953	0.0216172	0.00563931	0.0114618	0.000249169	0.023846	0.238139	0.046181	0.86662	SYNONYMOUS_CODING
c7756_g1:561	G	C	0.0729167	48	0.3125	48	0.285417	0.31263	0.0870471	0.224121	0.0761662	0.319214	3.61861e-05	0.047855	0.862	SYNONYMOUS_CODING
c7756_g1:664	C	T	0.6	20	0.547619	21	0.499933	0.495205	-0.00954856	-0.0385573	-0.0189114	0.0191507	0.661243	0.04287	0.9027	NON_SYNONYMOUS_CODING
c7770_g1:560	C	T	0.0625	48	0.108696	46	0.157147	0.157378	0.00146622	0.0034741	0.000547548	0.00188032	0.302529	0.042834	0.89812	NON_SYNONYMOUS_CODING
c7770_g1:860	C	A	0.270833	48	0.541667	48	0.450439	0.484768	0.070816	0.240675	0.124933	0.244586	0.000218042	0.045715	0.90415	STOP_GAINED
c7770_g1:1258	A	G	0.0909091	33	0.196429	28	0.244525	0.248074	0.0143075	0.0373426	0.00939626	0.0671405	0.11804	0.043579	0.90681	UPSTREAM
c7837_g1:405	C	T	0.03125	48	0.104167	48	0.12489	0.126898	0.0158233	0.0355997	0.00458902	0.0585069	0.0813566	0.043651	0.90888	SYNONYMOUS_CODING
c7893_g1:184	A	C	0.552632	38	0.55	30	0.502219	0.498478	-0.00750515	-0.0303825	-0.0150313	-0.0376216	1	0.042397	0.89812	UPSTREAM
c7893_g1:218	T	G	0	33	0.06	25	0.057409	0.0587045	0.0220681	0.0458133	0.0027488	0.451363	0.0773298	0.047018	0.87212	UPSTREAM
c7893_g1:353	G	A	0	32	0.0689655	29	0.0652821	0.0671238	0.0274377	0.0571403	0.00394071	0.118426	0.0483037	0.047914	0.8377	SYNONYMOUS_CODING
c7893_g1:381	T	C	0.0428571	35	0.0571429	35	0.0962733	0.0956877	-0.00612018	-0.0136277	-0.00129602	-0.0259533	1	0.0426	0.90117	SYNONYMOUS_CODING
c7893_g1:429	G	C	0.0178571	28	0.0789474	19	0.0922913	0.0931381	0.00909201	0.0198524	0.00186583	0.231797	0.299564	0.044016	0.90564	NON_SYNONYMOUS_CODING
c7893_g1:453	T	A	0.0535714	28	0.0588235	17	0.108632	0.107362	-0.0118285	-0.0268579	-0.00284942	-0.814196	1	0.042949	0.89961	NON_SYNONYMOUS_CODING
c7893_g1:704	C	T	0.204545	22	0.261905	21	0.364499	0.361903	-0.0071721	-0.0227345	-0.00816868	-0.0279305	0.613489	0.042984	0.90229	SYNONYMOUS_CODING
c7916_g1:96	T	A	0.0833333	48	0.234043	47	0.258376	0.268372	0.0372491	0.0968452	0.0269587	0.176402	0.00515241	0.044515	0.9074	UPSTREAM
c7916_g1:125	G	A	0.0104167	48	0.0425532	47	0.0515937	0.0518385	0.0047224	0.00991179	0.000516239	0.0204598	0.208896	0.043989	0.90415	UPSTREAM
c7916_g1:161	T	C	0.0104167	48	0.0104167	48	0.0208333	0.0207248	-0.0052356	-0.0107503	-0.000221631	-0.0215006	1	0.043824	0.89342	SYNONYMOUS_CODING
c7916_g1:194	T	C	0.0744681	47	0.208333	48	0.236341	0.244057	0.0316152	0.0802618	0.0202078	0.144794	0.0117092	0.044099	0.90916	SYNONYMOUS_CODING
c7916_g1:209	A	T	0.0212766	47	0.0425532	47	0.0622283	0.0621237	-0.00168462	-0.00359888	-0.000223199	-0.00657379	0.682405	0.042877	0.90447	SYNONYMOUS_CODING
c7916_g1:285	C	T	0.0729167	48	0.222222	45	0.243056	0.252894	0.0389016	0.0989371	0.0259939	0.179174	0.00599781	0.044392	0.9067	SYNONYMOUS_CODING
c7923_g1:57	A	T	0	17	0.105263	19	0.0968823	0.101073	0.0414594	0.0881589	0.00927988	-0.0458954	0.116828	0.047629	0.8824	DOWNSTREAM
c7923_g1:82	T	C	0.519231	26	0.263158	19	0.453872	0.481491	0.0573606	0.198667	0.101143	0.324187	0.0178611	0.044455	0.90602	DOWNSTREAM
c7923_g1:139	A	T	0.0208333	48	0	47	0.0206163	0.0207248	0.00523501	0.0106347	0.000221557	0.0208448	0.49741	0.044303	0.88727	SYNONYMOUS_CODING
c7923_g1:190	A	C	0	48	0.0217391	46	0.0214953	0.0216172	0.00563931	0.0114618	0.000249169	0.023846	0.238139	0.046063	0.8711	SYNONYMOUS_CODING
c7923_g1:211	A	G	0.395833	48	0.141304	46	0.364365	0.394818	0.077133	0.225316	0.0958207	0.331271	0.000131994	0.045278	0.90249	SYNONYMOUS_CODING
c7923_g1:238	A	G	0.0416667	48	0.155556	45	0.173152	0.178706	0.0310759	0.0729017	0.0134328	0.127891	0.0118021	0.044129	0.90626	SYNONYMOUS_CODING
c7923_g1:373	T	C	0.395833	48	0.148936	47	0.369797	0.398329	0.0716307	0.212131	0.0905504	0.315135	0.000160316	0.04537	0.90564	SYNONYMOUS_CODING
c7923_g1:520	G	A	0.0212766	47	0.076087	46	0.0921122	0.093119	0.010812	0.0235632	0.0022179	0.0480054	0.0981632	0.04332	0.90765	SYNONYMOUS_CODING
c7923_g1:547	C	T	0.0625	48	0.159091	44	0.194493	0.198099	0.0182024	0.044387	0.00895305	0.0915527	0.0558124	0.043786	0.9081	SYNONYMOUS_CODING
c7923_g1:623	G	T	0.0151515	33	0.0166667	30	0.031817	0.0315651	-0.00798167	-0.0166206	-0.000520443	-0.0431628	1	0.043553	0.89679	UPSTREAM
c7946_g1:31	A	C	0.317073	41	0.236111	36	0.402145	0.4028	0.00162621	0.00543132	0.00219129	-0.105998	0.285157	0.04276	0.90307	UPSTREAM
c7946_g1:86	A	C	0.0319149	47	0.0609756	41	0.089172	0.0890852	-0.000973929	-0.00214064	-0.000190514	-0.00277862	0.475316	0.043091	0.90117	UPSTREAM
c7946_g1:355	A	G	0.336957	46	0.214286	42	0.396297	0.401565	0.013118	0.0428957	0.0174513	0.0437152	0.0919695	0.043038	0.90538	DOWNSTREAM
c7949_g1:100	A	T	0.0416667	48	0.0340909	44	0.0736615	0.0732891	-0.0050812	-0.0110265	-0.000804017	-0.0213642	1	0.04264	0.88918	UPSTREAM
c7949_g1:104	G	A	0.0851064	47	0	45	0.0787193	0.0819129	0.0389868	0.0814603	0.00693279	0.154371	0.00676169	0.04547	0.89933	UPSTREAM
c7949_g1:295	C	T	0.302083	48	0.122222	45	0.321574	0.336019	0.0429866	0.121502	0.0425819	0.212034	0.00395027	0.044543	0.9074	SYNONYMOUS_CODING
c7949_g1:385	T	C	0.302083	48	0.0851064	47	0.291764	0.313768	0.0701275	0.185057	0.0621367	0.35024	0.000191031	0.045093	0.90551	SYNONYMOUS_CODING
c7949_g1:409	A	T	0.0833333	48	0.0208333	48	0.097807	0.0992507	0.0145461	0.0317838	0.00320045	0.0636985	0.100175	0.043479	0.90186	SYNONYMOUS_CODING
c7949_g1:422	G	A	0.145833	48	0.0104167	48	0.136294	0.144753	0.0584374	0.127847	0.0195876	0.242175	0.0006266	0.045384	0.90614	NON_SYNONYMOUS_CODING
c7949_g1:655	T	C	0.37234	47	0.608696	46	0.477018	0.502385	0.0504931	0.183816	0.097009	0.284078	0.00198559	0.04474	0.90648	SYNONYMOUS_CODING
c7949_g1:685	A	G	0.0104167	48	0.0319149	47	0.0416429	0.0416548	0.000285429	0.000595494	2.48123e-05	0.00167219	0.365758	0.043601	0.90042	SYNONYMOUS_CODING
c7949_g1:763	T	C	0.177083	48	0.119565	46	0.253694	0.253998	0.00119732	0.00320483	0.000814996	0.0112558	0.309314	0.042937	0.88011	SYNONYMOUS_CODING
c7970_g1:231	T	C	0.0465116	43	0.0106383	47	0.0554912	0.0558258	0.00599281	0.0126142	0.000708417	0.115196	0.194333	0.04356	0.8693	SYNONYMOUS_CODING
c7970_g1:258	A	G	0	42	0.0425532	47	0.0412069	0.04188	0.0160734	0.032998	0.00140417	-0.186784	0.123143	0.0463	0.88526	SYNONYMOUS_CODING
c7970_g1:369	G	T	0.0208333	48	0.0340909	44	0.0539152	0.0537095	-0.00382969	-0.00812699	-0.000434825	-0.015708	0.671275	0.042971	0.8832	NON_SYNONYMOUS_CODING
c7970_g1:454	C	T	0.446429	28	0.293103	29	0.462439	0.470136	0.0163709	0.0599272	0.0286351	0.107806	0.1203	0.043515	0.90431	DOWNSTREAM
c8010_g1:603	C	T	0.3	45	0.148936	47	0.340457	0.350016	0.0273101	0.0806136	0.0289866	0.146751	0.0205671	0.043387	0.9048	SYNONYMOUS_CODING
c8010_g1:609	C	G	0.12766	47	0.188889	45	0.267481	0.267901	0.00156821	0.00427498	0.00114707	0.00793835	0.312917	0.042816	0.89713	SYNONYMOUS_CODING
c8010_g1:815	T	A	0.291667	48	0.154762	42	0.341216	0.348683	0.0214158	0.0636531	0.0226701	0.108528	0.0332004	0.043177	0.90397	UPSTREAM
c8024_g1:93	A	G	0	48	0.03125	48	0.0305921	0.0309211	0.0106383	0.021717	0.000678656	0.0431995	0.246073	0.046639	0.85663	NON_SYNONYMOUS_CODING
c8024_g1:126	G	A	0	48	0.0208333	48	0.020614	0.0207237	0.00529101	0.0107479	0.000223914	0.0214957	0.497382	0.046027	0.89435	SYNONYMOUS_CODING
c8024_g1:147	A	G	0.478723	47	0.385417	48	0.491593	0.493359	0.00357844	0.0140269	0.00694505	0.0373157	0.241276	0.042862	0.90307	NON_SYNONYMOUS_CODING
c8024_g1:174	G	T	0	48	0.0208333	48	0.020614	0.0207237	0.00529101	0.0107479	0.000223914	0.0214957	0.497382	0.04596	0.89746	SYNONYMOUS_CODING
c8024_g1:184	G	A	0.03125	48	0.0208333	48	0.0512061	0.0509937	-0.00416611	-0.00881864	-0.000447822	-0.0172308	1	0.042581	0.89342	NON_SYNONYMOUS_CODING
c8024_g1:221	C	T	0	48	0.0520833	48	0.0498904	0.0509868	0.0215054	0.0443162	0.00230814	0.0871836	0.0592537	0.047498	0.862	NON_SYNONYMOUS_CODING
c8024_g1:262	G	A	0.197917	48	0.0744681	47	0.230091	0.236499	0.0270979	0.0685354	0.0166478	0.136785	0.0190765	0.043421	0.90681	NON_SYNONYMOUS_CODING
c8032_g1:315	T	C	0.166667	48	0.135417	48	0.258662	0.257803	-0.00333168	-0.00901834	-0.00231721	-0.0143986	0.687447	0.042959	0.8824	SYNONYMOUS_CODING
c8032_g1:453	C	T	0.0208333	48	0.0833333	48	0.097807	0.0992507	0.0145461	0.0317838	0.00320045	0.0636985	0.100175	0.043748	0.90803	SYNONYMOUS_CODING
c8032_g1:573	T	A	0	48	0.0208333	48	0.020614	0.0207237	0.00529101	0.0107479	0.000223914	0.0214957	0.497382	0.045156	0.89521	SYNONYMOUS_CODING
c8032_g2:265	G	A	0.0208333	48	0.0833333	48	0.097807	0.0992507	0.0145461	0.0317838	0.00320045	0.0636985	0.100175	0.043743	0.90186	SYNONYMOUS_CODING
c8032_g2:337	G	A	0.0208333	48	0.0104167	48	0.0310307	0.0309233	-0.00347197	-0.00719127	-0.000221606	-0.0142005	1	0.042787	0.84927	SYNONYMOUS_CODING
c8033_g1:29	A	G	0	39	0.0588235	34	0.0561359	0.0574797	0.0233787	0.0484065	0.00284744	0.103034	0.0448355	0.047538	0.85407	TRANSCRIPT
c8033_g1:127	T	C	0.2	40	0.125	36	0.272977	0.273988	0.00369217	0.0101196	0.00278289	0.0269124	0.274436	0.042731	0.90496	TRANSCRIPT
c8033_g1:161	C	G	0.0512821	39	0.0571429	35	0.103938	0.103251	-0.00665532	-0.0149541	-0.00153376	-0.0285433	1	0.04297	0.89603	TRANSCRIPT
c8033_g1:169	C	A	0.290323	31	0.271429	35	0.410026	0.407087	-0.00722012	-0.0246541	-0.00996388	-0.0344244	0.847763	0.04233	0.88727	TRANSCRIPT
c8057_g1:64	C	T	0.0277778	36	0.0151515	33	0.0425459	0.0423167	-0.00541574	-0.0113744	-0.00047872	-0.022523	1	0.043136	0.88664	UPSTREAM
c8057_g1:125	A	T	0.0212766	47	0	45	0.0210528	0.0211647	0.00528592	0.0107424	0.000228562	0.0205989	0.497505	0.043984	0.8832	UPSTREAM
c8057_g1:353	A	G	0.0208333	48	0.0222222	45	0.0425861	0.0423579	-0.00538817	-0.0113167	-0.000476767	-0.0223763	1	0.042895	0.89198	SYNONYMOUS_CODING
c8057_g1:362	A	G	0.510417	48	0.647727	44	0.483332	0.490127	0.0138644	0.0529346	0.0263044	0.0841365	0.0733349	0.043023	0.9038	SYNONYMOUS_CODING
c8057_g1:518	C	T	0.0104167	48	0.0795455	44	0.0844458	0.0863753	0.0223395	0.0477336	0.00421511	0.0975248	0.0288728	0.044161	0.90824	SYNONYMOUS_CODING
c8057_g1:919	A	T	0.0425532	47	0	46	0.0411853	0.0418693	0.016335	0.0335257	0.00142663	0.0654654	0.121044	0.044537	0.88388	DOWNSTREAM
c8057_g1:932	G	T	0.0111111	45	0.076087	46	0.0821887	0.083848	0.0197893	0.0422859	0.00361575	0.0830346	0.0644525	0.044237	0.90602	DOWNSTREAM
c8057_g1:984	T	C	0.0108696	46	0.113636	44	0.112728	0.117382	0.0396479	0.085962	0.0104904	0.168929	0.0042498	0.045906	0.90141	DOWNSTREAM
c8057_g1:994	T	A	0.0106383	47	0.0625	40	0.0699279	0.0708682	0.0132685	0.0281586	0.00202203	0.0605269	0.0955176	0.043719	0.9066	DOWNSTREAM
c8057_g1:1132	C	T	0.0106383	47	0.0681818	44	0.074882	0.0761257	0.016338	0.0347531	0.00268883	0.0710789	0.0578254	0.044276	0.90496	DOWNSTREAM
c8057_g1:1175	C	T	0.0208333	48	0.0108696	46	0.0314858	0.0313679	-0.00375911	-0.00779192	-0.000243497	-0.015447	1	0.043207	0.89872	DOWNSTREAM
c8057_g1:1200	T	C	0.48913	46	0.555556	45	0.502316	0.501762	-0.00110443	-0.00444321	-0.00222697	0.000238669	0.378087	0.042654	0.89391	DOWNSTREAM
c8057_g1:1216	G	T	0.5	47	0.574468	47	0.499771	0.499886	0.000228833	0.000914704	0.000457352	0.008763	0.380204	0.042974	0.89342	DOWNSTREAM
c8057_g1:1254	A	T	0.202128	47	0.111111	45	0.262896	0.265609	0.0102126	0.0274298	0.00736001	0.059655	0.107191	0.042788	0.90289	DOWNSTREAM
c8057_g1:1279	T	A	0.521277	47	0.670732	41	0.47583	0.484283	0.017453	0.0654508	0.0322499	0.105428	0.047505	0.043269	0.90879	DOWNSTREAM
c8057_g1:1358	G	T	0.0104167	48	0.0681818	44	0.0746542	0.0759161	0.0166224	0.0353395	0.00272743	0.0728771	0.0556901	0.044067	0.90895	DOWNSTREAM
c8057_g1:1395	T	A	0.0104167	48	0.0666667	45	0.0733196	0.074507	0.0159371	0.0338566	0.00256276	0.0692255	0.0580723	0.043591	0.90711	DOWNSTREAM
c8057_g1:1521	C	T	0	48	0.0217391	46	0.0214953	0.0216172	0.00563931	0.0114618	0.000249169	0.023846	0.238139	0.045944	0.88797	DOWNSTREAM
c8057_g1:1610	G	T	0.0142857	35	0.108108	37	0.11206	0.115682	0.0313144	0.068391	0.00815939	0.131424	0.0339345	0.044869	0.90186	DOWNSTREAM
c8079_g1:324	G	A	0.0520833	48	0.0106383	47	0.060533	0.0610733	0.00884536	0.0186655	0.00115005	0.0372202	0.211428	0.043287	0.89342	SYNONYMOUS_CODING
c8079_g1:504	A	T	0.0116279	43	0.109756	41	0.110519	0.114675	0.0362445	0.0786454	0.00934555	0.125913	0.00822187	0.045658	0.9051	DOWNSTREAM
c8079_g1:770	A	T	0	48	0.0957447	47	0.0874988	0.0916217	0.0449997	0.0943822	0.00903659	0.182939	0.00144988	0.051294	0.79475	DOWNSTREAM
c8079_g1:835	G	A	0.0520833	48	0.0319149	47	0.081121	0.0808974	-0.0027642	-0.00603315	-0.000486717	-0.0112283	0.720762	0.042386	0.84219	DOWNSTREAM
c8080_g1:200	T	C	0.148936	47	0.163043	46	0.266076	0.264745	-0.00502814	-0.0137713	-0.00362755	-0.0239342	0.841609	0.042328	0.89561	SYNONYMOUS_CODING
c8080_g1:206	T	A	0.0833333	48	0.141304	46	0.199853	0.20047	0.00307671	0.00766677	0.00154169	0.00770443	0.250223	0.043008	0.90042	SYNONYMOUS_CODING
c8080_g1:300	G	C	0.0833333	48	0.0744681	47	0.146858	0.146124	-0.00502125	-0.0118306	-0.00172005	-0.0229906	1	0.04265	0.89603	NON_SYNONYMOUS_CODING
c8080_g1:362	T	C	0.135417	48	0.0543478	46	0.170286	0.172665	0.0137833	0.0327724	0.00573666	0.0664977	0.0817232	0.043207	0.90626	SYNONYMOUS_CODING
c8080_g1:454	T	C	0	48	0.0326087	46	0.0318847	0.0322467	0.0112256	0.0229331	0.000747818	0.0469553	0.115228	0.046525	0.88085	NON_SYNONYMOUS_CODING
c8080_g1:458	C	G	0.0520833	48	0.282609	46	0.254824	0.280039	0.0900408	0.221701	0.067675	0.30663	2.01721e-05	0.048179	0.86282	SYNONYMOUS_CODING
c8080_g1:590	A	T	0.076087	46	0.0263158	38	0.0970874	0.0977428	0.00670529	0.0147537	0.00145173	0.0284613	0.185996	0.042972	0.89093	UPSTREAM
c8104_g1:194	C	A	0.5	22	0.45	20	0.509662	0.504831	-0.00956993	-0.0394112	-0.0197056	0.00512375	0.668223	0.042663	0.90208	SYNONYMOUS_CODING
c8104_g1:455	C	T	0.34	25	0.0625	16	0.290436	0.325218	0.106949	0.272326	0.0980374	0.0731566	0.00336577	0.045176	0.9066	SYNONYMOUS_CODING
c8104_g1:782	C	T	0.0833333	18	0.235294	17	0.263865	0.271638	0.028617	0.0755862	0.0211197	0.161088	0.106174	0.044386	0.90307	SYNONYMOUS_CODING
c8142_g1:101	A	C	0.06	25	0.0555556	27	0.111007	0.109948	-0.00963256	-0.0218815	-0.00238265	-0.0418818	1	0.042778	0.87745	SYNONYMOUS_CODING
c8142_g1:400	T	A	0.0135135	37	0.0151515	33	0.0286637	0.0284596	-0.0071705	-0.0148708	-0.000420183	-0.0297367	1	0.043251	0.8832	NON_SYNONYMOUS_CODING
c8142_g1:434	G	A	0	39	0.0714286	35	0.0672378	0.0693332	0.0302219	0.0628999	0.00449285	0.129996	0.0218984	0.048774	0.84596	SYNONYMOUS_CODING
c8156_g1:114	A	G	0.147727	44	0.197368	38	0.287847	0.287315	-0.00185334	-0.00521456	-0.00149544	-0.0114677	0.413921	0.042911	0.90464	DOWNSTREAM
c8156_g1:259	G	A	0.0111111	45	0.0108696	46	0.0219806	0.0218599	-0.00552419	-0.0113594	-0.000246944	-0.0227188	1	0.043791	0.85225	SYNONYMOUS_CODING
c8156_g1:268	G	T	0.358696	46	0.127907	43	0.345466	0.370155	0.0666983	0.19106	0.0754389	0.283994	0.000443034	0.04499	0.90903	SYNONYMOUS_CODING
c8156_g1:346	G	T	0.0113636	44	0.0113636	44	0.0227273	0.0225981	-0.00571429	-0.0117616	-0.000264271	-0.0235231	1	0.043043	0.88598	SYNONYMOUS_CODING
c8156_g1:412	A	G	0.377778	45	0.154762	42	0.370132	0.39287	0.0578774	0.173722	0.0722002	0.242798	0.00110669	0.044637	0.90774	SYNONYMOUS_CODING
c8156_g1:517	G	A	0.48913	46	0.325581	43	0.474801	0.485505	0.0220465	0.0821439	0.0407605	0.138634	0.0328856	0.043329	0.90852	SYNONYMOUS_CODING
c8156_g1:553	C	T	0.125	44	0.0769231	39	0.182589	0.182641	0.00028338	0.000693162	0.000126635	0.00424655	0.442615	0.042267	0.89198	SYNONYMOUS_CODING
c8156_g1:592	C	T	0.644444	45	0.695122	41	0.446264	0.444948	-0.00295782	-0.0107148	-0.00475344	-0.0128648	0.519179	0.042273	0.90092	SYNONYMOUS_CODING
c8156_g1:727	C	T	0.170732	41	0.0795455	44	0.217361	0.220238	0.0130644	0.032955	0.00735276	0.0698715	0.101424	0.043179	0.90564	SYNONYMOUS_CODING
c8156_g1:751	G	A	0.231707	41	0.114286	35	0.28299	0.288011	0.0174315	0.0477897	0.0140039	0.10052	0.0873904	0.042943	0.90602	SYNONYMOUS_CODING
c8209_g1:339	T	A	0.4	20	0.5625	24	0.497495	0.504997	0.0148568	0.0582654	0.029861	-0.00892315	0.140814	0.043274	0.9051	SYNONYMOUS_CODING
c8210_g1:444	T	C	0.0227273	44	0.0568182	44	0.0766719	0.0768174	0.00189357	0.00409387	0.000315076	0.00905474	0.443586	0.042908	0.9066	SYNONYMOUS_CODING
c8217_g1:184	C	G	0.510417	48	0.520833	48	0.504715	0.50214	-0.00512699	-0.0208099	-0.0103959	-0.0227928	1	0.042579	0.8832	SYNONYMOUS_CODING
c8217_g1:223	T	C	0.0208333	48	0.114583	48	0.123136	0.126889	0.0295786	0.0655262	0.0085605	0.128453	0.0182518	0.044428	0.90722	SYNONYMOUS_CODING
c8217_g1:301	C	T	0.510417	48	0.510417	48	0.505044	0.502413	-0.0052356	-0.0212672	-0.010629	-0.0238036	1	0.042334	0.86562	SYNONYMOUS_CODING
c8231_g1:149	G	A	0	35	0.0263158	38	0.0259798	0.0261478	0.00642563	0.0131098	0.000344994	-0.156292	0.497402	0.045543	0.89641	SYNONYMOUS_CODING
c8231_g1:260	A	G	0.16	25	0.195652	23	0.297991	0.295517	-0.00837154	-0.0240516	-0.00704816	-0.0363355	0.790228	0.042662	0.90307	SYNONYMOUS_CODING
c8231_g1:305	C	G	0	37	0.0277778	36	0.0273813	0.0275796	0.00718735	0.0146739	0.000407609	0.0804503	0.241474	0.045849	0.89039	SYNONYMOUS_CODING
c8231_g1:527	C	A	0	44	0.0434783	46	0.0420554	0.0427668	0.0166349	0.0341622	0.00148531	-0.0210343	0.121192	0.04714	0.89039	NON_SYNONYMOUS_CODING
c8231_g1:644	T	G	0.0222222	45	0.0555556	45	0.0750312	0.0751699	0.00184536	0.00398275	0.000299936	0.00879207	0.443803	0.043164	0.90325	SYNONYMOUS_CODING
c8231_g1:785	G	A	0.180556	36	0	26	0.150447	0.165501	0.090963	0.196288	0.0354409	0.326962	0.000629764	0.047538	0.90092	SYNONYMOUS_CODING
c8231_g1:827	A	T	0.211538	26	0.1875	24	0.325657	0.322684	-0.00921293	-0.0275782	-0.00881708	-0.041964	0.806945	0.043001	0.88164	SYNONYMOUS_CODING
c8295_g1:104	T	A	0.0416667	48	0.125	48	0.150877	0.153564	0.0174938	0.0404959	0.00632748	0.0814775	0.064716	0.043908	0.90307	SYNONYMOUS_CODING
c8295_g1:176	C	A	0.0416667	48	0.12766	47	0.152903	0.155795	0.0185663	0.0430362	0.00682932	0.0868368	0.0383887	0.043783	0.90691	SYNONYMOUS_CODING
c8295_g1:197	C	T	0.145833	48	0.0729167	48	0.194189	0.195836	0.00841022	0.0206998	0.00408786	0.0440792	0.16416	0.042824	0.89294	SYNONYMOUS_CODING
c8309_g1:240	A	C	0.272727	22	0.03125	16	0.234962	0.260947	0.0995796	0.23675	0.0679312	0.412458	0.00562554	0.045365	0.9048	NON_SYNONYMOUS_CODING
c8309_g1:583	C	A	0.261905	21	0.0555556	18	0.252287	0.270323	0.0667211	0.167305	0.0482439	0.190845	0.0167465	0.044682	0.90551	SYNONYMOUS_CODING
c8331_g1:45	C	T	0.222222	36	0.145161	31	0.301453	0.30216	0.00233962	0.00668291	0.00202404	0.0227807	0.275378	0.04272	0.88011	SYNONYMOUS_CODING
c8331_g1:117	G	A	0.209677	31	0.0909091	33	0.252304	0.257383	0.0197367	0.0517717	0.0135882	0.109388	0.081267	0.043262	0.90626	SYNONYMOUS_CODING
c8331_g1:207	C	A	0.388889	36	0.191176	34	0.397972	0.414672	0.040273	0.128612	0.0554796	0.286197	0.0152121	0.043843	0.90447	SYNONYMOUS_CODING
c8331_g1:291	C	T	0.046875	32	0.181818	33	0.196461	0.204054	0.0372118	0.0892969	0.0188995	0.148717	0.0256314	0.044306	0.90551	SYNONYMOUS_CODING
c8331_g1:405	G	A	0.25	36	0.411765	34	0.435947	0.445915	0.0223528	0.077525	0.0353423	0.130124	0.0488198	0.043569	0.90524	SYNONYMOUS_CODING
c8331_g1:420	A	C	0.0588235	34	0.3125	32	0.274368	0.304463	0.0988474	0.247937	0.0829495	0.386603	0.000197798	0.048623	0.82186	NON_SYNONYMOUS_CODING
c8331_g1:462	T	C	0.608108	37	0.666667	36	0.466932	0.465448	-0.00318879	-0.0120022	-0.00556858	-0.00395715	0.494722	0.042389	0.89961	SYNONYMOUS_CODING
c8331_g1:602	C	T	0.354839	31	0.04	25	0.272246	0.319349	0.147496	0.353244	0.129447	0.604398	4.32052e-05	0.048896	0.82333	DOWNSTREAM
c8353_g1:146	C	T	0.0104167	48	0.0416667	48	0.0507675	0.0509914	0.00439029	0.00920975	0.00047168	0.0188066	0.368404	0.043523	0.90722	SYNONYMOUS_CODING
c8353_g1:285	G	A	0.0208333	48	0.0729167	48	0.0889254	0.0898186	0.0099443	0.0216149	0.00196073	0.0437591	0.1693	0.043513	0.90602	NON_SYNONYMOUS_CODING
c8353_g1:320	A	G	0.53125	48	0.125	48	0.362171	0.442804	0.182097	0.483031	0.252837	0.556235	2.10814e-09	0.057171	0.64366	SYNONYMOUS_CODING
c8353_g1:338	C	T	0	48	0.03125	48	0.0305921	0.0309211	0.0106383	0.021717	0.000678656	0.0431995	0.246073	0.045741	0.90069	SYNONYMOUS_CODING
c8353_g1:386	G	A	0	48	0.03125	48	0.0305921	0.0309211	0.0106383	0.021717	0.000678656	0.0431995	0.246073	0.046041	0.87916	SYNONYMOUS_CODING
c8353_g1:494	T	A	0	48	0.0319149	47	0.0312251	0.03157	0.0109256	0.0223116	0.000712074	0.0450238	0.119131	0.046446	0.88855	SYNONYMOUS_CODING
c8353_g1:533	G	A	0.0625	48	0.03125	48	0.0898026	0.0898232	0.000228885	0.000502821	4.51753e-05	0.0020209	0.497255	0.042885	0.87834	SYNONYMOUS_CODING
c8353_g1:630	G	A	0.0104167	48	0.0744681	47	0.0800737	0.0817035	0.0199478	0.0425201	0.00354334	0.0848518	0.0338096	0.044175	0.90789	NON_SYNONYMOUS_CODING
c8353_g1:678	A	G	0.0416667	48	0.0326087	46	0.0722448	0.0719014	-0.00477642	-0.0103462	-0.00074035	-0.0200236	1	0.042694	0.88664	NON_SYNONYMOUS_CODING
c8353_g1:683	A	T	0.0104167	48	0.0543478	46	0.0623661	0.0629992	0.0100492	0.0212219	0.0013504	0.0434699	0.112438	0.043576	0.90431	SYNONYMOUS_CODING
c8368_g1:86	A	C	0.326087	46	0.108696	46	0.320115	0.342004	0.0640043	0.176954	0.0643924	0.247573	0.000567685	0.044689	0.90852	DOWNSTREAM
c8368_g1:111	T	C	0	47	0.0638298	47	0.0603981	0.0621139	0.0276243	0.0572194	0.0036523	0.111878	0.0287839	0.047528	0.89294	DOWNSTREAM
c8368_g1:319	G	A	0.104167	48	0.180851	47	0.244029	0.245685	0.0067393	0.0177102	0.00438044	0.0226884	0.14926	0.043307	0.90289	SYNONYMOUS_CODING
c8368_g1:352	A	G	0.340426	47	0.0957447	47	0.314459	0.342721	0.0824628	0.22225	0.0824508	0.287624	7.38883e-05	0.045808	0.9051	SYNONYMOUS_CODING
c8378_g1:202	T	A	0.212766	47	0.211111	45	0.337712	0.335877	-0.00546298	-0.0165879	-0.00554107	-0.0253776	1	0.042378	0.89093	NON_SYNONYMOUS_CODING
c8378_g1:257	A	G	0.260417	48	0.155556	45	0.327483	0.331218	0.0112779	0.0331652	0.0111088	0.0525406	0.104439	0.042928	0.9038	SYNONYMOUS_CODING
c8378_g1:362	G	A	0.03125	48	0.106383	47	0.126673	0.128828	0.0167332	0.0376899	0.00493677	0.0760472	0.0474031	0.04352	0.90648	SYNONYMOUS_CODING
c8379_g1:98	T	A	0.0135135	37	0.025641	39	0.0388257	0.0386436	-0.00471154	-0.00985012	-0.000378851	-0.0582321	1	0.043235	0.89561	DOWNSTREAM
c8379_g1:103	G	C	0.0135135	37	0.025641	39	0.0388257	0.0386436	-0.00471154	-0.00985012	-0.000378851	-0.0582321	1	0.043045	0.90249	DOWNSTREAM
c8379_g1:163	C	A	0.0113636	44	0.05	40	0.0594438	0.0598355	0.00654708	0.0138312	0.000833014	0.122784	0.192717	0.043509	0.90415	DOWNSTREAM
c8379_g1:435	G	A	0.193182	44	0.15	40	0.286784	0.286006	-0.00272231	-0.00765473	-0.00218334	-0.00867981	0.541726	0.042614	0.89933	DOWNSTREAM
c8379_g1:824	G	C	0.1875	40	0.2625	40	0.350316	0.350939	0.0017753	0.00545543	0.00191792	0.022767	0.343951	0.042773	0.89872	SYNONYMOUS_CODING
c8379_g1:1000	T	C	0.231707	41	0.158537	41	0.315266	0.316021	0.00238788	0.00695802	0.00220413	0.0228317	0.324593	0.042737	0.90602	NON_SYNONYMOUS_CODING
c8379_g1:1034	C	T	0	44	0.0238095	42	0.0235162	0.0236629	0.00619749	0.0126153	0.000300364	0.0263343	0.237046	0.045748	0.89904	SYNONYMOUS_CODING
c8384_g1:262	T	C	0.0104167	48	0.0416667	48	0.0507675	0.0509914	0.00439029	0.00920975	0.00047168	0.0188066	0.368404	0.043301	0.90701	SYNONYMOUS_CODING
c8384_g1:286	C	A	0	48	0.0208333	48	0.020614	0.0207237	0.00529101	0.0107479	0.000223914	0.0214957	0.497382	0.045613	0.89841	SYNONYMOUS_CODING
c8384_g1:467	T	C	0.114583	48	0.03125	48	0.133114	0.135893	0.0204493	0.0462334	0.00641127	0.0921135	0.0485703	0.043412	0.90042	SYNONYMOUS_CODING
c8384_g1:503	G	A	0.0104167	48	0.104167	48	0.104715	0.108564	0.035455	0.0764919	0.00859869	0.148596	0.00957615	0.044841	0.90325	NON_SYNONYMOUS_CODING
c8402_g1:340	C	A	0.027027	37	0.030303	33	0.056491	0.0560915	-0.00712163	-0.0152043	-0.00084676	-0.044804	1	0.042932	0.89841	SYNONYMOUS_CODING
c8402_g1:397	C	T	0	35	0.0857143	35	0.0795031	0.0826087	0.037594	0.0787224	0.00674764	0.152638	0.0279514	0.049137	0.84158	SYNONYMOUS_CODING
c8402_g1:547	T	A	0.0344828	29	0.0555556	27	0.0873242	0.0867655	-0.00643855	-0.0142006	-0.00122419	-0.0269504	0.670863	0.04288	0.89521	SYNONYMOUS_CODING
c8402_g1:601	T	A	0.0689655	29	0	31	0.0652988	0.0671322	0.0273097	0.0568817	0.00392288	0.219404	0.0516485	0.044692	0.88918	NON_SYNONYMOUS_CODING
c8402_g1:637	G	A	0.027027	37	0.0322581	31	0.0583793	0.0579604	-0.00722815	-0.0154643	-0.00088984	-0.0666693	1	0.042877	0.88984	SYNONYMOUS_CODING
c8402_g1:1080	G	T	0.225	20	0.195652	23	0.339686	0.336147	-0.0105267	-0.032223	-0.0107176	-0.089006	0.794543	0.042536	0.89988	UPSTREAM
c8402_g1:1081	T	A	0.03125	16	0.145833	24	0.15898	0.163474	0.0274944	0.0636339	0.0106885	-0.956249	0.135498	0.04405	0.90681	UPSTREAM
c8402_g1:1135	G	C	0	21	0.0952381	21	0.0882695	0.0917538	0.0379747	0.0802548	0.00764331	0.156328	0.11602	0.047705	0.85004	UPSTREAM
c8430_g1:364	C	T	0.0333333	30	0.0833333	30	0.110452	0.110782	0.00297493	0.00666878	0.000740976	-0.00487067	0.43898	0.043471	0.9027	SYNONYMOUS_CODING
c8430_g1:475	C	T	0.130435	23	0.195652	23	0.276812	0.275929	-0.00319708	-0.00886997	-0.00243966	-0.0141181	0.573653	0.042822	0.89988	SYNONYMOUS_CODING
c8432_g1:415	A	G	0.355263	38	0.441176	34	0.482311	0.482641	0.000685396	0.00264609	0.00127799	-0.0180921	0.310609	0.043206	0.88918	NON_SYNONYMOUS_CODING
c8432_g1:507	C	T	0.0135135	37	0.0357143	42	0.0483846	0.0483236	-0.00126286	-0.00265751	-0.000128258	-0.158122	0.623253	0.043243	0.90186	SYNONYMOUS_CODING
c8432_g1:577	A	G	0.442308	26	0.472222	18	0.507836	0.502316	-0.0109905	-0.0451585	-0.0224345	-1.1551	0.829846	0.042466	0.89603	DOWNSTREAM
c8456_g1:157	T	C	0.234043	47	0.155556	45	0.31404	0.315412	0.00435164	0.0126327	0.00400186	0.0332529	0.197549	0.042829	0.90344	SYNONYMOUS_CODING
c8456_g1:196	T	G	0.234043	47	0.173913	46	0.326444	0.326497	0.000160792	0.000477366	0.000155883	0.00927928	0.364668	0.042696	0.89961	SYNONYMOUS_CODING
c8456_g1:277	T	C	0.03125	48	0.0543478	46	0.0825461	0.0823736	-0.00209435	-0.00457515	-0.000376083	-0.00816522	0.490443	0.043024	0.87212	SYNONYMOUS_CODING
c8457_g1:302	G	A	0.510417	48	0.28125	48	0.456798	0.480678	0.0496789	0.174254	0.0879214	0.224606	0.00185162	0.044181	0.90888	SYNONYMOUS_CODING
c8457_g1:377	A	G	0.28125	48	0.239583	48	0.388377	0.387222	-0.00298212	-0.00978065	-0.00377599	-0.00955709	0.622041	0.042574	0.89961	SYNONYMOUS_CODING
c8457_g1:455	C	T	0.510417	48	0.291667	48	0.461294	0.482817	0.0445784	0.158439	0.079907	0.206614	0.00311036	0.044175	0.90869	SYNONYMOUS_CODING
c8457_g1:557	C	T	0.770833	48	0.489583	48	0.431031	0.468337	0.079656	0.259343	0.131135	0.354157	8.89238e-05	0.046005	0.90681	SYNONYMOUS_CODING
c8457_g1:566	T	C	0.510417	48	0.291667	48	0.461294	0.482817	0.0445784	0.158439	0.079907	0.206614	0.00311036	0.043868	0.90918	SYNONYMOUS_CODING
c8458_g1:27	A	T	0	48	0.0212766	47	0.0210455	0.021161	0.0054614	0.011097	0.000236107	0.0226363	0.243442	0.045307	0.89641	UPSTREAM
c8458_g1:227	G	A	0	48	0.0212766	47	0.0210455	0.021161	0.0054614	0.011097	0.000236107	0.0226363	0.243442	0.045992	0.86755	SYNONYMOUS_CODING
c8479_g1:444	T	C	0.19697	33	0.130435	23	0.276698	0.27636	-0.00122465	-0.00339043	-0.000935831	0.00218129	0.446832	0.043108	0.90564	SYNONYMOUS_CODING
c8484_g1:122	C	T	0.0104167	48	0.0106383	47	0.0210549	0.0209441	-0.00529042	-0.0108659	-0.000226373	-0.0217317	1	0.043532	0.89039	SYNONYMOUS_CODING
c8484_g1:226	T	G	0.133333	45	0.0208333	48	0.137434	0.143023	0.039074	0.0871924	0.0129578	0.17222	0.00437552	0.044421	0.9038	SYNONYMOUS_CODING
c8496_g1:248	A	G	0.205128	39	0.0689655	29	0.230728	0.238264	0.0316292	0.0797104	0.0195928	0.152683	0.029303	0.043655	0.90681	TRANSCRIPT
c8496_g1:301	T	G	0.242424	33	0.108696	23	0.285807	0.292113	0.0215867	0.0591733	0.0176584	0.122472	0.0886845	0.043255	0.90524	TRANSCRIPT
c8496_g1:360	A	T	0.242857	35	0.037037	27	0.223204	0.242554	0.0797778	0.190226	0.0498212	0.0339912	0.00190402	0.04531	0.90289	TRANSCRIPT
c8496_g1:372	A	T	0.282609	23	0.0454545	22	0.251726	0.277049	0.0914016	0.22384	0.067683	0.386524	0.00363763	0.04511	0.90749	TRANSCRIPT
c8518_g1:213	C	T	0.0104167	48	0.125	48	0.120943	0.126878	0.0467754	0.101666	0.0135026	0.145576	0.00250608	0.045893	0.90524	UPSTREAM
c8518_g1:377	A	T	0.28125	48	0.277778	45	0.407148	0.404963	-0.0053961	-0.0183026	-0.0073719	-0.0287292	1	0.042674	0.88164	UPSTREAM
c8525_g1:72	A	T	0.409091	22	0.382353	17	0.490687	0.484648	-0.0124596	-0.0495444	-0.0237124	-0.0573628	1	0.04283	0.90464	UPSTREAM
c8525_g1:409	A	G	0.151515	33	0.216667	30	0.303103	0.302814	-0.000953337	-0.00273856	-0.000828482	-0.00767302	0.365824	0.042964	0.90069	SYNONYMOUS_CODING
c8525_g1:1226	A	T	0.314815	27	0	16	0.221211	0.268013	0.174625	0.381784	0.120191	-2.26882	0.000149959	0.05157	0.78595	DOWNSTREAM
c8528_g1:120	G	T	0.0208333	48	0	48	0.020614	0.0207237	0.00529101	0.0107479	0.000223914	0.0214957	0.497382	0.044515	0.8711	SYNONYMOUS_CODING
c8528_g1:174	A	T	0	48	0.0208333	48	0.020614	0.0207237	0.00529101	0.0107479	0.000223914	0.0214957	0.497382	0.045489	0.89198	SYNONYMOUS_CODING
c8528_g1:264	C	T	0.177083	48	0.0729167	48	0.21557	0.219873	0.0195685	0.0489348	0.01097	0.0887941	0.047771	0.043185	0.90614	SYNONYMOUS_CODING
c8528_g1:360	G	T	0.180851	47	0.09375	48	0.235585	0.238138	0.0107217	0.0277544	0.00668024	0.0594003	0.0936734	0.043222	0.90681	SYNONYMOUS_CODING
c8528_g1:660	C	T	0.285714	21	0.25	16	0.402667	0.397762	-0.0123313	-0.0418032	-0.0164227	-0.246568	0.796152	0.042568	0.88664	UPSTREAM
c8550_g1:648	T	G	0.188889	45	0.3	45	0.367291	0.371423	0.0111257	0.0347814	0.0130624	0.0640114	0.11796	0.043419	0.90691	UPSTREAM
c8554_g1:257	C	T	0	19	0.0625	16	0.0603302	0.0614151	0.0176648	0.0369453	0.00230908	0.328702	0.205383	0.045959	0.87022	SYNONYMOUS_CODING
c8554_g1:293	T	C	0.386364	22	0.34	25	0.471561	0.467599	-0.0084738	-0.0323451	-0.0149964	0.0019352	0.672096	0.04244	0.89641	SYNONYMOUS_CODING
c8564_g1:269	G	A	0.25	42	0.2	35	0.352111	0.351055	-0.00300661	-0.00930925	-0.00325824	-0.00966084	0.563187	0.042455	0.90117	UPSTREAM
c8564_g1:353	G	C	0.0104167	48	0.0888889	45	0.0922892	0.0948715	0.0272184	0.0583825	0.00568959	0.117393	0.0156561	0.044781	0.9066	NON_SYNONYMOUS_CODING
c8564_g1:668	A	G	0.145833	48	0.0111111	45	0.137029	0.145366	0.0573556	0.125715	0.0193229	0.233747	0.000676829	0.045389	0.9067	NON_SYNONYMOUS_CODING
c8564_g1:706	G	A	0.336957	46	0.244186	43	0.412617	0.4146	0.00478164	0.0162037	0.00675018	0.0342443	0.190237	0.042728	0.89746	SYNONYMOUS_CODING
c8564_g1:814	C	T	0.244444	45	0.223684	38	0.362743	0.360757	-0.0055033	-0.0173674	-0.00623094	-0.0251639	0.854684	0.042476	0.88984	DOWNSTREAM
c8564_g1:820	T	A	0.351064	47	0.243902	41	0.416993	0.420354	0.00799668	0.0272149	0.0115314	0.0592416	0.139955	0.04299	0.89961	DOWNSTREAM
c8608_g1:349	G	A	0.367647	34	0.307692	26	0.45319	0.451143	-0.00453882	-0.0166768	-0.00748946	-0.214919	0.562292	0.042858	0.90325	SYNONYMOUS_CODING
c8613_g1:467	A	C	0.0104167	48	0.0625	48	0.0696272	0.0706209	0.0140708	0.029828	0.00213612	0.059497	0.118129	0.043812	0.90749	SYNONYMOUS_CODING
c8613_g1:473	T	C	0.0744681	47	0.270833	48	0.26924	0.287102	0.0622164	0.160305	0.0488873	0.250503	0.000443172	0.045137	0.90431	SYNONYMOUS_CODING
c8613_g1:797	A	T	0	48	0.0416667	48	0.0403509	0.0410088	0.0160428	0.0329068	0.00137112	0.0650995	0.121084	0.046748	0.88526	DOWNSTREAM
c8613_g1:1253	T	C	0.0520833	48	0.117021	47	0.154323	0.155619	0.00832904	0.0195352	0.00306536	0.0410566	0.123452	0.043266	0.9067	DOWNSTREAM
c8613_g1:1277	G	A	0.0520833	48	0	48	0.0498904	0.0509868	0.0215054	0.0443162	0.00230814	0.0871836	0.0592537	0.044398	0.89521	DOWNSTREAM
c8613_g1:1362	A	T	0.532609	46	0.2	45	0.413481	0.466523	0.113697	0.34812	0.180871	0.414288	3.46088e-06	0.047147	0.89841	DOWNSTREAM
c8638_g1:142	G	A	0.275862	29	0	19	0.20421	0.240036	0.149254	0.326393	0.0900394	-0.11956	0.000146264	0.049834	0.81979	NON_SYNONYMOUS_CODING
c8638_g1:163	G	T	0.114286	35	0.12069	29	0.210669	0.209029	-0.00784551	-0.0200361	-0.00415527	-0.111475	1	0.042324	0.90016	NON_SYNONYMOUS_CODING
c8638_g1:237	A	C	0	35	0.0588235	34	0.0561777	0.0575006	0.0230073	0.047657	0.00280335	0.0953859	0.0563078	0.04742	0.85921	SYNONYMOUS_CODING
c8638_g1:324	C	T	0.0897436	39	0.0789474	38	0.156436	0.155479	-0.00615977	-0.0146947	-0.00227063	-0.0406813	1	0.042559	0.88855	SYNONYMOUS_CODING
c8638_g1:423	T	C	0	34	0.0333333	30	0.0327357	0.0330345	0.00904523	0.018535	0.000617835	0.240783	0.217766	0.046277	0.86385	SYNONYMOUS_CODING
c8642_g1:237	A	G	0.420455	44	0.207317	41	0.412873	0.433155	0.0468241	0.152368	0.0690893	0.200806	0.00312932	0.044509	0.90722	SYNONYMOUS_CODING
c8642_g1:279	T	A	0.0232558	43	0.0125	40	0.0354868	0.0353306	-0.00442143	-0.00920894	-0.000323919	-0.0182661	1	0.042922	0.90602	SYNONYMOUS_CODING
c8642_g1:438	C	G	0.0384615	39	0.0243902	41	0.0615474	0.0612615	-0.00466706	-0.00999293	-0.000609325	-0.0193278	0.675828	0.042467	0.89391	SYNONYMOUS_CODING
c8642_g1:717	A	T	0	42	0.0285714	35	0.0281234	0.0283474	0.00790274	0.0161353	0.000461009	0.0377749	0.204991	0.046153	0.89435	SYNONYMOUS_CODING
c8646_g1:938	T	A	0.0833333	24	0.0652174	23	0.14034	0.139011	-0.00956447	-0.0224666	-0.00309323	-0.0803662	1	0.042908	0.89198	SYNONYMOUS_CODING
c8646_g1:1124	T	G	0	22	0.0238095	21	0.0237963	0.0238029	0.000277085	0.000567522	1.35124e-05	0.0881136	0.488372	0.045594	0.89603	SYNONYMOUS_CODING
c8646_g1:1166	T	A	0.047619	21	0.0555556	27	0.0999356	0.0989096	-0.0103734	-0.0232919	-0.00227989	-0.0170682	1	0.042798	0.89746	SYNONYMOUS_CODING
c8646_g1:1184	T	C	0.025	20	0.0454545	22	0.06942	0.0688009	-0.00899862	-0.0195154	-0.0013306	-0.114824	1	0.043312	0.90551	SYNONYMOUS_CODING
c8646_g1:1295	A	G	0.0192308	26	0.0227273	22	0.0419518	0.0415179	-0.0104519	-0.0220496	-0.000905886	-0.0758916	1	0.043375	0.89679	SYNONYMOUS_CODING
c8646_g1:1331	G	A	0.479167	24	0.0789474	19	0.330062	0.406259	0.187558	0.471494	0.227475	0.304051	4.69452e-05	0.049607	0.81362	SYNONYMOUS_CODING
c8646_g1:1520	T	A	0.3	30	0.09375	32	0.299801	0.318651	0.0591534	0.159525	0.0538398	0.215073	0.00564067	0.043922	0.90648	SYNONYMOUS_CODING
c8646_g1:1580	C	T	0.26	25	0.214286	21	0.368847	0.365852	-0.00818597	-0.0261538	-0.0094901	-0.0701998	0.633562	0.042615	0.89521	SYNONYMOUS_CODING
c8646_g1:1800	C	T	0.03125	16	0	16	0.03125	0.03125	0	0	0	0	1	0.043519	0.89746	DOWNSTREAM
c8659_g1:275	C	T	0.244444	45	0.0238095	42	0.210355	0.233484	0.0990624	0.228289	0.058582	0.409051	1.3204e-05	0.046441	0.89679	SYNONYMOUS_CODING
c8659_g1:302	G	A	0	47	0.0666667	45	0.0629063	0.0647865	0.0290212	0.0601918	0.00401279	0.0854523	0.0125432	0.04802	0.85825	SYNONYMOUS_CODING
c8659_g1:401	A	T	0.229167	48	0.0425532	47	0.219705	0.23596	0.0688922	0.165199	0.0416658	0.308906	0.000211323	0.044945	0.90711	SYNONYMOUS_CODING
c8659_g1:407	A	G	0.229167	48	0.0434783	46	0.220585	0.236651	0.06789	0.163132	0.0412264	0.30434	0.000223636	0.045127	0.90681	SYNONYMOUS_CODING
c8659_g1:485	G	C	0.454545	44	0.318182	44	0.470219	0.476845	0.0138951	0.0517372	0.0250134	0.108085	0.0882474	0.043209	0.90626	SYNONYMOUS_CODING
c8659_g1:488	A	G	0.238636	44	0.0243902	41	0.207934	0.22966	0.094601	0.218227	0.0548591	0.392674	2.65235e-05	0.046588	0.90208	SYNONYMOUS_CODING
c8659_g1:599	G	C	0.0217391	46	0.0681818	44	0.0857529	0.0863547	0.00696918	0.0151402	0.00131654	0.0315989	0.161974	0.043698	0.90325	SYNONYMOUS_CODING
c8659_g1:689	T	G	0.239583	48	0.0357143	42	0.219067	0.238626	0.0819644	0.194012	0.0500909	0.350478	7.85001e-05	0.045514	0.90602	SYNONYMOUS_CODING
c8659_g1:713	G	A	0	47	0.0238095	42	0.0235076	0.0236586	0.00638092	0.0129862	0.000309195	0.0287265	0.221291	0.046879	0.86662	UPSTREAM
c8659_g1:740	T	G	0.277778	45	0.189189	37	0.358427	0.360144	0.00476874	0.0147952	0.00535383	0.0369281	0.201871	0.043014	0.89679	UPSTREAM
c8659_g1:791	T	G	0.234043	47	0.0416667	36	0.221919	0.239062	0.0717114	0.171995	0.044066	0.308067	0.000417585	0.045074	0.90638	UPSTREAM
c8659_g1:806	T	G	0.0113636	44	0.105263	38	0.106726	0.11048	0.0339816	0.0735827	0.00840568	0.151426	0.0125463	0.045274	0.9059	UPSTREAM
c8662_g1:79	G	A	0.03125	48	0.104167	48	0.12489	0.126898	0.0158233	0.0355997	0.00458902	0.0487355	0.0813566	0.04369	0.9066	SYNONYMOUS_CODING
c8667_g1:204	G	A	0.0138889	36	0.0606061	33	0.0716696	0.0722405	0.00790302	0.0168928	0.00122999	0.0360816	0.193029	0.043907	0.90092	NON_SYNONYMOUS_CODING
c8667_g1:267	T	G	0.0319149	47	0.0666667	45	0.0941423	0.0942343	0.000975843	0.00215242	0.000203029	0.00561562	0.322612	0.043119	0.90524	NON_SYNONYMOUS_CODING
c8667_g1:400	T	A	0.103448	29	0.214286	28	0.265778	0.269589	0.014134	0.037964	0.0103793	0.084009	0.127399	0.043571	0.89872	UPSTREAM
c8667_g1:427	A	G	0.365385	26	0.1875	16	0.394171	0.405018	0.0267814	0.0861063	0.0358086	0.178536	0.0929056	0.043493	0.90835	UPSTREAM
c8679_g1:264	T	C	0.0104167	48	0.163043	46	0.148347	0.159205	0.0682014	0.149937	0.0254987	0.205845	0.000120396	0.048485	0.85825	SYNONYMOUS_CODING
c8679_g1:387	C	T	0.0208333	48	0.0625	48	0.0798246	0.0802769	0.00563428	0.0121775	0.000983079	0.0250691	0.278618	0.043213	0.90722	SYNONYMOUS_CODING
c8682_g1:460	A	T	0.208333	24	0.295455	22	0.381399	0.38104	-0.000940679	-0.00304417	-0.00115886	0.00116034	0.348608	0.042905	0.89904	UPSTREAM
c8682_g1:590	G	A	0	18	0.1	20	0.0924394	0.0962197	0.0392884	0.0833071	0.00833071	0.153738	0.117146	0.047199	0.86385	UPSTREAM
c8700_g2:179	C	T	0.0416667	36	0.0862069	29	0.120583	0.120636	0.000443259	0.00100763	0.00012161	0.0472825	0.465448	0.043376	0.90141	SYNONYMOUS_CODING
c8700_g2:308	G	A	0.357143	28	0.354839	31	0.466446	0.462486	-0.00856356	-0.0323774	-0.0148458	-0.0931592	1	0.042403	0.86662	SYNONYMOUS_CODING
c8700_g2:320	A	C	0.235294	34	0.12963	27	0.297702	0.300812	0.0103379	0.0291388	0.00885592	-0.118393	0.166201	0.042751	0.89603	SYNONYMOUS_CODING
c8700_g2:457	G	C	0.216667	30	0.142857	21	0.298206	0.297913	-0.000985662	-0.00281175	-0.00083683	-0.442323	0.441801	0.043102	0.90186	NON_SYNONYMOUS_CODING
c8700_g2:461	C	T	0.216667	30	0.159091	22	0.309601	0.30821	-0.00451517	-0.0131392	-0.00403136	-0.325751	0.61562	0.042755	0.90397	SYNONYMOUS_CODING
c8726_g1:275	C	T	0.0428571	35	0.114286	35	0.144306	0.145827	0.0104251	0.0241151	0.00355328	0.0502476	0.207609	0.043593	0.90397	SYNONYMOUS_CODING
c8726_g1:419	G	A	0.0517241	29	0	27	0.0499417	0.0508329	0.0175323	0.0362718	0.00187613	-0.0760537	0.244208	0.044196	0.90042	NON_SYNONYMOUS_CODING
c8732_g1:630	T	C	0.204545	22	0.159091	22	0.303383	0.300968	-0.00802235	-0.0232186	-0.00693199	-0.0330471	0.78303	0.042877	0.89988	SYNONYMOUS_CODING
c8732_g1:747	T	C	0.305556	18	0.3125	16	0.440022	0.433553	-0.0149215	-0.0541005	-0.0231054	-0.0712312	1	0.042516	0.90464	SYNONYMOUS_CODING
c8739_g1:352	C	T	0.229167	48	0.265957	47	0.37583	0.374528	-0.00347501	-0.0111737	-0.00417031	-0.0167874	0.61549	0.042658	0.90069	SYNONYMOUS_CODING
c8739_g1:382	T	C	0.09375	48	0.117021	47	0.190292	0.189561	-0.0038556	-0.00956028	-0.00180526	-0.0162474	0.642888	0.042671	0.89391	SYNONYMOUS_CODING
c8739_g1:422	C	G	0.0104167	48	0.12766	47	0.122965	0.129191	0.0481898	0.10484	0.0141971	0.173247	0.00119182	0.046046	0.89872	NON_SYNONYMOUS_CODING
c8739_g1:487	G	A	0.0104167	48	0.0208333	48	0.0310307	0.0309233	-0.00347197	-0.00719127	-0.000221606	-0.0142005	1	0.043447	0.87394	SYNONYMOUS_CODING
c8739_g1:516	A	G	0.395833	48	0.234043	47	0.422868	0.43373	0.0250438	0.0846668	0.0376422	0.141376	0.0194154	0.043598	0.9083	NON_SYNONYMOUS_CODING
c8739_g1:769	C	T	0.0212766	47	0.0375	40	0.0575838	0.0573823	-0.00351151	-0.0074784	-0.000427621	-0.0141766	0.662288	0.043298	0.9038	DOWNSTREAM
c8741_g1:100	T	G	0.04	25	0.15	30	0.168998	0.173499	0.0259416	0.0608559	0.0108323	0.116803	0.0640567	0.044535	0.89872	SYNONYMOUS_CODING
c8741_g1:158	C	G	0.0740741	27	0	19	0.0701599	0.072117	0.0271377	0.0568286	0.00420952	0.0918545	0.139601	0.043653	0.89933	NON_SYNONYMOUS_CODING
c8741_g1:190	C	T	0.111111	36	0.108108	37	0.197898	0.196546	-0.00687476	-0.0172605	-0.00336917	-0.0307734	1	0.042893	0.87916	SYNONYMOUS_CODING
c8741_g1:280	G	A	0	40	0.0243902	41	0.0240928	0.0242415	0.00613402	0.0124943	0.000304738	0.0244087	0.496971	0.046274	0.88918	SYNONYMOUS_CODING
c8741_g1:310	C	T	0.25	36	0.0967742	31	0.279098	0.288743	0.033402	0.0896721	0.026757	0.078375	0.0245497	0.043273	0.90626	SYNONYMOUS_CODING
c8741_g1:423	C	T	0.177419	31	0.140625	32	0.271096	0.26962	-0.00547133	-0.0150951	-0.00404767	-0.0247598	0.631191	0.042447	0.90249	NON_SYNONYMOUS_CODING
c8741_g1:474	C	T	0.0714286	28	0.241379	29	0.253898	0.266111	0.0458972	0.117633	0.0327402	0.230359	0.0192798	0.044476	0.90852	NON_SYNONYMOUS_CODING
c8741_g1:787	C	T	0.241935	31	0.25	26	0.377578	0.374273	-0.00883113	-0.0286295	-0.0106206	-0.0414882	1	0.042175	0.90208	SYNONYMOUS_CODING
c8741_g1:853	G	A	0.0238095	21	0.0833333	18	0.102269	0.102722	0.00440598	0.00977276	0.0010083	0.0249435	0.329996	0.043869	0.90069	SYNONYMOUS_CODING
c8741_g1:868	A	G	0.0909091	22	0	17	0.0848568	0.0878829	0.0344338	0.0727483	0.00661349	-0.561899	0.127681	0.043869	0.90092	SYNONYMOUS_CODING
c8742_g1:111	C	A	0	21	0.047619	21	0.0464576	0.0470383	0.0123457	0.0255786	0.00121803	0.0511571	0.493976	0.045934	0.87834	TRANSCRIPT
c8746_g1:489	G	A	0.264706	17	0.47619	21	0.45621	0.472503	0.034482	0.122594	0.0599233	0.314545	0.0957062	0.043611	0.90824	SYNONYMOUS_CODING
c8746_g1:582	A	G	0.805556	18	0.354839	31	0.394218	0.491464	0.197869	0.545359	0.321058	0.444997	2.01118e-05	0.055171	0.69097	SYNONYMOUS_CODING
c8775_g1:262	T	A	0.04	25	0	26	0.0391683	0.0395842	0.0105055	0.0216401	0.000865603	0.114188	0.237818	0.043877	0.88797	SYNONYMOUS_CODING
c8775_g1:346	G	A	0.03125	32	0	31	0.0307618	0.0310059	0.00787198	0.0161168	0.000503649	-0.0322146	0.496127	0.043993	0.89039	SYNONYMOUS_CODING
c8775_g1:454	C	T	0.241935	31	0.09375	32	0.272693	0.281508	0.0313124	0.0834908	0.0242393	0.181934	0.031912	0.043201	0.90796	SYNONYMOUS_CODING
c8775_g1:478	T	C	0	28	0.0689655	29	0.0653562	0.0671609	0.0268705	0.0559943	0.00386167	0.0443449	0.118624	0.046959	0.89093	SYNONYMOUS_CODING
c8775_g1:622	A	T	0.224138	29	0.0714286	35	0.244074	0.25381	0.0383607	0.0977437	0.02576	0.199372	0.0200854	0.04405	0.9051	SYNONYMOUS_CODING
c8775_g1:712	T	C	0.027027	37	0.0945946	37	0.113476	0.114992	0.0131831	0.0293541	0.00342	0.0595983	0.166159	0.04388	0.90564	SYNONYMOUS_CODING
c8775_g1:771	C	T	0.184211	38	0.0789474	38	0.225965	0.230018	0.0176227	0.0447462	0.0104738	0.0927065	0.0911601	0.042907	0.90648	NON_SYNONYMOUS_CODING
c8775_g1:934	G	A	0.241935	31	0.1	25	0.278432	0.28599	0.0264273	0.0713639	0.0209487	0.145597	0.0807662	0.043176	0.90431	SYNONYMOUS_CODING
c8775_g1:1051	C	T	0.03125	32	0.0285714	35	0.0589096	0.0584726	-0.0074722	-0.0159994	-0.000928538	-0.040613	1	0.04272	0.89603	SYNONYMOUS_CODING
c8775_g1:1313	T	C	0.08	25	0.25	28	0.266138	0.278069	0.0429074	0.112125	0.0325162	0.144799	0.0220305	0.044028	0.90796	UPSTREAM
c8775_g1:1340	A	G	0	16	0.159091	22	0.137492	0.148291	0.0728269	0.157409	0.0250423	-0.486521	0.0190681	0.05068	0.78754	UPSTREAM
c8780_g1:123	A	G	0.0833333	48	0.15625	48	0.210417	0.211979	0.00737101	0.018534	0.00395778	0.0343153	0.181472	0.043169	0.9027	SYNONYMOUS_CODING
c8780_g1:234	A	G	0.0833333	48	0.145833	48	0.20307	0.203966	0.00439029	0.0109698	0.00224729	0.0203538	0.256959	0.042917	0.89841	SYNONYMOUS_CODING
c8780_g1:360	A	T	0.0833333	48	0.15625	48	0.210417	0.211979	0.00737101	0.018534	0.00395778	0.0343153	0.181472	0.042853	0.90602	SYNONYMOUS_CODING
c8780_g1:584	T	C	0.0595238	42	0	34	0.0567356	0.0581297	0.0239826	0.0496592	0.0029559	-0.456365	0.0652726	0.044476	0.89812	UPSTREAM
c8789_g1:164	A	G	0.0375	40	0	28	0.03665	0.037075	0.0114626	0.0235278	0.000882291	0.0360016	0.267974	0.044204	0.89479	UPSTREAM
c8789_g1:385	G	A	0	48	0.0333333	45	0.0325728	0.0329531	0.0115391	0.0235832	0.000786106	0.0490028	0.11133	0.046713	0.89039	SYNONYMOUS_CODING
c8789_g1:428	C	A	0	48	0.0326087	46	0.0318847	0.0322467	0.0112256	0.0229331	0.000747818	0.0469553	0.115228	0.045972	0.87482	NON_SYNONYMOUS_CODING
c8789_g1:458	A	T	0.0520833	48	0.102273	44	0.142738	0.14322	0.00336731	0.00782961	0.00112514	0.018057	0.267739	0.042754	0.89561	NON_SYNONYMOUS_CODING
c8789_g1:613	C	T	0.0104167	48	0.0108696	46	0.0212861	0.021173	-0.00534516	-0.0109815	-0.000231268	-0.0219627	1	0.043389	0.88164	SYNONYMOUS_CODING
c8789_g1:805	C	T	0.393617	47	0.27907	43	0.444825	0.448909	0.00909849	0.0324815	0.0147139	0.0436397	0.11691	0.043122	0.90447	DOWNSTREAM
c8789_g1:1000	A	G	0.4375	32	0.275862	29	0.453305	0.462644	0.0201857	0.0723851	0.0341645	0.102579	0.0889431	0.043321	0.90701	DOWNSTREAM
c8793_g1:106	G	A	0.427083	48	0.552083	48	0.497149	0.502372	0.010397	0.0409268	0.0207743	0.0787211	0.112041	0.043213	0.89904	SYNONYMOUS_CODING
c8793_g1:214	T	G	0	48	0.03125	48	0.0305921	0.0309211	0.0106383	0.021717	0.000678656	0.0431995	0.246073	0.045839	0.86385	SYNONYMOUS_CODING
c8793_g1:292	G	T	0.145833	48	0.170213	47	0.268634	0.267518	-0.00417484	-0.0114644	-0.00305413	-0.01787	0.693815	0.042308	0.88727	SYNONYMOUS_CODING
c8793_g1:427	G	A	0.0729167	48	0.03125	48	0.0989035	0.0992564	0.00355577	0.00786413	0.000783341	0.0168167	0.330589	0.042737	0.89039	SYNONYMOUS_CODING
c8793_g1:515	C	T	0.0208333	48	0.0208333	48	0.0412281	0.0410133	-0.0052356	-0.010979	-0.000447926	-0.0217195	1	0.042924	0.89561	SYNONYMOUS_CODING
c8793_g1:580	G	A	0	48	0.0208333	48	0.020614	0.0207237	0.00529101	0.0107479	0.000223914	0.0214957	0.497382	0.04572	0.84927	SYNONYMOUS_CODING
c8793_g1:634	C	T	0.416667	48	0.229167	48	0.424123	0.439492	0.0349703	0.117347	0.0533765	0.178304	0.00842445	0.043353	0.90856	SYNONYMOUS_CODING
c8793_g1:739	C	A	0.0208333	48	0.125	48	0.13114	0.135883	0.0349001	0.0776263	0.0109162	0.151167	0.00998309	0.044547	0.90876	SYNONYMOUS_CODING
c8793_g1:805	C	T	0	48	0.0208333	48	0.020614	0.0207237	0.00529101	0.0107479	0.000223914	0.0214957	0.497382	0.046013	0.85577	SYNONYMOUS_CODING
c8801_g1:446	A	G	0.0789474	19	0.117647	17	0.18158	0.1798	-0.00990506	-0.0244475	-0.00435211	-0.0324946	0.700152	0.043269	0.90069	SYNONYMOUS_CODING
c8801_g1:653	T	C	0.15625	16	0.323529	17	0.361664	0.37017	0.0229797	0.0703815	0.0266518	0.169981	0.153636	0.043781	0.9027	SYNONYMOUS_CODING
c8804_g1:458	T	C	0.0238095	42	0	42	0.0235227	0.0236661	0.00606061	0.0123384	0.000293772	0.0246769	0.497006	0.044263	0.8693	SYNONYMOUS_CODING
c8804_g1:581	A	G	0	47	0.0652174	46	0.0616268	0.0634221	0.028307	0.0586712	0.00382639	0.115903	0.0134512	0.048708	0.85153	SYNONYMOUS_CODING
c8804_g1:620	A	C	0.0238095	42	0	38	0.0235376	0.0236736	0.00574346	0.0116966	0.000278491	0.0211774	0.498113	0.044633	0.89521	SYNONYMOUS_CODING
c8804_g1:671	A	C	0.26087	46	0.05	40	0.243158	0.26397	0.0788436	0.193122	0.0549979	0.352206	0.0001478	0.045711	0.9059	NON_SYNONYMOUS_CODING
c8804_g1:773	T	A	0.0285714	35	0	30	0.0281914	0.0283814	0.00669507	0.0136869	0.000391055	0.0233991	0.499106	0.043805	0.88664	UPSTREAM
c8808_g1:169	C	T	0	24	0.0882353	17	0.082523	0.0853792	0.0334524	0.0705622	0.00622607	0.536637	0.06757	0.047756	0.84332	SYNONYMOUS_CODING
c8808_g1:277	A	G	0.47561	41	0.460526	38	0.504239	0.501157	-0.00615025	-0.0249649	-0.0124344	-0.0279757	0.874354	0.042787	0.90363	SYNONYMOUS_CODING
c8808_g1:478	T	C	0	23	0.0555556	27	0.053547	0.0545513	0.01841	0.0382	0.00212222	0.068052	0.247273	0.045901	0.89746	SYNONYMOUS_CODING
c8808_g1:498	G	A	0.25	36	0.140625	32	0.312968	0.31664	0.0115974	0.033374	0.0106901	0.0766337	0.13396	0.043036	0.89521	SYNONYMOUS_CODING
c8808_g1:598	T	C	0	35	0.136364	33	0.119528	0.127946	0.0657926	0.140223	0.0191213	0.270236	0.00110589	0.05359	0.74655	SYNONYMOUS_CODING
c8808_g1:613	A	G	0.403226	31	0.419355	31	0.492068	0.488229	-0.0078615	-0.0312002	-0.0151131	-0.0375386	1	0.042789	0.87576	SYNONYMOUS_CODING
c8808_g1:870	G	A	0.303571	28	0.461538	26	0.468627	0.476758	0.0170562	0.0631202	0.0306063	0.165256	0.113561	0.043452	0.90464	SYNONYMOUS_CODING
c8808_g1:1032	T	C	0.532258	31	0.387097	31	0.494183	0.500734	0.0130819	0.0510579	0.0259009	0.107163	0.149145	0.043094	0.90164	NON_SYNONYMOUS_CODING
c8808_g1:1078	A	G	0	22	0.0263158	19	0.0262674	0.0262916	0.000920528	0.00188898	4.971e-05	0.2444	0.463415	0.045654	0.85076	SYNONYMOUS_CODING
c8813_g1:90	A	T	0	39	0.0294118	34	0.0289451	0.0291784	0.00799692	0.0163399	0.000480586	0.036848	0.21521	0.045758	0.88984	UPSTREAM
c8813_g1:115	T	A	0.261905	42	0.108108	37	0.293461	0.303423	0.0328317	0.0899824	0.0281991	0.129239	0.0153286	0.043798	0.90648	UPSTREAM
c8813_g1:261	G	A	0	47	0.0454545	44	0.0438711	0.0446628	0.0177272	0.0364353	0.00165615	0.0748618	0.0527283	0.046963	0.85225	UPSTREAM
c8813_g1:391	G	A	0.366667	45	0.174419	43	0.380546	0.396862	0.0411134	0.127499	0.0526797	0.166618	0.0064169	0.043884	0.90852	SYNONYMOUS_CODING
c8813_g1:514	G	C	0.0208333	48	0.0340909	44	0.0539152	0.0537095	-0.00382969	-0.00812699	-0.000434825	-0.015708	0.671275	0.043446	0.89294	SYNONYMOUS_CODING
c8813_g1:619	C	T	0.03125	48	0	45	0.0306028	0.0309264	0.0104628	0.0213628	0.000667587	0.0406275	0.246731	0.044316	0.87482	SYNONYMOUS_CODING
c8813_g1:781	C	T	0.0434783	46	0.238636	44	0.225787	0.243575	0.0730302	0.175817	0.0459521	0.331159	0.000160091	0.046944	0.89435	SYNONYMOUS_CODING
c8813_g1:796	G	A	0	48	0.0217391	46	0.0214953	0.0216172	0.00563931	0.0114618	0.000249169	0.023846	0.238139	0.045925	0.88797	SYNONYMOUS_CODING
c8813_g1:956	G	C	0.265957	47	0.127907	43	0.310225	0.318027	0.0245328	0.0694294	0.0226221	0.099356	0.0251746	0.043453	0.90888	DOWNSTREAM
c8813_g1:1164	A	T	0.03125	48	0	46	0.0305991	0.0309246	0.0105239	0.021486	0.000671438	0.0414959	0.246331	0.044054	0.88984	DOWNSTREAM
c8813_g1:1230	A	G	0.319149	47	0.182927	41	0.370993	0.378153	0.0189354	0.0590883	0.0227675	0.0817041	0.0560753	0.043288	0.90835	DOWNSTREAM
c8813_g1:1250	C	T	0	48	0.0978261	46	0.0892056	0.0935158	0.0460912	0.0967516	0.00946483	0.189086	0.00130522	0.05192	0.77915	DOWNSTREAM
c8813_g1:1372	A	T	0	48	0.0212766	47	0.0210455	0.021161	0.0054614	0.011097	0.000236107	0.0226363	0.243442	0.045754	0.88918	DOWNSTREAM
c8822_g1:143	C	T	0.09375	16	0.0294118	17	0.117058	0.117353	0.00250924	0.0056696	0.000667011	0.0159366	0.34823	0.042947	0.90363	SYNONYMOUS_CODING
c8822_g1:160	T	C	0.0588235	17	0.15	20	0.187977	0.189577	0.00843736	0.0206072	0.00393962	-0.129186	0.275121	0.04376	0.90092	NON_SYNONYMOUS_CODING
c8822_g1:188	G	A	0.380952	21	0.333333	24	0.468508	0.464413	-0.00881779	-0.0334764	-0.0154098	-0.0320564	0.664791	0.042548	0.89603	SYNONYMOUS_CODING
c8822_g1:238	C	T	0	16	0.0227273	22	0.0228268	0.022777	-0.002185	-0.00448187	-0.000101861	-1.27352	1	0.04544	0.89248	NON_SYNONYMOUS_CODING
c8822_g1:260	T	C	0.184211	19	0.119048	21	0.261711	0.260555	-0.00443856	-0.0120775	-0.00313289	-0.0123784	0.534854	0.042783	0.90344	SYNONYMOUS_CODING
c8822_g1:278	T	C	0.117647	17	0.0263158	19	0.133139	0.135455	0.0170966	0.0387818	0.005343	0.084028	0.181716	0.043627	0.9048	SYNONYMOUS_CODING
c8822_g1:314	G	A	0.111111	18	0.05	20	0.15023	0.150115	-0.000765515	-0.00180308	-0.000270462	0.00211381	0.413962	0.042886	0.9038	SYNONYMOUS_CODING
c8823_g1:582	A	G	0.0344828	29	0.175	20	0.181502	0.189458	0.0419925	0.0984736	0.0194401	0.212846	0.0293586	0.045081	0.90701	SYNONYMOUS_CODING
c8823_g1:777	G	A	0.016129	31	0.166667	24	0.157672	0.167546	0.0589321	0.132139	0.0234441	0.272389	0.00976871	0.046517	0.89093	SYNONYMOUS_CODING
c8824_g1:110	A	G	0.895833	48	0.8125	48	0.248246	0.250425	0.00870232	0.0229523	0.00579784	0.0502733	0.151424	0.043215	0.89746	SYNONYMOUS_CODING
c8824_g1:147	T	C	0.864583	48	0.6875	48	0.335417	0.349349	0.0398807	0.115414	0.0419279	0.183751	0.00522376	0.04428	0.90895	NON_SYNONYMOUS_CODING
c8824_g1:383	C	T	0.416667	48	0.0833333	48	0.322807	0.376681	0.143023	0.369547	0.159111	0.514988	9.99907e-08	0.049809	0.81979	SYNONYMOUS_CODING
c8824_g1:531	T	G	0.21875	48	0.0625	48	0.231908	0.242907	0.0452814	0.112799	0.0286403	0.218672	0.00306427	0.044105	0.90885	DOWNSTREAM
c8824_g1:542	A	G	0	48	0.03125	48	0.0305921	0.0309211	0.0106383	0.021717	0.000678656	0.0431995	0.246073	0.046731	0.85004	DOWNSTREAM
c8840_g1:370	C	T	0.326923	26	0.357143	28	0.458132	0.454341	-0.00834433	-0.0310575	-0.013993	-0.0373436	0.839867	0.042783	0.90092	TRANSCRIPT
c8874_g1:60	C	A	0.311111	45	0.215909	44	0.387973	0.390325	0.00602527	0.0195716	0.00768533	0.0455411	0.175126	0.042989	0.90325	DOWNSTREAM
c8874_g1:65	C	A	0.0208333	48	0.0869565	46	0.100868	0.102517	0.0160886	0.0352204	0.00366879	0.0714129	0.0541892	0.043934	0.90524	DOWNSTREAM
c8874_g1:162	C	T	0.26087	46	0.12766	47	0.307486	0.314705	0.0229393	0.0647637	0.020849	0.13545	0.0260069	0.043707	0.90789	SYNONYMOUS_CODING
c8874_g1:189	A	T	0.0104167	48	0.0851064	47	0.0891095	0.0914298	0.0253772	0.0543404	0.00509442	0.107679	0.0177835	0.04432	0.90865	SYNONYMOUS_CODING
c8874_g1:405	G	A	0.1875	48	0.159574	47	0.289502	0.288368	-0.00393229	-0.0111128	-0.00319197	-0.016396	0.702796	0.042943	0.89146	SYNONYMOUS_CODING
c8874_g1:571	G	A	0	47	0.0326087	46	0.0318883	0.0322485	0.0111696	0.02282	0.000744132	0.046057	0.119006	0.046596	0.88664	NON_SYNONYMOUS_CODING
c8874_g1:771	A	G	0	48	0.0543478	46	0.051947	0.0531474	0.0225863	0.0465954	0.00253236	0.0937297	0.026512	0.047035	0.89679	SYNONYMOUS_CODING
c8874_g1:849	G	A	0.287234	47	0.311111	45	0.423659	0.42164	-0.00478732	-0.0166927	-0.00700462	-0.0205426	0.749503	0.042947	0.90042	SYNONYMOUS_CODING
c8874_g1:1080	G	C	0.0212766	47	0.0568182	44	0.0752415	0.0754592	0.0028855	0.00622259	0.000470907	0.0137381	0.265822	0.043421	0.90307	SYNONYMOUS_CODING
c8878_g1:129	A	T	0.559524	42	0.309524	42	0.46572	0.494198	0.0576244	0.203956	0.106603	0.318994	0.00176291	0.044707	0.90861	SYNONYMOUS_CODING
c8878_g1:153	A	T	0.0138889	36	0.075	40	0.0841817	0.0854936	0.0153452	0.033005	0.00286502	0.0633046	0.119968	0.04423	0.90648	SYNONYMOUS_CODING
c8878_g1:165	T	C	0.0675676	37	0.3125	40	0.281507	0.309673	0.0909515	0.232066	0.0784008	0.425659	0.00016902	0.047873	0.85488	SYNONYMOUS_CODING
c8883_g1:184	A	T	0.466667	45	0.37234	47	0.487898	0.489694	0.00366729	0.0142702	0.00701363	0.0338972	0.232224	0.04291	0.90577	SYNONYMOUS_CODING
c8883_g1:277	T	A	0.104167	48	0.291667	48	0.30307	0.31907	0.0501446	0.13703	0.0459146	0.22216	0.00181154	0.044948	0.9083	SYNONYMOUS_CODING
c8883_g1:577	T	C	0.0416667	48	0.03125	48	0.070943	0.0706277	-0.00446342	-0.00965157	-0.000678626	-0.0186459	1	0.042248	0.90141	SYNONYMOUS_CODING
c8903_g1:115	T	G	0.358696	46	0.3625	40	0.466579	0.46386	-0.00586103	-0.0221048	-0.0101934	-0.0276665	1	0.042473	0.90069	NON_SYNONYMOUS_CODING
c8903_g1:306	C	T	0.0326087	46	0	38	0.031929	0.0322688	0.0105325	0.0215329	0.00070216	0.0373926	0.252352	0.044152	0.87212	NON_SYNONYMOUS_CODING
c8903_g1:402	A	C	0.0319149	47	0.0434783	46	0.0732722	0.0729451	-0.00448456	-0.00972186	-0.000705982	-0.0187264	0.719066	0.042872	0.89248	SYNONYMOUS_CODING
c8903_g1:425	C	T	0.0434783	46	0.142857	42	0.165926	0.16992	0.0235015	0.0550595	0.00957557	0.0960978	0.0334715	0.044218	0.9067	NON_SYNONYMOUS_CODING
c8903_g1:777	A	T	0.05	30	0.0625	24	0.108121	0.107186	-0.00872795	-0.0197444	-0.00209784	-0.101809	1	0.042694	0.90016	SYNONYMOUS_CODING
c8903_g1:800	A	G	0.0434783	23	0.0833333	18	0.120972	0.120269	-0.00584795	-0.0133838	-0.00160023	-0.00459694	0.649504	0.042861	0.90415	UPSTREAM
c8905_g1:663	C	T	0.586957	23	0.380952	21	0.489412	0.505058	0.0309783	0.117698	0.0612856	0.261125	0.0591533	0.043668	0.90841	SYNONYMOUS_CODING
c8905_g1:738	T	C	0.645833	24	0.56	25	0.485035	0.483768	-0.00262052	-0.0102042	-0.00492353	0.0349041	0.415492	0.043045	0.88598	SYNONYMOUS_CODING
c8913_g1:104	C	G	0.170213	47	0.0625	48	0.20196	0.206698	0.0229221	0.0561587	0.011874	0.113157	0.0237936	0.043679	0.90722	SYNONYMOUS_CODING
c8913_g1:137	T	C	0	48	0.0625	48	0.0592105	0.0608553	0.027027	0.0559441	0.0034965	0.109439	0.0288347	0.047641	0.88011	SYNONYMOUS_CODING
c8913_g1:307	G	A	0.0625	48	0.15625	48	0.192434	0.195826	0.0173228	0.0421708	0.00840122	0.0857273	0.0622752	0.043713	0.90681	NON_SYNONYMOUS_CODING
c8913_g1:347	C	T	0.0520833	48	0	48	0.0498904	0.0509868	0.0215054	0.0443162	0.00230814	0.0871836	0.0592537	0.044663	0.89988	SYNONYMOUS_CODING
c8913_g1:398	C	T	0.0520833	48	0	48	0.0498904	0.0509868	0.0215054	0.0443162	0.00230814	0.0871836	0.0592537	0.044759	0.90397	SYNONYMOUS_CODING
c8913_g1:425	T	G	0.03125	48	0.0104167	48	0.0410088	0.0410122	8.35492e-05	0.000174229	7.14612e-06	0.000700469	0.621042	0.043245	0.85225	SYNONYMOUS_CODING
c8916_g1:283	C	A	0	21	0.0208333	24	0.020865	0.0208492	-0.000760456	-0.0015545	-3.23855e-05	-0.33857	1	0.045222	0.89679	NON_SYNONYMOUS_CODING
c8916_g1:396	T	C	0.0769231	26	0.15	20	0.202995	0.203421	0.00209153	0.00523751	0.00106765	0.019068	0.321492	0.043361	0.90431	SYNONYMOUS_CODING
c8916_g1:409	T	A	0.722222	27	0.583333	30	0.451618	0.45729	0.0124046	0.0446863	0.0206881	0.098395	0.168667	0.043298	0.9038	NON_SYNONYMOUS_CODING
c8916_g1:461	C	A	0	27	0.0416667	24	0.040732	0.0411993	0.0113433	0.0233846	0.000974359	0.23831	0.218987	0.046365	0.87916	STOP_GAINED
c8916_g1:639	T	C	0.0952381	21	0.184211	19	0.242523	0.243442	0.00377466	0.00992892	0.00242624	0.0523007	0.334499	0.043478	0.89746	UPSTREAM
c8916_g1:736	A	T	0.105263	19	0.194444	18	0.257791	0.258281	0.00189886	0.0051071	0.00132157	0.0367862	0.339247	0.043248	0.89781	UPSTREAM
c8935_g1:122	G	T	0.03125	48	0.0638298	47	0.0909868	0.0910386	0.00056888	0.00125093	0.000113948	0.00362563	0.327987	0.042758	0.86466	UPSTREAM
c8935_g1:231	G	A	0	48	0.0833333	48	0.077193	0.0802632	0.0382514	0.0798479	0.00665399	0.154412	0.00671217	0.04924	0.81553	SYNONYMOUS_CODING
c8935_g1:492	C	T	0.0520833	48	0.0520833	48	0.0997807	0.099261	-0.0052356	-0.0116931	-0.00115459	-0.0223412	1	0.042417	0.85407	SYNONYMOUS_CODING
c8935_g1:632	C	T	0	48	0.0833333	48	0.077193	0.0802632	0.0382514	0.0798479	0.00665399	0.154412	0.00671217	0.049872	0.81979	DOWNSTREAM
c8935_g1:744	C	A	0.03125	48	0	48	0.0305921	0.0309211	0.0106383	0.021717	0.000678656	0.0431995	0.246073	0.044238	0.8832	DOWNSTREAM
c8935_g1:751	A	T	0.0208333	48	0	48	0.020614	0.0207237	0.00529101	0.0107479	0.000223914	0.0214957	0.497382	0.043939	0.84158	DOWNSTREAM
c8940_g1:364	C	A	0.291667	24	0.0909091	22	0.295682	0.312614	0.054162	0.145898	0.0480799	0.246549	0.0185811	0.044217	0.90835	DOWNSTREAM
c8940_g1:392	C	T	0.763158	19	0.521739	23	0.440868	0.464713	0.0513113	0.174581	0.0852931	0.424778	0.0255096	0.044611	0.90749	DOWNSTREAM
c8950_g1:315	T	C	0.425	20	0.264706	17	0.451289	0.457998	0.0146469	0.0526159	0.0244509	0.11956	0.221781	0.043306	0.9027	SYNONYMOUS_CODING
c8950_g1:627	C	T	0.047619	21	0	17	0.0465913	0.0471052	0.0109091	0.0226374	0.00107797	-0.543962	0.498947	0.043523	0.88918	SYNONYMOUS_CODING
c8950_g1:834	C	T	0.075	20	0.025	20	0.0961538	0.0962019	0.00049975	0.00110528	0.000106383	0.00447344	0.615321	0.042898	0.90765	SYNONYMOUS_CODING
c8950_g1:1166	T	G	0.475	20	0.352941	17	0.49111	0.491878	0.00156266	0.00613188	0.00302085	0.167989	0.348158	0.042735	0.90208	NON_SYNONYMOUS_CODING
c8950_g1:1227	T	G	0.0526316	19	0.15	20	0.182032	0.184437	0.0130398	0.031473	0.00588049	0.0239756	0.264035	0.04359	0.90415	SYNONYMOUS_CODING
c8950_g1:1385	G	A	0.0555556	18	0.0294118	17	0.0834007	0.08255	-0.0103048	-0.022719	-0.00185613	-0.0441338	1	0.042712	0.88855	SYNONYMOUS_CODING
c8951_g1:222	A	G	0.104167	48	0.229167	48	0.272807	0.279199	0.0228928	0.0615529	0.0175789	0.0754898	0.0320086	0.043667	0.90893	SYNONYMOUS_CODING
c8951_g1:273	T	G	0.0208333	48	0.0416667	48	0.0609649	0.0608644	-0.0016514	-0.00352305	-0.000214074	-0.00644936	0.682513	0.043131	0.89781	SYNONYMOUS_CODING
c8951_g1:288	T	C	0.885417	48	0.791667	48	0.269189	0.272181	0.0109945	0.0297614	0.00818955	0.0327704	0.115627	0.043622	0.9038	SYNONYMOUS_CODING
c8951_g1:342	T	G	0.864583	48	0.776596	47	0.293665	0.29599	0.00785542	0.0220694	0.00658365	0.0241405	0.131996	0.043298	0.90307	SYNONYMOUS_CODING
c8951_g1:388	G	C	0.875	48	0.739583	48	0.305154	0.312733	0.0242363	0.0681095	0.0218163	0.0798941	0.02721	0.043515	0.90722	NON_SYNONYMOUS_CODING
c8951_g1:392	A	T	0.03125	48	0.197917	48	0.191009	0.203903	0.0632363	0.147036	0.0318769	0.199555	0.000417589	0.045851	0.89342	NON_SYNONYMOUS_CODING
c8951_g1:441	C	T	0.0208333	48	0.0425532	47	0.0617922	0.0617029	-0.00144859	-0.00309248	-0.000190538	-0.00551303	0.441905	0.043024	0.90307	SYNONYMOUS_CODING
c8951_g1:489	T	A	0.885417	48	0.802083	48	0.262939	0.265041	0.00793367	0.0213584	0.00570577	0.023645	0.163373	0.04297	0.90042	SYNONYMOUS_CODING
c8960_g1:563	C	T	0	45	0.0697674	43	0.0656463	0.0677069	0.0304336	0.0632197	0.00441067	0.126152	0.0124138	0.047992	0.86834	SYNONYMOUS_CODING
c8960_g1:743	G	A	0.0116279	43	0.0113636	44	0.0229915	0.0228594	-0.00577958	-0.0119	-0.000270453	-0.0243602	1	0.042952	0.89933	SYNONYMOUS_CODING
c8960_g1:744	A	T	0.05	40	0.0930233	43	0.13348	0.133601	0.000900824	0.00207731	0.000277779	0.00586261	0.373579	0.043038	0.88526	NON_SYNONYMOUS_CODING
c8960_g1:792	C	G	0.0113636	44	0.0232558	43	0.0343443	0.0342176	-0.00370263	-0.00769714	-0.000262402	-0.0151306	0.618497	0.043351	0.88984	NON_SYNONYMOUS_CODING
c8960_g1:815	G	A	0	45	0.0681818	44	0.0642551	0.0662185	0.0296496	0.0615463	0.00419634	0.121494	0.0133579	0.048638	0.84927	SYNONYMOUS_CODING
c8960_g1:948	G	A	0.0487805	41	0.197674	43	0.207471	0.217321	0.0453204	0.109411	0.0248548	0.209983	0.00441136	0.044641	0.9081	NON_SYNONYMOUS_CODING
c8960_g1:1021	G	T	0.0555556	36	0.0151515	33	0.068384	0.0687038	0.0046543	0.0099456	0.000686481	-0.0927368	0.368206	0.042955	0.84596	NON_SYNONYMOUS_CODING
c8972_g1:105	T	G	0.108108	37	0.0666667	30	0.161074	0.160717	-0.00221888	-0.00530156	-0.00085016	-0.00789431	0.546604	0.042902	0.89603	UPSTREAM
c8972_g1:118	C	T	0.409091	33	0.4375	40	0.494668	0.491652	-0.00613451	-0.024429	-0.0119369	-0.0267852	0.739973	0.042657	0.89713	UPSTREAM
c8972_g1:156	A	G	0.0125	40	0.0571429	35	0.0671202	0.0676673	0.00808406	0.0171924	0.00117277	0.0374153	0.185082	0.043529	0.90496	SYNONYMOUS_CODING
c8972_g1:222	G	A	0	46	0.0487805	41	0.0469423	0.0478614	0.0192032	0.0395388	0.00192872	0.0835005	0.0474128	0.047247	0.86466	SYNONYMOUS_CODING
c8972_g1:372	T	A	0.2375	40	0.27027	37	0.383304	0.381348	-0.00512871	-0.0167186	-0.0063429	-0.0229742	0.712039	0.042436	0.89988	SYNONYMOUS_CODING
c8972_g1:384	T	C	0.0375	40	0.0135135	37	0.050076	0.050038	-0.000759168	-0.00159959	-7.99795e-05	-0.0030727	0.621217	0.043118	0.87394	SYNONYMOUS_CODING
c8972_g1:531	G	A	0.267442	43	0.157895	38	0.333008	0.336944	0.0116839	0.0346299	0.0118047	0.0640782	0.12542	0.04254	0.90626	SYNONYMOUS_CODING
c8972_g1:690	T	C	0.261905	21	0.357143	21	0.433217	0.432595	-0.0014383	-0.00508261	-0.00219555	0.0315315	0.479353	0.043304	0.89904	DOWNSTREAM
c8981_g1:203	A	G	0.526316	19	0.444444	18	0.510015	0.50647	-0.00700077	-0.0287769	-0.0144726	-0.0289647	0.496494	0.042962	0.90464	TRANSCRIPT
c8985_g1:112	G	C	0.214286	35	0.291667	24	0.381666	0.381309	-0.000936338	-0.00303143	-0.00115483	-0.00919449	0.387227	0.042943	0.90208	SYNONYMOUS_CODING
c8985_g1:166	G	A	0	36	0.0454545	22	0.0441976	0.0448261	0.0140202	0.0289314	0.00131507	0.0844998	0.141829	0.046642	0.86755	SYNONYMOUS_CODING
c8985_g1:199	G	T	0.914286	35	0.863636	22	0.199834	0.199268	-0.00284259	-0.00712526	-0.0014158	-0.0136758	0.532249	0.042952	0.89812	SYNONYMOUS_CODING
c8985_g1:263	T	C	0.328125	32	0.690476	21	0.442911	0.504193	0.121546	0.389071	0.22001	0.500819	0.000330931	0.04657	0.88457	NON_SYNONYMOUS_CODING
c8985_g1:394	T	G	0.0714286	35	0.340909	22	0.296504	0.33007	0.101694	0.262424	0.095427	0.336092	0.000350162	0.048032	0.86097	SYNONYMOUS_CODING
c8985_g2:105	G	A	0.891892	37	0.456522	23	0.350712	0.442395	0.207242	0.528781	0.28241	0.594227	4.3189e-07	0.073052	0.48385	SYNONYMOUS_CODING
c8985_g2:163	A	T	0.0972222	36	0.478261	23	0.343415	0.412951	0.168389	0.439	0.211812	0.487524	5.17772e-06	0.056525	0.65839	NON_SYNONYMOUS_CODING
c8985_g2:170	C	T	0.578947	38	0.28	25	0.452876	0.493806	0.0828881	0.279803	0.149621	0.333909	0.00108261	0.04508	0.90722	NON_SYNONYMOUS_CODING
c8985_g2:364	T	A	1	37	0.934783	23	0.0620579	0.0636377	0.0248238	0.0516503	0.0033685	0.136446	0.0540521	0.048347	0.83386	NON_SYNONYMOUS_CODING
c8985_g2:369	A	G	1	38	0.931818	22	0.0646938	0.0664378	0.02625	0.0546956	0.00372924	0.150323	0.0471585	0.048258	0.86385	SYNONYMOUS_CODING
c8985_g2:541	G	A	0	28	0.0277778	18	0.0276368	0.0277073	0.00254453	0.00522042	0.000145012	0.545405	0.391304	0.046065	0.89603	NON_SYNONYMOUS_CODING
c8985_g3:112	C	T	0.0135135	37	0.136364	22	0.133519	0.139855	0.0453066	0.100043	0.0146255	0.233544	0.0106348	0.045462	0.90307	SYNONYMOUS_CODING
c8988_g1:112	A	T	0.385417	48	0.261364	44	0.434657	0.439985	0.0121091	0.0423257	0.0188482	0.120668	0.084352	0.043247	0.90325	SYNONYMOUS_CODING
c8988_g1:154	T	C	0.0319149	47	0.141304	46	0.153889	0.159044	0.032416	0.0742176	0.0121865	0.146165	0.00876866	0.044364	0.90909	SYNONYMOUS_CODING
c8988_g1:244	C	T	0.0208333	48	0.0444444	45	0.0635525	0.0634892	-0.000996922	-0.00213128	-0.000135179	-0.00339749	0.432389	0.043285	0.90397	SYNONYMOUS_CODING
c8991_g1:108	C	T	0.297619	42	0.0909091	33	0.295687	0.315051	0.0614645	0.164431	0.0549882	0.247802	0.00210993	0.04472	0.90614	UPSTREAM
c8991_g1:113	T	A	0.277778	36	0.0909091	33	0.287436	0.302809	0.0507685	0.13561	0.0431488	0.218497	0.00806257	0.044025	0.90882	UPSTREAM
c8991_g1:249	A	G	0.166667	45	0	41	0.140526	0.153597	0.0850937	0.182485	0.0304142	0.32656	4.00702e-05	0.048794	0.84332	NON_SYNONYMOUS_CODING
c8991_g1:350	G	A	0.0113636	44	0.0238095	42	0.034883	0.0347575	-0.0036098	-0.00750765	-0.000260005	-0.0146968	0.614141	0.043109	0.90092	SYNONYMOUS_CODING
c8991_g1:401	A	G	0.336957	46	0.141026	39	0.348684	0.365814	0.0468254	0.137355	0.0525993	0.193516	0.00406235	0.044149	0.90888	SYNONYMOUS_CODING
c8991_g1:431	A	G	0.306818	44	0.192308	39	0.372511	0.376815	0.0114224	0.0359954	0.0137185	0.0602357	0.108433	0.043027	0.89812	SYNONYMOUS_CODING
c8991_g1:515	G	A	0.0543478	46	0.0813953	43	0.1276	0.127248	-0.00276534	-0.00635719	-0.000806701	-0.0132504	0.557076	0.042694	0.89713	SYNONYMOUS_CODING
c8991_g1:571	G	A	0.347826	46	0.178571	42	0.377829	0.390002	0.0312111	0.097293	0.0391287	0.152586	0.0164484	0.043593	0.9066	NON_SYNONYMOUS_CODING
c8991_g1:577	A	G	0.315217	46	0.139535	43	0.339742	0.353263	0.0382755	0.111667	0.0409577	0.166194	0.00720193	0.044019	0.90789	NON_SYNONYMOUS_CODING
c8991_g1:658	A	G	0	43	0.0348837	43	0.0340629	0.0344733	0.0119048	0.0243592	0.000849738	0.0484234	0.245614	0.046527	0.87394	NON_SYNONYMOUS_CODING
c8991_g1:866	C	A	0	45	0.0217391	46	0.0215029	0.021621	0.00546381	0.0111071	0.000241458	0.0217522	0.497298	0.04572	0.86562	SYNONYMOUS_CODING
c8991_g1:876	G	A	0.0813953	43	0.22093	43	0.249795	0.258077	0.0320938	0.0828996	0.0220811	0.136832	0.0179193	0.043719	0.90847	DOWNSTREAM
c8991_g1:1023	G	C	0.3625	40	0.176471	34	0.381614	0.396321	0.0371111	0.115731	0.0475688	0.173546	0.0161531	0.043814	0.90782	DOWNSTREAM
c8991_g1:1185	C	T	0.3625	40	0.185714	35	0.387508	0.40054	0.0325353	0.102891	0.042553	0.147511	0.0183827	0.043755	0.9074	DOWNSTREAM
c8991_g1:1228	A	T	0.230769	39	0.0454545	33	0.224037	0.239641	0.0651145	0.157569	0.0402186	0.289869	0.00172946	0.045239	0.90835	DOWNSTREAM
c8991_g1:1368	G	A	0	44	0.0243902	41	0.024079	0.0242346	0.00642157	0.013076	0.000318928	0.0278869	0.231187	0.046276	0.89961	DOWNSTREAM
c8993_g1:93	C	G	0	17	0.113636	22	0.103419	0.108528	0.0470715	0.100282	0.0113957	-0.458776	0.0646231	0.047551	0.85732	UPSTREAM
c8993_g1:394	T	C	0	48	0.0531915	47	0.050898	0.0520447	0.022034	0.0454302	0.0024165	0.0903667	0.0280514	0.047065	0.87745	SYNONYMOUS_CODING
c8994_g1:366	A	T	0.0945946	37	0.0714286	35	0.154115	0.153312	-0.00523596	-0.012445	-0.00189798	-0.0222591	0.765591	0.042683	0.9048	NON_SYNONYMOUS_CODING
c8994_g1:415	C	T	0.0125	40	0.0416667	36	0.0529733	0.0530491	0.0014302	0.00301609	0.00016023	0.00754606	0.345352	0.043716	0.89679	NON_SYNONYMOUS_CODING
c9018_g1:191	C	T	0.354167	48	0.222222	45	0.405942	0.412462	0.0158073	0.0523899	0.0219504	0.0845889	0.0535964	0.043249	0.90681	SYNONYMOUS_CODING
c9018_g1:215	G	A	0	48	0.0222222	45	0.0219648	0.0220935	0.00582524	0.0118431	0.000263181	0.0251305	0.232781	0.045951	0.88598	SYNONYMOUS_CODING
c9018_g1:422	T	A	0.340426	47	0.277778	45	0.429828	0.429453	-0.000872629	-0.0030636	-0.00131453	-0.00356975	0.425752	0.042491	0.89872	SYNONYMOUS_CODING
c9018_g1:446	C	T	0.03125	48	0.136364	44	0.149672	0.154381	0.0305054	0.0696257	0.0110768	0.139839	0.0133165	0.044694	0.90538	SYNONYMOUS_CODING
c9018_g1:566	G	A	0.697917	48	0.358696	46	0.445605	0.500769	0.110159	0.357969	0.199007	0.467741	4.81348e-06	0.047871	0.86385	SYNONYMOUS_CODING
c9018_g1:695	A	T	0.202128	47	0.228261	46	0.341098	0.339605	-0.0043951	-0.0133996	-0.00453057	-0.0193936	0.72279	0.042543	0.90069	SYNONYMOUS_CODING
c9018_g1:785	G	A	0	48	0.0217391	46	0.0214953	0.0216172	0.00563931	0.0114618	0.000249169	0.023846	0.238139	0.046021	0.87482	SYNONYMOUS_CODING
c9018_g1:1396	G	T	0.03125	48	0	48	0.0305921	0.0309211	0.0106383	0.021717	0.000678656	0.0431995	0.246073	0.044547	0.89781	DOWNSTREAM
c9018_g1:1890	C	T	0.03125	48	0	47	0.0305955	0.0309228	0.0105823	0.021604	0.000675124	0.042353	0.246115	0.044062	0.89039	DOWNSTREAM
c9029_g1:79	T	C	0.194444	18	0.263158	19	0.360286	0.357775	-0.00701984	-0.022102	-0.00785202	-0.0292865	0.584414	0.043014	0.89435	UPSTREAM
c9029_g1:169	C	T	0.0344828	29	0.0526316	19	0.0850065	0.0842455	-0.00903277	-0.0199239	-0.00166334	-0.0380602	0.647037	0.042936	0.89679	SYNONYMOUS_CODING
c9029_g1:196	G	A	0.0142857	35	0.0454545	22	0.0585537	0.0584976	-0.000958393	-0.00203795	-0.000119101	0.00132716	0.558104	0.043346	0.90648	SYNONYMOUS_CODING
c9029_g1:208	A	T	0.0333333	30	0.1	20	0.124823	0.125745	0.00733221	0.016634	0.00210697	0.0430935	0.214037	0.043435	0.9059	SYNONYMOUS_CODING
c9029_g1:400	G	A	0.0892857	28	0.264706	17	0.28263	0.294676	0.0408794	0.109494	0.0335844	0.235572	0.0362231	0.044557	0.89561	DOWNSTREAM
c9029_g1:699	A	G	0.5	18	0.46875	16	0.514199	0.5071	-0.0140007	-0.058458	-0.029229	-0.0411181	0.813033	0.042462	0.88457	DOWNSTREAM
c9036_g1:145	C	A	0	41	0.0487805	41	0.0469738	0.0478771	0.0188679	0.0388626	0.00189573	0.0767311	0.120413	0.045976	0.90092	DOWNSTREAM
c9036_g1:207	C	T	0.159091	44	0.182927	41	0.286622	0.285218	-0.00492269	-0.0138693	-0.00393631	-0.0214226	0.689311	0.042381	0.89248	SYNONYMOUS_CODING
c9036_g1:324	A	C	0.130952	42	0.109756	41	0.214093	0.213028	-0.00500058	-0.0127896	-0.00271092	-0.0217017	0.812466	0.042859	0.85663	NON_SYNONYMOUS_CODING
c9036_g1:408	T	C	0.355556	45	0.538462	39	0.483441	0.497276	0.0278214	0.104802	0.0535657	0.152488	0.0199159	0.043888	0.90496	SYNONYMOUS_CODING
c9036_g1:414	C	T	0.355556	45	0.5375	40	0.483437	0.497135	0.0275544	0.103823	0.0530362	0.152522	0.02053	0.043711	0.90524	SYNONYMOUS_CODING
c9036_g1:471	C	T	0.2	45	0.0595238	42	0.218495	0.227105	0.0379101	0.0934746	0.0220333	0.148427	0.00700586	0.043931	0.90885	SYNONYMOUS_CODING
c9036_g1:483	C	T	0.604651	43	0.390244	41	0.482752	0.502862	0.0399912	0.148685	0.077758	0.2301	0.00849738	0.044116	0.9089	SYNONYMOUS_CODING
c9036_g1:534	C	T	0.127907	43	0.269231	39	0.312108	0.320186	0.0252309	0.0715517	0.0234879	0.115943	0.0296118	0.043751	0.90835	SYNONYMOUS_CODING
c9036_g1:555	C	A	0.117021	47	0.0243902	41	0.128591	0.132147	0.026911	0.0601458	0.00816198	0.114026	0.0215	0.043856	0.90344	NON_SYNONYMOUS_CODING
c9036_g1:573	C	T	0	46	0.0348837	43	0.0340499	0.0344668	0.0120965	0.0247465	0.00086325	0.0514965	0.110736	0.046534	0.87745	SYNONYMOUS_CODING
c9036_g1:705	G	A	0.155556	45	0.0512821	39	0.18219	0.186537	0.0233008	0.0556859	0.0106295	0.10849	0.0434311	0.043524	0.90464	SYNONYMOUS_CODING
c9036_g1:756	T	C	0.173913	46	0.0357143	42	0.180158	0.188681	0.0451752	0.105441	0.0207935	0.199445	0.00321947	0.044306	0.9083	UPSTREAM
c9036_g1:900	A	G	0.097561	41	0.0853659	41	0.168172	0.167221	-0.00568756	-0.0137531	-0.00228672	-0.0261145	1	0.042589	0.87834	UPSTREAM
c9036_g1:934	G	A	0.476744	43	0.473684	38	0.505025	0.501901	-0.0062257	-0.0253132	-0.0126256	-0.0307593	1	0.042471	0.88085	UPSTREAM
c9036_g1:979	G	T	0.0357143	42	0.027027	37	0.0615172	0.061164	-0.00577433	-0.0123771	-0.000752663	-0.024207	1	0.042837	0.89521	UPSTREAM
c9036_g1:1014	T	A	0.181818	33	0.0689655	29	0.216476	0.221091	0.0208729	0.0521901	0.0117796	-0.0082092	0.105068	0.043098	0.90638	UPSTREAM
c9038_g1:130	C	T	0.125	24	0.28125	16	0.319853	0.327895	0.024527	0.070396	0.0236486	0.161717	0.0898619	0.043806	0.90648	SPLICE_SITE_REGION+SYNONYMOUS_STOP
c9038_g1:219	A	G	0	38	0.0227273	44	0.0224864	0.0226069	0.00532643	0.0108402	0.000246368	-0.346429	0.499626	0.045937	0.86385	SYNONYMOUS_CODING
c9038_g1:262	C	T	0.0333333	30	0.015625	32	0.0483843	0.0481505	-0.00485581	-0.0102552	-0.000491395	-0.0198583	0.609962	0.043292	0.88526	NON_SYNONYMOUS_CODING
c9038_g1:571	G	A	0.0151515	33	0.0714286	28	0.0826119	0.0835138	0.0107985	0.0232904	0.00196607	0.0513105	0.178485	0.043857	0.89841	NON_SYNONYMOUS_CODING
c9038_g1:590	C	T	0.0185185	27	0.0714286	28	0.0860675	0.0866845	0.0071183	0.0154672	0.00135031	0.0315594	0.3638	0.043485	0.90749	NON_SYNONYMOUS_CODING
c9038_g1:626	T	G	0.264706	34	0.328125	32	0.421488	0.420303	-0.00281947	-0.00977488	-0.00409682	-0.00496611	0.450809	0.042578	0.89841	NON_SYNONYMOUS_CODING
c9038_g1:636	G	A	0.171429	35	0	28	0.144361	0.157895	0.0857143	0.184534	0.0316344	-0.0701901	0.00111044	0.046271	0.90431	SYNONYMOUS_CODING
c9038_g1:834	T	C	0.288462	26	0.375	24	0.448613	0.447864	-0.00167209	-0.00607518	-0.00271631	0.013094	0.399538	0.042945	0.90069	SYNONYMOUS_CODING
c9038_g1:852	A	T	0.291667	24	0.352941	17	0.44618	0.442453	-0.00842419	-0.0306806	-0.0134604	-0.0219661	0.632981	0.04275	0.9038	SYNONYMOUS_CODING
c9045_g1:168	C	T	0.03125	48	0.114583	48	0.133114	0.135893	0.0204493	0.0462334	0.00641127	0.0921135	0.0485703	0.043676	0.90873	DOWNSTREAM
c9045_g1:274	A	G	0.125	48	0.0833333	48	0.187719	0.18761	-0.000584454	-0.00143988	-0.000269978	-3.25497e-16	0.479338	0.042559	0.87022	SYNONYMOUS_CODING
c9045_g1:286	C	T	0.244681	47	0.15625	48	0.320017	0.322243	0.00690635	0.020174	0.00654581	0.0487404	0.148538	0.042761	0.9048	SYNONYMOUS_CODING
c9045_g1:358	G	T	0.0625	48	0.145833	48	0.185088	0.187596	0.0133704	0.0323813	0.00615581	0.0502733	0.0962369	0.043163	0.9081	SYNONYMOUS_CODING
c9045_g1:430	A	G	0.0104167	48	0.0208333	48	0.0310307	0.0309233	-0.00347197	-0.00719127	-0.000221606	-0.0142005	1	0.043373	0.90069	SYNONYMOUS_CODING
c9045_g1:558	G	A	0.125	48	0.0744681	47	0.180195	0.180523	0.00181827	0.00442781	0.000800774	0.0115104	0.334216	0.042559	0.89933	NON_SYNONYMOUS_CODING
c9045_g1:569	G	A	0.25	48	0.223404	47	0.364836	0.363269	-0.00431288	-0.0136392	-0.00493332	-0.0194493	0.73399	0.042341	0.89342	NON_SYNONYMOUS_CODING
c9050_g1:33	G	A	0	48	0.0957447	47	0.0874988	0.0916217	0.0449997	0.0943822	0.00903659	0.182939	0.00144988	0.050657	0.81278	DOWNSTREAM
c9050_g1:135	A	G	0.197917	48	0.0833333	48	0.23761	0.242937	0.021928	0.05629	0.0139748	0.11433	0.0364126	0.043312	0.90757	DOWNSTREAM
c9050_g1:244	G	A	0.0104167	48	0.0625	48	0.0696272	0.0706209	0.0140708	0.029828	0.00213612	0.059497	0.118129	0.043926	0.90538	SYNONYMOUS_CODING
c9050_g1:601	C	A	0.0217391	46	0.0744681	47	0.0911696	0.0920695	0.00977474	0.0213024	0.00198047	0.0428843	0.169193	0.043367	0.90538	UPSTREAM
c9050_g1:604	A	T	0.395833	48	0.212766	47	0.410972	0.425566	0.0342922	0.112576	0.0495514	0.173104	0.00739291	0.043572	0.9089	UPSTREAM
c9050_g1:674	A	T	0.145833	48	0.0434783	46	0.167941	0.172286	0.0252172	0.0591231	0.0104429	0.116338	0.0239859	0.043356	0.90873	UPSTREAM
c9050_g1:698	T	G	0.0348837	43	0.047619	42	0.0799591	0.0795698	-0.00489279	-0.0106883	-0.000846308	-0.0205052	0.718345	0.042673	0.89641	UPSTREAM
c9052_g1:119	C	T	0.285714	21	0.0294118	17	0.238988	0.268654	0.110424	0.261343	0.0779638	0.27808	0.00439867	0.046078	0.90229	SYNONYMOUS_CODING
c9052_g1:235	G	T	0.380952	21	0.138889	18	0.364837	0.389429	0.0631492	0.187033	0.0774356	0.367933	0.0214106	0.044389	0.9048	NON_SYNONYMOUS_CODING
c9052_g1:335	G	A	0.3	25	0.104167	24	0.309638	0.325652	0.0491766	0.135788	0.0463944	0.258654	0.0231841	0.043867	0.90847	SYNONYMOUS_CODING
c9052_g1:352	C	T	0.277778	27	0.119048	21	0.312098	0.321393	0.028921	0.0817212	0.0270242	0.171235	0.0768429	0.043431	0.90869	NON_SYNONYMOUS_CODING
c9052_g1:383	A	C	0	24	0.136364	22	0.120391	0.128377	0.0622108	0.133167	0.0181591	0.367215	0.00989954	0.050628	0.81062	SYNONYMOUS_CODING
c9052_g1:437	T	C	0.318182	22	0.105263	19	0.318946	0.337703	0.0555419	0.154523	0.0550813	0.244864	0.0310443	0.043972	0.90803	SYNONYMOUS_CODING
c9052_g1:596	G	T	0.0961538	26	0.104167	24	0.183908	0.182098	-0.00993928	-0.0246028	-0.0044356	-0.0537891	1	0.042718	0.90249	SYNONYMOUS_CODING
c9052_g1:612	G	A	0.421875	32	0.230769	26	0.428886	0.443409	0.032754	0.111064	0.05086	0.22568	0.0474425	0.043939	0.90307	NON_SYNONYMOUS_CODING
c9052_g1:652	A	G	0.0434783	23	0.075	20	0.113618	0.112787	-0.00736601	-0.0167437	-0.00187457	-0.00191924	0.660016	0.043421	0.90186	NON_SYNONYMOUS_CODING
c9057_g1:82	A	C	0.03125	48	0.0111111	45	0.0417101	0.0416884	-0.00052038	-0.00108662	-4.5276e-05	-0.00210102	0.62171	0.042933	0.88011	UPSTREAM
c9057_g1:113	A	T	0.0319149	47	0.0108696	46	0.0421005	0.0420956	-0.000116877	-0.000244056	-1.02725e-05	-0.000225643	0.621001	0.043098	0.89039	UPSTREAM
c9057_g1:141	T	C	0.934783	46	0.75	44	0.251257	0.266933	0.0587254	0.148163	0.0418722	0.28458	0.000792066	0.045102	0.90774	SYNONYMOUS_CODING
c9057_g1:192	C	T	0.0416667	48	0.0217391	46	0.0618554	0.0617248	-0.00211607	-0.00452074	-0.000278452	-0.00851686	0.682845	0.042759	0.87745	SYNONYMOUS_CODING
c9057_g1:282	G	T	0.0416667	48	0.0108696	46	0.0512272	0.0514288	0.00392041	0.00823191	0.000425017	0.0164392	0.368839	0.043079	0.89641	SYNONYMOUS_CODING
c9057_g1:318	G	A	0.925532	47	0.574468	47	0.316747	0.376685	0.15912	0.401832	0.175449	0.614286	2.39826e-08	0.063724	0.56513	SYNONYMOUS_CODING
c9057_g1:420	T	C	0.104167	48	0.180851	47	0.244029	0.245685	0.0067393	0.0177102	0.00438044	0.0299431	0.14926	0.043331	0.9067	SYNONYMOUS_CODING
c9057_g1:444	C	T	0.37234	47	0.297872	47	0.447609	0.448001	0.000874658	0.00316404	0.00141873	0.0147153	0.353956	0.042865	0.89479	SYNONYMOUS_CODING
c9057_g1:639	T	A	0.0416667	48	0.0108696	46	0.0512272	0.0514288	0.00392041	0.00823191	0.000425017	0.0164392	0.368839	0.043058	0.89713	SYNONYMOUS_CODING
c9057_g1:864	G	A	0.1875	48	0.122222	45	0.262453	0.263171	0.0027286	0.00737899	0.00194723	0.0161489	0.233067	0.042983	0.90464	SYNONYMOUS_CODING
c9057_g1:870	A	G	0.0416667	48	0.0212766	47	0.0614009	0.0612855	-0.0018817	-0.00401714	-0.000245729	-0.00747691	0.682567	0.042717	0.89039	SYNONYMOUS_CODING
c9057_g1:903	T	C	0.0104167	48	0.0434783	46	0.0524543	0.0527217	0.00507183	0.0106512	0.000564396	0.0222205	0.204076	0.04367	0.90397	SYNONYMOUS_CODING
c9060_g1:89	A	T	0.673913	23	0.657895	19	0.455775	0.450427	-0.0118715	-0.0441514	-0.0196509	-0.0724534	1	0.0428	0.9027	UPSTREAM
c9060_g1:189	T	A	0.630435	46	0.630952	42	0.471204	0.468521	-0.0057259	-0.0217811	-0.0101465	-0.0280338	1	0.042781	0.90042	SYNONYMOUS_CODING
c9060_g1:198	G	A	0.113636	44	0	41	0.101924	0.10778	0.0543358	0.114769	0.0130419	0.212323	0.00156838	0.045614	0.90307	SYNONYMOUS_CODING
c9060_g1:321	C	T	0.360465	43	0.315789	38	0.452201	0.450396	-0.00400554	-0.0146829	-0.00658665	-0.013504	0.619031	0.042529	0.89781	SYNONYMOUS_CODING
c9060_g1:468	T	A	0.05	30	0	18	0.0485795	0.0492898	0.0144092	0.0298597	0.00149298	0.0403228	0.289474	0.043348	0.89521	SYNONYMOUS_CODING
c9079_g1:131	G	A	0.5	48	0.177083	48	0.39989	0.449945	0.111246	0.333638	0.166819	0.420065	3.5212e-06	0.04727	0.88598	SYNONYMOUS_CODING
c9079_g1:248	A	T	0	48	0.03125	48	0.0305921	0.0309211	0.0106383	0.021717	0.000678656	0.0431995	0.246073	0.046271	0.89391	SYNONYMOUS_CODING
c9079_g1:266	G	T	0.239583	48	0.0104167	48	0.194518	0.219763	0.114876	0.255845	0.0626843	0.457158	7.50469e-07	0.049395	0.85488	SYNONYMOUS_CODING
c9079_g1:284	A	G	0.0208333	48	0.104167	48	0.114912	0.117786	0.0243978	0.0538178	0.00649364	0.106223	0.0328144	0.043748	0.90765	SYNONYMOUS_CODING
c9079_g1:326	T	C	0.15625	48	0.0625	48	0.192434	0.195826	0.0173228	0.0421708	0.00840122	0.0752837	0.0622752	0.043391	0.9048	SYNONYMOUS_CODING
c9079_g1:404	G	A	0	48	0.0416667	48	0.0403509	0.0410088	0.0160428	0.0329068	0.00137112	0.0650995	0.121084	0.047277	0.85407	SYNONYMOUS_CODING
c9079_g1:515	A	T	0.5625	48	0.28125	48	0.452961	0.490152	0.0758777	0.257847	0.135974	0.353281	0.000130989	0.044841	0.90885	SYNONYMOUS_CODING
c9079_g1:542	C	T	0.145833	48	0.0520833	48	0.175768	0.179247	0.0194094	0.0462003	0.00844198	0.0810997	0.0508037	0.043775	0.9074	SYNONYMOUS_CODING
c9079_g1:554	A	G	0.0104167	48	0.0416667	48	0.0507675	0.0509914	0.00439029	0.00920975	0.00047168	0.0188066	0.368404	0.043467	0.90464	SYNONYMOUS_CODING
c9079_g1:629	A	T	0.364583	48	0.0833333	48	0.311294	0.349223	0.108611	0.284505	0.110147	0.411163	3.81483e-06	0.046843	0.87916	SYNONYMOUS_CODING
c9079_g1:770	T	C	0.125	48	0.0208333	48	0.13114	0.135883	0.0349001	0.0776263	0.0109162	0.129462	0.00998309	0.043935	0.90856	SYNONYMOUS_CODING
c9088_g1:399	T	C	0.24	25	0.26	25	0.382449	0.378824	-0.00956773	-0.0312854	-0.0117383	-0.0440674	1	0.042646	0.89641	SYNONYMOUS_CODING
c9088_g1:462	T	A	0.04	25	0.189655	29	0.195731	0.205107	0.0457129	0.108706	0.0233156	0.0392313	0.0192207	0.045192	0.90092	SYNONYMOUS_CODING
c9088_g1:491	C	T	0	33	0.0535714	28	0.0515524	0.0525619	0.0192065	0.0397377	0.00212881	0.323044	0.0938897	0.046577	0.86662	NON_SYNONYMOUS_CODING
c9088_g1:657	G	T	0.806452	31	0.609756	41	0.399702	0.416216	0.0396772	0.127147	0.0550202	0.262952	0.0170098	0.044418	0.9089	SYNONYMOUS_CODING
c9088_g1:669	T	C	0.0172414	29	0.183333	30	0.169541	0.181897	0.067929	0.153188	0.0297572	0.250459	0.00419953	0.046862	0.88984	SYNONYMOUS_CODING
c9097_g1:61	A	G	0.56	25	0.547619	21	0.505199	0.499742	-0.0109186	-0.0446205	-0.0220553	-0.279594	1	0.042737	0.90397	UPSTREAM
c9097_g1:157	T	G	0.47561	41	0.3875	40	0.492834	0.493673	0.00169953	0.00669071	0.00330864	0.0157259	0.271303	0.042935	0.89603	SYNONYMOUS_CODING
c9097_g1:340	T	C	0	39	0.025	40	0.0246876	0.0248438	0.00628828	0.0128143	0.000320358	0.0250199	0.496896	0.045968	0.89294	SYNONYMOUS_CODING
c9097_g1:355	G	A	0.206522	46	0.047619	42	0.211632	0.223052	0.0511992	0.12356	0.0289715	0.233376	0.00167459	0.044555	0.9081	SYNONYMOUS_CODING
c9107_g1:366	G	A	0.145833	48	0.0416667	48	0.166228	0.170788	0.0266973	0.0623747	0.0109372	0.123451	0.0235281	0.043639	0.90765	SYNONYMOUS_CODING
c9112_g1:109	G	A	0.479167	24	0.304348	23	0.471319	0.481583	0.0213141	0.0789485	0.0388306	0.17582	0.0950411	0.043426	0.90789	UPSTREAM
c9112_g1:292	G	T	0.315217	46	0.244444	45	0.404998	0.405277	0.000688107	0.00231136	0.000937387	0.0173324	0.324114	0.04215	0.89294	SYNONYMOUS_CODING
c9112_g1:335	C	A	0.0131579	38	0.0909091	33	0.0970024	0.0993385	0.0235166	0.0508889	0.00517411	0.106481	0.0496558	0.044292	0.90691	NON_SYNONYMOUS_CODING
c9112_g1:427	C	T	0.242857	35	0.153846	26	0.319408	0.320693	0.00400733	0.011729	0.00377648	0.0352148	0.263212	0.042632	0.9048	SYNONYMOUS_CODING
c9121_g1:85	A	C	0.25	24	0.037037	27	0.227644	0.248081	0.0823804	0.197086	0.0529214	0.435176	0.00280926	0.045503	0.9038	TRANSCRIPT
c9121_g1:146	A	T	0.288462	26	0.0416667	24	0.250194	0.278142	0.100481	0.243546	0.074547	0.392143	0.00107449	0.046186	0.88984	TRANSCRIPT
c9127_g1:224	T	C	0.1875	32	0.24	25	0.340815	0.339157	-0.00488639	-0.0148983	-0.00502819	-0.0194225	0.499164	0.042949	0.9038	SYNONYMOUS_CODING
c9127_g1:336	C	A	0.296875	32	0.333333	24	0.438964	0.435628	-0.00765876	-0.027513	-0.0118936	-0.036149	0.686386	0.042555	0.90524	SYNONYMOUS_CODING
c9127_g1:344	T	C	0.265625	32	0.131579	19	0.31596	0.321631	0.0176328	0.0506616	0.0165817	0.111661	0.138957	0.043362	0.90638	SYNONYMOUS_CODING
c9127_g1:398	C	T	0.140625	32	0.145833	24	0.249972	0.247708	-0.00914316	-0.0246058	-0.00603933	-0.0420075	1	0.042472	0.90208	SYNONYMOUS_CODING
c9127_g1:452	A	T	0.18	25	0.175	20	0.298696	0.295348	-0.0113352	-0.0326967	-0.00954743	-0.185519	1	0.042645	0.87662	SYNONYMOUS_CODING
c9127_g1:509	C	T	0.166667	30	0.22	25	0.316287	0.31481	-0.00469197	-0.0137897	-0.00432076	-0.0193095	0.626881	0.042535	0.90164	SYNONYMOUS_CODING
c9127_g1:512	G	A	0.15625	32	0.153846	26	0.266661	0.26434	-0.00877952	-0.024156	-0.00632934	-0.0414055	1	0.042677	0.89521	SYNONYMOUS_CODING
c9138_g1:500	A	G	0.96875	48	0.925532	47	0.100251	0.100658	0.0040355	0.00893423	0.000902928	-0.00037236	0.210413	0.043699	0.90117	SYNONYMOUS_CODING
c9138_g1:1625	A	G	0.87234	47	0.8	45	0.274346	0.275471	0.00408338	0.0112086	0.00310024	0.00955531	0.231763	0.042865	0.90397	SYNONYMOUS_CODING
c9138_g1:1700	A	G	0.864583	48	0.787234	47	0.287603	0.289081	0.00511133	0.0142767	0.00414821	0.0111914	0.182862	0.04327	0.90701	SYNONYMOUS_CODING
c9138_g1:1760	C	T	0.0104167	48	0.0425532	47	0.0515937	0.0518385	0.0047224	0.00991179	0.000516239	0.0204598	0.208896	0.043512	0.90538	SYNONYMOUS_CODING
c9138_g1:2047	T	C	0.0957447	47	0.23913	46	0.271444	0.280264	0.031471	0.0837569	0.0242128	0.168472	0.0103937	0.044502	0.90711	UPSTREAM
c9152_g1:139	G	A	0.0571429	35	0.114286	35	0.15735	0.157859	0.00322266	0.00762431	0.00120744	0.0181504	0.365965	0.043504	0.89812	SYNONYMOUS_CODING
c9152_g1:337	G	A	0.025641	39	0.162162	37	0.162995	0.171241	0.0481539	0.109776	0.0197034	0.214076	0.00422451	0.045135	0.90817	SYNONYMOUS_CODING
c9152_g1:480	G	A	0.159091	44	0.197368	38	0.295822	0.294741	-0.00366735	-0.0104543	-0.00307002	-0.0136706	0.544529	0.042556	0.89746	SYNONYMOUS_CODING
c9152_g1:589	A	T	0.121622	37	0.135135	37	0.226768	0.225327	-0.00639474	-0.0166467	-0.00372697	-0.0286162	1	0.042862	0.89294	SYNONYMOUS_CODING
c9152_g1:742	T	C	0.03125	32	0.104167	24	0.125884	0.127395	0.011861	0.0268202	0.0034573	0.0617078	0.136144	0.043909	0.90701	SYNONYMOUS_CODING
c9152_g1:766	G	C	0.0512821	39	0.0555556	36	0.10249	0.101815	-0.00663195	-0.0148772	-0.00150468	-0.0284406	1	0.042543	0.88388	SYNONYMOUS_CODING
c9152_g1:822	A	T	0.1875	32	0.138889	18	0.277975	0.27614	-0.00664409	-0.0185271	-0.0050821	-0.0265995	0.592065	0.04285	0.89933	UPSTREAM
c9164_g1:223	T	C	0.27907	43	0.0609756	41	0.261563	0.283788	0.0783146	0.196704	0.060194	0.263895	0.000178628	0.045102	0.90774	UPSTREAM
c9164_g1:231	A	T	0.277778	45	0.320513	39	0.423469	0.421848	-0.00384127	-0.0133768	-0.00562132	-0.0136357	0.61285	0.04262	0.90289	UPSTREAM
c9164_g1:263	G	T	0	40	0.0365854	41	0.0356875	0.0361364	0.0124228	0.025449	0.000931062	0.0497295	0.245457	0.046009	0.87576	UPSTREAM
c9164_g1:610	A	C	0.0813953	43	0.0666667	45	0.138568	0.137889	-0.00492613	-0.0114937	-0.00157704	-0.0211053	0.778459	0.042343	0.89933	NON_SYNONYMOUS_CODING
c9164_g1:700	A	G	0.111111	27	0.2	30	0.263399	0.265033	0.00616406	0.016634	0.00443572	-0.059922	0.211339	0.042843	0.90852	SYNONYMOUS_CODING
c9165_g1:81	A	G	0.87931	29	0.761905	21	0.293555	0.297434	0.0130428	0.0364496	0.0109828	0.0874651	0.177109	0.043218	0.90861	UPSTREAM
c9165_g1:297	T	A	0.0326087	46	0.0222222	45	0.0538658	0.0536237	-0.00451409	-0.00958544	-0.000511687	-0.0187312	1	0.042556	0.88526	SYNONYMOUS_CODING
c9165_g1:369	A	C	0.0326087	46	0.0113636	44	0.0432608	0.043246	-0.00034177	-0.000714691	-3.0897e-05	-0.00125532	0.621153	0.042968	0.89713	SYNONYMOUS_CODING
c9165_g1:444	A	G	0.0212766	47	0.0444444	45	0.0639889	0.0639093	-0.00124482	-0.00266315	-0.000169989	-0.00452968	0.436704	0.042775	0.90117	SYNONYMOUS_CODING
c9165_g1:459	A	G	0.293478	46	0.197674	43	0.370111	0.372619	0.00672952	0.0212245	0.00796187	0.0504654	0.16539	0.042742	0.90344	SYNONYMOUS_CODING
c9165_g1:600	A	G	0.5	43	0.478261	46	0.50521	0.502605	-0.00518338	-0.021061	-0.0105305	-0.0254512	0.880804	0.04253	0.90092	SYNONYMOUS_CODING
c9165_g1:699	A	T	0.166667	45	0.0957447	47	0.227945	0.229221	0.0055647	0.0143355	0.00330429	0.0329034	0.190519	0.042989	0.90289	SYNONYMOUS_CODING
c9183_g1:46	T	G	0.239583	48	0.0833333	48	0.261294	0.27214	0.039855	0.103769	0.0293652	0.204137	0.00539155	0.043963	0.90749	SYNONYMOUS_CODING
c9183_g1:97	G	A	0.239583	48	0.0625	48	0.243311	0.257723	0.0559204	0.139976	0.0380923	0.26773	0.000981723	0.044663	0.90882	SYNONYMOUS_CODING
c9183_g1:172	C	T	0.239583	48	0.0833333	48	0.261294	0.27214	0.039855	0.103769	0.0293652	0.204137	0.00539155	0.044015	0.90879	SYNONYMOUS_CODING
c9183_g1:359	C	T	0.1875	48	0.0416667	48	0.194298	0.20392	0.0471838	0.111847	0.0238841	0.21529	0.00250577	0.043985	0.90824	SYNONYMOUS_CODING
c9183_g1:442	C	T	0	48	0.0208333	48	0.020614	0.0207237	0.00529101	0.0107479	0.000223914	0.0214957	0.497382	0.045907	0.89781	SYNONYMOUS_CODING
c9183_g1:495	A	G	0	48	0.0416667	48	0.0403509	0.0410088	0.0160428	0.0329068	0.00137112	0.0650995	0.121084	0.046772	0.8711	NON_SYNONYMOUS_CODING
c9183_g1:637	G	A	0.239583	48	0.0531915	47	0.235019	0.251153	0.0642391	0.157812	0.0421811	0.297332	0.000355905	0.045025	0.90861	SYNONYMOUS_CODING
c9183_g1:722	A	C	0.03125	48	0.0416667	48	0.070943	0.0706277	-0.00446342	-0.00965157	-0.000678626	-0.0186459	1	0.042884	0.89841	NON_SYNONYMOUS_CODING
c9183_g1:818	A	T	0.236842	19	0.210526	19	0.35633	0.351988	-0.0123365	-0.0388105	-0.0134923	-0.0570865	1	0.042634	0.89435	DOWNSTREAM
c9195_g2:139	A	G	0.71875	48	0.847826	46	0.334728	0.341277	0.0191898	0.0566039	0.0196883	0.122217	0.0353358	0.043316	0.90757	SYNONYMOUS_CODING
c9195_g2:151	T	C	0.71875	48	0.836957	46	0.342251	0.347416	0.0148671	0.0445438	0.0157053	0.0994334	0.056196	0.043052	0.90648	SYNONYMOUS_CODING
c9195_g2:535	C	T	0	48	0.0208333	48	0.020614	0.0207237	0.00529101	0.0107479	0.000223914	0.0214957	0.497382	0.045536	0.89039	SYNONYMOUS_CODING
c9195_g2:538	C	T	0.0208333	48	0.0425532	47	0.0617922	0.0617029	-0.00144859	-0.00309248	-0.000190538	-0.00551303	0.441905	0.04337	0.90069	SYNONYMOUS_CODING
c9195_g2:577	T	C	0.0208333	48	0.0531915	47	0.0715143	0.0716614	0.0020526	0.00441234	0.000316843	0.00969192	0.276029	0.043053	0.90564	SYNONYMOUS_CODING
c9195_g2:598	G	A	0	48	0.0217391	46	0.0214953	0.0216172	0.00563931	0.0114618	0.000249169	0.023846	0.238139	0.046344	0.8832	SYNONYMOUS_CODING
c9195_g2:655	C	T	0	48	0.0208333	48	0.020614	0.0207237	0.00529101	0.0107479	0.000223914	0.0214957	0.497382	0.04557	0.89561	SYNONYMOUS_CODING
c9195_g2:661	C	T	0	48	0.0208333	48	0.020614	0.0207237	0.00529101	0.0107479	0.000223914	0.0214957	0.497382	0.045937	0.89479	SYNONYMOUS_CODING
c9196_g1:244	G	T	0.636364	44	0.488889	45	0.486751	0.494891	0.0164471	0.063053	0.0317176	0.142175	0.0512173	0.043461	0.9083	SYNONYMOUS_CODING
c9197_g1:358	C	T	0.1875	48	0.0666667	45	0.216901	0.223034	0.0274981	0.0683494	0.0156634	0.135007	0.0161459	0.043885	0.90852	UPSTREAM
c9197_g1:366	T	A	0.0104167	48	0.0555556	45	0.0634604	0.0641376	0.0105589	0.0223131	0.00144622	0.0461243	0.108821	0.043937	0.9038	UPSTREAM
c9197_g1:613	T	A	0.0416667	48	0.0106383	47	0.0509925	0.0512055	0.0041591	0.00872885	0.000448824	0.0176332	0.368475	0.042803	0.90141	SYNONYMOUS_CODING
c9197_g1:818	C	A	0.145833	48	0	45	0.125921	0.135877	0.0732718	0.156209	0.0227805	0.284927	8.00084e-05	0.04819	0.87834	DOWNSTREAM
c9197_g1:887	A	C	0.076087	46	0.0625	40	0.130415	0.129746	-0.00516113	-0.0119319	-0.00154013	-0.022143	0.773294	0.042684	0.89841	DOWNSTREAM
c9197_g1:946	A	G	0.424242	33	0.463415	41	0.499756	0.497106	-0.0053297	-0.0214226	-0.0105925	-0.0252436	0.73959	0.042625	0.89841	DOWNSTREAM
c9197_g1:968	C	A	0.117021	47	0	47	0.104438	0.11073	0.0568182	0.120066	0.0140503	0.227824	0.00071623	0.046975	0.88984	DOWNSTREAM
c9202_g1:159	T	G	0.326087	23	0.421053	19	0.474933	0.473737	-0.00252562	-0.00964453	-0.00455743	0.0154709	0.49596	0.042799	0.90141	DOWNSTREAM
c9202_g1:1173	A	G	0.0238095	21	0	17	0.023878	0.0238438	-0.00143678	-0.00294809	-7.01927e-05	-0.0106129	1	0.043732	0.89904	SYNONYMOUS_CODING
c9204_g1:380	C	T	0.09375	48	0.206522	46	0.251508	0.256529	0.0195702	0.0512886	0.0134145	0.0679469	0.0397707	0.043978	0.90897	SYNONYMOUS_CODING
c9204_g1:578	G	A	0.166667	48	0.0333333	45	0.172973	0.180931	0.0439834	0.101884	0.0192447	0.193799	0.00302659	0.04462	0.90731	SYNONYMOUS_CODING
c9204_g1:734	G	A	0.166667	48	0.166667	45	0.2808	0.279289	-0.00541107	-0.0151293	-0.00420259	-0.0248198	1	0.042412	0.88918	SYNONYMOUS_CODING
c9204_g1:827	G	A	0.0416667	48	0	46	0.0403601	0.0410134	0.0159284	0.0326761	0.0013615	0.0349734	0.12134	0.044714	0.88918	SYNONYMOUS_CODING
c9204_g1:849	C	T	0	47	0.0543478	46	0.0519528	0.0531503	0.0225303	0.0464827	0.00252623	0.0924436	0.0279846	0.047355	0.89812	NON_SYNONYMOUS_CODING
c9204_g1:949	C	T	0	48	0.0434783	46	0.0420353	0.0427568	0.0168742	0.0346447	0.00150629	0.0702546	0.0554342	0.04657	0.88388	UPSTREAM
c9215_g2:191	T	C	0	28	0.03125	16	0.0310355	0.0311427	0.00344432	0.00708487	0.000221402	0.626761	0.363636	0.046112	0.88388	TRANSCRIPT
c9226_g1:256	G	C	0.0208333	48	0.0116279	43	0.0322474	0.0321121	-0.00421493	-0.00874764	-0.000279721	-0.0174024	1	0.04312	0.88797	NON_SYNONYMOUS_CODING
c9226_g1:271	G	A	0	48	0.116279	43	0.103904	0.110091	0.0562059	0.118771	0.0138105	0.195479	0.00041444	0.054871	0.72777	SYNONYMOUS_CODING
c9229_g1:59	A	T	0.542553	47	0.383721	43	0.490125	0.500011	0.0197707	0.0760475	0.0387763	0.137145	0.0371103	0.043726	0.90782	DOWNSTREAM
c9229_g1:63	T	G	0.542553	47	0.383721	43	0.490125	0.500011	0.0197707	0.0760475	0.0387763	0.137145	0.0371103	0.043253	0.9091	DOWNSTREAM
c9229_g1:211	G	A	0.541667	48	0.423913	46	0.497773	0.502057	0.00853297	0.033693	0.0170601	0.0633793	0.111399	0.0429	0.90648	SYNONYMOUS_CODING
c9229_g1:313	G	A	0.0208333	48	0	48	0.020614	0.0207237	0.00529101	0.0107479	0.000223914	0.0214957	0.497382	0.044317	0.87212	SYNONYMOUS_CODING
c9231_g1:198	A	T	0.272727	22	0.0526316	19	0.254448	0.275549	0.0765791	0.190817	0.0566059	0.24437	0.00897073	0.0447	0.90626	NON_SYNONYMOUS_CODING
c9231_g1:277	C	T	0.025	20	0.075	20	0.0961538	0.0962019	0.00049975	0.00110528	0.000106383	0.00447344	0.615321	0.043444	0.90117	NON_SYNONYMOUS_CODING
c9231_g1:441	G	A	0.4375	32	0.347826	23	0.48194	0.481459	-0.000999288	-0.00386167	-0.00185738	0.0055172	0.430682	0.042713	0.89841	SYNONYMOUS_CODING
c9231_g1:453	T	C	0	28	0.037037	27	0.036326	0.0366815	0.00969223	0.0199221	0.000737855	0.0411579	0.238699	0.046083	0.87745	SYNONYMOUS_CODING
c9231_g1:598	C	A	0.242424	33	0.107143	28	0.284005	0.290812	0.0234064	0.0638862	0.0190137	0.0187903	0.061547	0.043557	0.90464	NON_SYNONYMOUS_CODING
c9231_g1:600	A	T	0.242424	33	0.107143	28	0.284005	0.290812	0.0234064	0.0638862	0.0190137	0.0187903	0.061547	0.043379	0.9083	NON_SYNONYMOUS_CODING
c9239_g1:151	A	G	0.403846	26	0.46	25	0.498941	0.495625	-0.00669224	-0.0268924	-0.0132393	-0.0366346	0.689558	0.042554	0.89479	SYNONYMOUS_CODING
c9239_g1:220	A	C	0.692308	26	0.482143	28	0.471441	0.489155	0.0362123	0.132234	0.0670254	0.153196	0.032591	0.043796	0.90464	SYNONYMOUS_CODING
c9240_g1:218	T	C	0.444444	27	0.515152	33	0.505189	0.503436	-0.00348145	-0.014121	-0.00708427	0.0176836	0.467705	0.043044	0.89521	DOWNSTREAM
c9240_g1:248	A	G	0.147059	34	0	28	0.127509	0.137284	0.0712039	0.15237	0.0224074	-0.0868395	0.00200002	0.045865	0.90141	DOWNSTREAM
c9240_g1:354	C	T	0.5	30	0.403226	31	0.498814	0.499407	0.00118717	0.00473183	0.00236592	0.0121513	0.363034	0.042914	0.89812	SYNONYMOUS_CODING
c9240_g1:465	A	G	0.75	44	0.702381	42	0.40121	0.40001	-0.00300015	-0.0100509	-0.00400838	-0.00792825	0.498893	0.042817	0.89988	SYNONYMOUS_CODING
c9240_g1:569	G	T	0.346154	39	0.175	40	0.37546	0.38773	0.031646	0.0982332	0.0392933	0.187736	0.0181306	0.043667	0.90691	SYNONYMOUS_CODING
c9240_g1:588	A	C	0.513158	38	0.375	36	0.49084	0.497065	0.0125233	0.0485836	0.0244516	0.10251	0.100566	0.043289	0.90164	SYNONYMOUS_CODING
c9242_g1:100	C	T	0.0833333	48	0.0319149	47	0.108427	0.109178	0.0068805	0.015329	0.00168511	0.0315274	0.212999	0.042414	0.88918	DOWNSTREAM
c9242_g1:139	C	T	0.166667	48	0.0851064	47	0.219058	0.221231	0.00982218	0.02491	0.00556501	0.0460388	0.125598	0.043125	0.90186	DOWNSTREAM
c9242_g1:429	G	A	0.446809	47	0.395833	48	0.491494	0.490206	-0.00262719	-0.0103602	-0.00506529	-0.00746811	0.556912	0.042508	0.90229	SYNONYMOUS_CODING
c9242_g1:624	C	T	0	48	0.0416667	48	0.0403509	0.0410088	0.0160428	0.0329068	0.00137112	0.0650995	0.121084	0.047619	0.87022	SYNONYMOUS_CODING
c9242_g1:684	T	A	0.0833333	48	0.0319149	47	0.108427	0.109178	0.0068805	0.015329	0.00168511	0.0315274	0.212999	0.043272	0.9027	SYNONYMOUS_CODING
c9244_g1:102	G	A	0.025	20	0.075	20	0.0961538	0.0962019	0.00049975	0.00110528	0.000106383	0.00447344	0.615321	0.043671	0.90551	SYNONYMOUS_CODING
c9244_g1:129	C	G	0.2	35	0.05	30	0.210762	0.220381	0.0436476	0.105981	0.0243757	0.200962	0.017025	0.043905	0.90614	SYNONYMOUS_CODING
c9244_g1:140	G	A	0.0285714	35	0.046875	32	0.0735325	0.0731502	-0.00522681	-0.0113426	-0.000825377	-0.0216459	0.669454	0.04294	0.89198	SYNONYMOUS_CODING
c9244_g1:427	T	G	0.611111	18	0.55	20	0.498304	0.493596	-0.00953727	-0.0383862	-0.0187666	-0.0586388	0.646323	0.043162	0.89988	UPSTREAM
c9244_g1:480	G	A	0.328571	35	0.378788	33	0.462731	0.460586	-0.00465609	-0.0174135	-0.00798308	-0.0210151	0.592447	0.042663	0.89933	UPSTREAM
c9248_g1:134	T	A	0.0208333	48	0.152174	46	0.151024	0.158845	0.0492397	0.110554	0.0184257	0.214243	0.00127162	0.045966	0.90447	UPSTREAM
c9248_g1:160	C	G	0.0520833	48	0.0326087	46	0.0817865	0.0815409	-0.003012	-0.00658038	-0.000534954	-0.0123318	0.721091	0.042674	0.89435	UPSTREAM
c9248_g1:188	T	C	0.208333	48	0.0666667	45	0.229624	0.238423	0.0369045	0.0923992	0.0228431	0.179853	0.00586658	0.043807	0.90577	SYNONYMOUS_CODING
c9248_g1:239	C	T	0.21875	48	0.0543478	46	0.224684	0.237002	0.0519757	0.127452	0.0317764	0.242883	0.00125334	0.044224	0.90861	SYNONYMOUS_CODING
c9248_g1:263	G	T	0.0212766	47	0.195652	46	0.180133	0.194368	0.0732365	0.166463	0.0347248	0.312077	8.95738e-05	0.047887	0.86662	SYNONYMOUS_CODING
c9248_g1:311	A	G	0	48	0.125	48	0.110526	0.117763	0.0614525	0.130178	0.0162722	0.24581	0.00033866	0.056686	0.69718	SYNONYMOUS_CODING
c9248_g1:452	C	T	0.326087	46	0.0543478	46	0.274128	0.309559	0.114457	0.282976	0.097624	0.41076	2.90942e-06	0.048203	0.84529	SYNONYMOUS_CODING
c9248_g1:461	T	G	0.322222	45	0.0555556	45	0.273908	0.307941	0.110521	0.274129	0.0937452	0.379182	5.67494e-06	0.047342	0.89093	SYNONYMOUS_CODING
c9248_g1:629	G	A	0.03125	48	0.0104167	48	0.0410088	0.0410122	8.35492e-05	0.000174229	7.14612e-06	-0.00700624	0.621042	0.043198	0.87482	SYNONYMOUS_CODING
c9248_g1:661	A	T	0	48	0.12766	47	0.112547	0.120104	0.0629129	0.133391	0.0170287	0.253551	0.000147335	0.057516	0.70226	DOWNSTREAM
c9248_g1:829	A	T	0.0744681	47	0.111111	45	0.169532	0.169281	-0.00147948	-0.00356827	-0.000603148	-0.0107761	0.45131	0.042738	0.90186	DOWNSTREAM
c9248_g1:856	A	G	0.135417	48	0.0222222	45	0.140318	0.145969	0.0387158	0.0867129	0.0131474	0.165161	0.00568414	0.044239	0.90614	DOWNSTREAM
c9248_g1:983	T	A	0.0348837	43	0.0111111	45	0.045168	0.0451938	0.000570858	0.00119504	5.40394e-05	-0.00612872	0.35954	0.043122	0.85407	DOWNSTREAM
c9248_g1:1041	A	G	0.0729167	48	0.116279	43	0.172257	0.172248	-5.33104e-05	-0.000128816	-2.2187e-05	0.00266729	0.44501	0.042776	0.89146	DOWNSTREAM
c9248_g1:1057	T	C	0.0595238	42	0.215909	44	0.227925	0.238827	0.0456494	0.113089	0.0282416	0.18081	0.00374076	0.044784	0.90757	DOWNSTREAM
c9248_g1:1140	C	T	0.23913	23	0.0227273	22	0.2088	0.229894	0.0917554	0.212447	0.0533216	0.387989	0.00365022	0.04528	0.90614	DOWNSTREAM
c9248_g1:1163	A	G	0.0344828	29	0.171429	35	0.178143	0.186116	0.0428389	0.0999666	0.0194024	0.186103	0.0203451	0.044865	0.90817	DOWNSTREAM
c9248_g1:1240	T	G	0.0568182	44	0	46	0.0541923	0.0555052	0.0236543	0.0488634	0.00277633	0.0982944	0.0263128	0.044639	0.89561	DOWNSTREAM
c9248_g1:1261	A	T	0.222222	45	0.0595238	42	0.231484	0.243388	0.0489073	0.121343	0.0309777	0.231879	0.00232258	0.043988	0.90893	DOWNSTREAM
c9248_g1:1312	C	A	0.265957	47	0.0789474	38	0.271165	0.287038	0.0553	0.143797	0.0435578	0.250419	0.00233736	0.044383	0.9066	DOWNSTREAM
c9248_g1:1425	C	T	0.0416667	48	0.0104167	48	0.0507675	0.0509914	0.00439029	0.00920975	0.00047168	0.0188066	0.368404	0.043071	0.88797	DOWNSTREAM
c9252_g1:422	C	T	0.472222	18	0.470588	17	0.513033	0.5057	-0.0145021	-0.0604374	-0.0301199	-0.0643958	1	0.042662	0.90164	SYNONYMOUS_CODING
c9258_g1:436	C	T	0.02	25	0.2	25	0.183265	0.197633	0.0726972	0.165955	0.0351824	0.311823	0.00778039	0.047001	0.85225	SYNONYMOUS_CODING
c9258_g1:470	G	C	0.0294118	34	0.153846	26	0.161464	0.167836	0.037966	0.087241	0.0151981	0.327854	0.0195664	0.044793	0.90638	NON_SYNONYMOUS_CODING
c9258_g1:623	T	G	0	20	0.0294118	17	0.0293451	0.0293784	0.00113507	0.00233613	6.87096e-05	0.266313	0.459459	0.044919	0.90069	NON_SYNONYMOUS_CODING
c9258_g1:682	T	C	0.0952381	21	0.2	20	0.252326	0.254734	0.00945516	0.0250553	0.00644279	0.0772252	0.221066	0.043528	0.90344	SYNONYMOUS_CODING
c9258_g1:769	C	T	0.653846	26	0.461538	26	0.484163	0.497999	0.0277826	0.104807	0.0536437	0.198545	0.0750617	0.043392	0.90731	SYNONYMOUS_CODING
c9259_g1:1145	T	C	0.375	16	0.441176	17	0.495958	0.490626	-0.0108672	-0.0435941	-0.021156	-0.0235252	0.624195	0.043066	0.88918	SYNONYMOUS_CODING
c9260_g2:220	G	A	0.104167	48	0.114583	48	0.19682	0.195849	-0.00495714	-0.0124053	-0.00241752	-0.0223037	1	0.042129	0.90042	SYNONYMOUS_CODING
c9260_g2:382	C	T	0.0104167	48	0.03125	48	0.0410088	0.0410122	8.35492e-05	0.000174229	7.14612e-06	0.000700469	0.621042	0.043178	0.90289	SYNONYMOUS_CODING
c9260_g2:427	G	A	0.0104167	48	0.03125	48	0.0410088	0.0410122	8.35492e-05	0.000174229	7.14612e-06	0.000700469	0.621042	0.043567	0.89561	SYNONYMOUS_CODING
c9260_g2:511	C	T	0.40625	48	0.3125	48	0.460855	0.46285	0.00430862	0.0159146	0.0073978	0.029521	0.22876	0.042809	0.89841	SYNONYMOUS_CODING
c9260_g2:520	C	T	0.458333	48	0.416667	48	0.496491	0.494773	-0.00347197	-0.0138391	-0.00682346	-0.0171625	0.662645	0.042667	0.88984	SYNONYMOUS_CODING
c9260_g2:607	C	T	0.0740741	27	0.103448	29	0.164271	0.163234	-0.00635381	-0.0153027	-0.00248204	-0.0592929	0.743948	0.042821	0.90117	DOWNSTREAM
c9267_g1:89	C	T	0.03125	48	0.0208333	48	0.0512061	0.0509937	-0.00416611	-0.00881864	-0.000447822	-0.0172308	1	0.04268	0.89679	SYNONYMOUS_CODING
c9267_g1:314	A	G	0.53125	48	0.5625	48	0.500329	0.498211	-0.0042504	-0.0170854	-0.00847597	-0.016232	0.771948	0.042358	0.88388	SYNONYMOUS_CODING
c9267_g1:452	C	T	0.385417	48	0.333333	48	0.463925	0.462865	-0.00228996	-0.00856303	-0.00395446	-0.00239684	0.547575	0.042826	0.90638	SYNONYMOUS_CODING
c9267_g1:533	A	T	0.0520833	48	0.0625	48	0.109101	0.108587	-0.00473335	-0.0106766	-0.00115385	-0.0201365	1	0.042482	0.89479	SYNONYMOUS_CODING
c9267_g1:554	G	A	0.0729167	48	0.0833333	48	0.145504	0.144801	-0.00485896	-0.0114282	-0.00164678	-0.0219429	1	0.042571	0.89781	SYNONYMOUS_CODING
c9267_g1:575	T	C	0.114583	48	0.28125	48	0.306798	0.319089	0.0385189	0.107011	0.0354615	0.142102	0.00608466	0.044475	0.90363	SYNONYMOUS_CODING
c9267_g1:661	T	C	0	48	0.03125	48	0.0305921	0.0309211	0.0106383	0.021717	0.000678656	0.0431995	0.246073	0.045746	0.89841	DOWNSTREAM
c9272_g1:276	A	T	0.176471	17	0.444444	18	0.403789	0.43392	0.069441	0.217816	0.101078	0.479402	0.0209835	0.045235	0.90164	SYNONYMOUS_CODING
c9276_g1:62	A	T	0	20	0.0434783	23	0.042583	0.0430307	0.010402	0.0215056	0.000935028	-0.294351	0.49658	0.045667	0.85825	DOWNSTREAM
c9276_g1:302	C	T	0.229167	48	0.21875	48	0.351206	0.349431	-0.00507953	-0.0157383	-0.00547152	-0.0233248	1	0.04238	0.87576	SYNONYMOUS_CODING
c9276_g1:311	A	G	0.0104167	48	0.0104167	48	0.0208333	0.0207248	-0.0052356	-0.0107503	-0.000221631	-0.0215006	1	0.043475	0.88727	SYNONYMOUS_CODING
c9276_g1:362	T	A	0.229167	48	0.145833	48	0.304386	0.306273	0.00616078	0.0176047	0.00542507	0.0424294	0.195124	0.042598	0.9027	SYNONYMOUS_CODING
c9276_g1:369	G	C	0.43617	47	0.302083	48	0.461614	0.468174	0.0140115	0.0513309	0.0243685	0.0702875	0.07096	0.043071	0.9083	NON_SYNONYMOUS_CODING
c9276_g1:428	G	A	0	48	0.03125	48	0.0305921	0.0309211	0.0106383	0.021717	0.000678656	0.0431995	0.246073	0.045854	0.90042	SYNONYMOUS_CODING
c9276_g1:512	C	T	0	48	0.0217391	46	0.0214953	0.0216172	0.00563931	0.0114618	0.000249169	0.023846	0.238139	0.046466	0.88797	SYNONYMOUS_CODING
c9276_g1:542	G	A	0	48	0.0425532	47	0.0411759	0.0418645	0.0164494	0.0337564	0.00143644	0.067605	0.0579729	0.046833	0.88598	SYNONYMOUS_CODING
c9287_g1:265	G	A	0	48	0.0212766	47	0.0210455	0.021161	0.0054614	0.011097	0.000236107	0.0226363	0.243442	0.046181	0.88011	SYNONYMOUS_CODING
c9287_g1:289	T	A	0.510417	48	0.34375	48	0.480482	0.491869	0.0231492	0.0871018	0.0438344	0.132862	0.0283523	0.043339	0.90626	SYNONYMOUS_CODING
c9332_g1:345	A	T	0.32	25	0.258621	29	0.417103	0.415103	-0.00481726	-0.0166087	-0.00686111	-0.0270619	0.526919	0.042395	0.90722	DOWNSTREAM
c9332_g1:406	A	G	0.3	25	0.0588235	17	0.272085	0.297807	0.0863712	0.218444	0.0706731	-0.0361798	0.0111364	0.045549	0.90042	DOWNSTREAM
c9332_g1:727	A	T	0.0227273	22	0.125	24	0.134516	0.13828	0.027227	0.0612497	0.00870024	0.00678009	0.11309	0.044894	0.9066	DOWNSTREAM
c9332_g1:1248	C	A	0.157143	35	0.106061	33	0.230656	0.230263	-0.00170574	-0.00444184	-0.00102105	-0.0276074	0.452674	0.042528	0.89961	SYNONYMOUS_CODING
c9332_g1:1357	T	C	0.431818	22	0.5	24	0.50638	0.50319	-0.00633991	-0.0258513	-0.0129257	0.177718	0.537364	0.043058	0.88164	UPSTREAM
c9344_g1:298	C	T	0.0625	48	0.0319149	47	0.0904422	0.0904339	-9.22224e-05	-0.000202804	-1.83386e-05	0.000560288	0.497371	0.042906	0.89961	SYNONYMOUS_CODING
c9344_g1:388	C	T	0.411111	45	0.106383	47	0.340871	0.385447	0.115648	0.314536	0.135258	0.429291	2.99944e-06	0.047128	0.8824	SYNONYMOUS_CODING
c9344_g1:493	A	C	0.0520833	48	0	48	0.0498904	0.0509868	0.0215054	0.0443162	0.00230814	0.0871836	0.0592537	0.044928	0.89961	SYNONYMOUS_CODING
c9344_g1:518	C	T	0.0520833	48	0	48	0.0498904	0.0509868	0.0215054	0.0443162	0.00230814	0.0871836	0.0592537	0.044577	0.88855	NON_SYNONYMOUS_CODING
c9351_g1:71	A	T	0.425926	27	0.47619	21	0.504626	0.500549	-0.00814444	-0.033152	-0.0164591	0.0114063	0.681744	0.042682	0.90016	UPSTREAM
c9351_g1:288	C	T	0.15625	48	0.0425532	47	0.174415	0.17996	0.0308147	0.0724178	0.0134339	0.141868	0.0138405	0.043402	0.90817	SYNONYMOUS_CODING
c9351_g1:441	C	T	0.125	48	0.0520833	48	0.160417	0.16224	0.011236	0.0264682	0.00434243	0.0456686	0.125447	0.04342	0.90186	SYNONYMOUS_CODING
c9351_g1:471	A	C	0.177083	48	0.1875	48	0.301206	0.299692	-0.00505362	-0.0145373	-0.00433469	-0.0241496	1	0.042404	0.89521	SYNONYMOUS_CODING
c9351_g1:567	T	C	0.1875	48	0	47	0.153965	0.170732	0.0982104	0.211404	0.0396383	0.382154	3.20262e-06	0.050684	0.82057	SYNONYMOUS_CODING
c9351_g1:582	T	A	0.0851064	47	0.03125	48	0.109287	0.110162	0.00794279	0.0176941	0.00196471	0.0270641	0.131198	0.043089	0.89146	SYNONYMOUS_CODING
c9351_g1:617	C	A	0.1875	48	0	47	0.153965	0.170732	0.0982104	0.211404	0.0396383	0.382154	3.20262e-06	0.052803	0.76688	NON_SYNONYMOUS_CODING
c9355_g1:268	C	A	0.0520833	48	0.0851064	47	0.128588	0.128456	-0.00102441	-0.00235355	-0.000302018	-0.00299715	0.403498	0.042789	0.89746	TRANSCRIPT
c9358_g1:658	G	A	0	48	0.0520833	48	0.0498904	0.0509868	0.0215054	0.0443162	0.00230814	0.0871836	0.0592537	0.047621	0.862	SYNONYMOUS_CODING
c9358_g1:667	T	A	0.625	48	0.364583	48	0.470943	0.502399	0.0626108	0.222742	0.118912	0.316775	0.000499224	0.044888	0.90852	SYNONYMOUS_CODING
c9358_g1:754	T	A	0.645833	48	0.4375	48	0.479825	0.499027	0.0384795	0.142466	0.0738301	0.25536	0.0057777	0.044475	0.90626	SYNONYMOUS_CODING
c9358_g1:826	A	T	0.0208333	48	0.0729167	48	0.0889254	0.0898186	0.0099443	0.0216149	0.00196073	0.0437591	0.1693	0.043628	0.9048	SYNONYMOUS_CODING
c9358_g1:874	G	A	0.0625	48	0.0104167	48	0.0696272	0.0706209	0.0140708	0.029828	0.00213612	0.059497	0.118129	0.043355	0.89746	SYNONYMOUS_CODING
c9360_g1:494	G	C	0.0625	48	0.0625	48	0.118421	0.117804	-0.0052356	-0.0119403	-0.00139925	-0.0225352	1	0.042479	0.89391	DOWNSTREAM
c9360_g1:516	C	T	0.195652	46	0.0326087	46	0.190994	0.203247	0.060289	0.14057	0.0302929	0.266193	0.000773225	0.044891	0.90782	DOWNSTREAM
c9360_g1:710	G	A	0.0319149	47	0.148936	47	0.159346	0.165345	0.0362841	0.0833011	0.0142732	0.142409	0.00912919	0.044757	0.90397	SYNONYMOUS_CODING
c9360_g1:773	T	A	0.0744681	47	0.0869565	46	0.14993	0.149202	-0.00488056	-0.011539	-0.00171324	-0.0210825	0.79361	0.042649	0.87306	SYNONYMOUS_CODING
c9360_g1:774	G	T	0.0744681	47	0.0869565	46	0.14993	0.149202	-0.00488056	-0.011539	-0.00171324	-0.0210825	0.79361	0.042509	0.88526	NON_SYNONYMOUS_CODING
c9366_g1:1111	G	A	0.0833333	48	0	48	0.077193	0.0802632	0.0382514	0.0798479	0.00665399	0.0692308	0.00671217	0.045918	0.90415	UPSTREAM
c9366_g1:2075	A	G	0.0104167	48	0.12766	47	0.122965	0.129191	0.0481898	0.10484	0.0141971	0.151241	0.00119182	0.046126	0.90208	UPSTREAM
c9366_g1:3260	G	A	0.978261	46	0.858696	46	0.144171	0.150535	0.0422783	0.0947931	0.014873	0.112784	0.00529654	0.04555	0.90447	DOWNSTREAM
c9372_g1:191	G	A	0.142857	35	0.486111	36	0.377575	0.433827	0.129665	0.368821	0.180752	0.445644	1.17378e-05	0.050245	0.79852	TRANSCRIPT
c9372_g1:209	C	T	0.025641	39	0.0135135	37	0.0388257	0.0386436	-0.00471154	-0.00985012	-0.000378851	-0.0231137	1	0.04296	0.87022	TRANSCRIPT
c9372_g1:248	G	A	0.347222	36	0.140625	32	0.352714	0.371452	0.0504472	0.148387	0.0578993	0.185183	0.00586128	0.044822	0.90835	TRANSCRIPT
c9387_g1:229	T	A	0.0294118	17	0.0192308	26	0.0485894	0.0480504	-0.0112185	-0.0238504	-0.00113316	-0.289061	1	0.043367	0.88085	TRANSCRIPT
c9387_g1:230	A	G	0.453125	32	0.367647	34	0.487681	0.487637	-9.16914e-05	-0.00035798	-0.000174548	-0.0387548	0.376919	0.042842	0.90577	TRANSCRIPT
c9392_g1:299	A	T	0.551724	29	0.228571	35	0.430436	0.479258	0.101868	0.324637	0.171434	0.461055	0.00022748	0.046549	0.90117	SYNONYMOUS_CODING
c9392_g1:506	C	T	0.191176	34	0.161765	34	0.294557	0.292823	-0.00591938	-0.0168819	-0.00491416	-0.0255179	0.822458	0.042484	0.89521	SYNONYMOUS_CODING
c9392_g1:554	T	G	0.0333333	30	0.0862069	29	0.112912	0.113352	0.00388745	0.00873058	0.00099348	0.0442628	0.267998	0.043119	0.9059	SYNONYMOUS_CODING
c9392_g1:758	T	A	0.0535714	28	0.25	36	0.242043	0.259415	0.0669627	0.165604	0.0458367	0.0367751	0.00332389	0.045608	0.90307	SYNONYMOUS_CODING
c9392_g1:881	C	T	0.257576	33	0.28125	32	0.399527	0.396733	-0.00704195	-0.023621	-0.00930525	-0.0338592	0.844065	0.042467	0.90464	SYNONYMOUS_CODING
c9394_g1:65	T	A	0.0789474	19	0.0652174	23	0.13697	0.135419	-0.0114553	-0.0268544	-0.00359492	-0.104107	1	0.042755	0.89872	DOWNSTREAM
c9394_g1:150	C	A	0	46	0.0340909	44	0.0332989	0.0336949	0.0117528	0.0240328	0.000819301	0.0492512	0.114803	0.046381	0.88164	DOWNSTREAM
c9394_g1:240	T	C	0.0425532	47	0.0425532	47	0.082361	0.0819229	-0.00534759	-0.0117178	-0.000954821	-0.0231641	1	0.042512	0.89988	DOWNSTREAM
c9394_g1:318	T	C	0.173913	46	0.388889	45	0.385559	0.406548	0.0516264	0.159794	0.0683177	0.17751	0.00161561	0.044859	0.90496	DOWNSTREAM
c9394_g1:362	G	T	0.159574	47	0.170455	44	0.278575	0.277102	-0.00531613	-0.0148166	-0.00408388	-0.0270232	0.844853	0.042729	0.90186	DOWNSTREAM
c9394_g1:478	G	A	0	48	0.0434783	46	0.0420353	0.0427568	0.0168742	0.0346447	0.00150629	0.0399218	0.0554342	0.047058	0.86755	DOWNSTREAM
c9394_g1:851	C	T	0.0106383	47	0.0909091	44	0.0942061	0.0969096	0.0278973	0.0599258	0.0059694	0.120479	0.0155449	0.04449	0.90888	SYNONYMOUS_CODING
c9394_g1:926	G	T	0.0208333	48	0	45	0.0206213	0.0207273	0.00511554	0.0103933	0.000216528	-0.00139111	0.49782	0.0442	0.87022	SYNONYMOUS_CODING
c9394_g1:1085	C	T	0.0208333	48	0.0795455	44	0.094648	0.0958562	0.0126042	0.0274972	0.002669	0.0245315	0.0890937	0.044185	0.90711	SYNONYMOUS_CODING
c9394_g1:1088	A	G	0	48	0.0568182	44	0.0541799	0.055499	0.0237687	0.0490936	0.00278941	0.0472319	0.0235455	0.047601	0.88855	SYNONYMOUS_CODING
c9394_g1:1280	G	A	0.106383	47	0.238636	44	0.279833	0.287039	0.0251055	0.0680138	0.0200128	0.0742024	0.0191574	0.043719	0.90861	SYNONYMOUS_CODING
c9394_g1:1310	A	G	0.180851	47	0.285714	42	0.356241	0.359731	0.00970295	0.029855	0.010844	0.028407	0.110583	0.043223	0.90397	SYNONYMOUS_CODING
c9394_g1:1469	A	T	0.641304	46	0.556818	44	0.482165	0.483054	0.00184025	0.00709442	0.00343329	-0.00071931	0.287604	0.042809	0.90069	SYNONYMOUS_CODING
c9394_g1:1661	G	A	0.465909	44	0.166667	39	0.392473	0.434873	0.0975001	0.292459	0.139583	0.337651	5.52707e-05	0.045761	0.90648	SYNONYMOUS_CODING
c9394_g1:2000	C	T	0.166667	48	0.119565	46	0.246785	0.246581	-0.000827341	-0.00219864	-0.000541695	-0.00986178	0.409237	0.042683	0.87022	SYNONYMOUS_CODING
c9394_g1:2108	G	A	0.0744681	47	0	44	0.0696892	0.0720787	0.0331502	0.0689803	0.00513683	0.075842	0.0142018	0.045019	0.90042	SYNONYMOUS_CODING
c9394_g1:2276	A	C	0.5	47	0.238636	44	0.436491	0.468245	0.0678161	0.225406	0.112703	0.249427	0.000387364	0.045213	0.90749	SYNONYMOUS_CODING
c9394_g1:2402	G	A	0.574468	47	0.345238	42	0.475867	0.499458	0.0472338	0.172107	0.0900204	0.201175	0.00263978	0.044438	0.90835	SYNONYMOUS_CODING
c9394_g1:2441	C	T	0.141304	46	0.162791	43	0.260558	0.259324	-0.00476102	-0.0129389	-0.00333939	-0.0246459	0.834783	0.042732	0.89342	SYNONYMOUS_CODING
c9394_g1:2509	G	A	0.0416667	48	0.0543478	46	0.0923071	0.0918963	-0.00447038	-0.00989422	-0.000905178	-0.0205624	0.743404	0.042684	0.88388	SYNONYMOUS_CODING
c9394_g1:2723	G	A	0.0208333	48	0	43	0.0206267	0.02073	0.00498492	0.0101293	0.000211028	-0.00237703	0.498755	0.044127	0.88011	SYNONYMOUS_CODING
c9394_g1:2783	A	G	0.133333	45	0.186047	43	0.270059	0.269913	-0.000540472	-0.00148167	-0.000399706	-0.00746039	0.411222	0.042789	0.90648	SYNONYMOUS_CODING
c9394_g1:2825	A	G	0.431818	44	0.175	40	0.394433	0.425057	0.0720483	0.221961	0.101144	0.267963	0.000407997	0.044912	0.90824	SYNONYMOUS_CODING
c9395_g1:136	C	T	0.1875	16	0.15625	16	0.293347	0.289252	-0.0141581	-0.0406464	-0.0115906	-0.0652928	1	0.042616	0.90397	SYNONYMOUS_CODING
c9395_g1:701	A	T	0.15625	16	0.125	20	0.248191	0.245189	-0.0122432	-0.0329738	-0.00798583	-0.141133	0.742587	0.042942	0.90186	NON_SYNONYMOUS_CODING
c9403_g1:189	G	A	0.0212766	47	0.0116279	43	0.0326804	0.0325451	-0.00415942	-0.00863582	-0.000279884	-0.0171619	1	0.042853	0.89248	NON_SYNONYMOUS_CODING
c9403_g1:241	A	G	0.23913	46	0.416667	42	0.429898	0.44321	0.0300352	0.102295	0.0467001	0.128817	0.0154418	0.043716	0.9083	SYNONYMOUS_CODING
c9403_g1:250	G	T	0.233333	45	0.386364	44	0.420703	0.430049	0.0217309	0.0734294	0.0322644	0.0935868	0.0348169	0.043707	0.90602	SYNONYMOUS_CODING
c9405_g1:93	A	C	0.30303	33	0.465517	29	0.467587	0.477002	0.0197366	0.0727052	0.035365	0.139439	0.06738	0.043785	0.90363	UPSTREAM
c9405_g1:121	A	C	0.107143	28	0.12069	29	0.205391	0.203681	-0.00839782	-0.021316	-0.0043052	-0.0213035	1	0.042514	0.89342	UPSTREAM
c9405_g1:448	A	G	0.0697674	43	0.025	40	0.0903651	0.0908221	0.00503161	0.0110075	0.00100476	0.0223477	0.279612	0.043105	0.89521	SYNONYMOUS_CODING
c9405_g1:463	A	T	0	39	0.027027	37	0.0266474	0.0268372	0.00707214	0.0144295	0.000389985	0.0302752	0.235361	0.045832	0.86466	SYNONYMOUS_CODING
c9405_g1:554	T	A	0.0675676	37	0	33	0.0639183	0.0657429	0.0277541	0.057697	0.00389845	0.0467592	0.0600666	0.044812	0.88984	NON_SYNONYMOUS_CODING
c9405_g1:595	T	A	0.0645161	31	0.12069	29	0.169302	0.169468	0.00097547	0.00234627	0.000398004	-0.00658343	0.351886	0.043048	0.90551	SYNONYMOUS_CODING
c9405_g1:648	A	G	0.0869565	23	0.1	20	0.173449	0.171507	-0.0113211	-0.0277072	-0.00469818	-0.162879	1	0.042937	0.90069	NON_SYNONYMOUS_CODING
c9409_g1:84	G	A	0.177083	48	0	45	0.14731	0.162197	0.09178	0.197175	0.0349164	0.353885	8.02194e-06	0.050082	0.81979	UPSTREAM
c9409_g1:112	G	C	0.329787	47	0.232558	43	0.404	0.406478	0.00609593	0.0203322	0.00831497	0.0304036	0.185485	0.042866	0.90496	SYNONYMOUS_CODING
c9409_g1:127	T	A	0.0208333	48	0.0888889	45	0.10249	0.104254	0.0169219	0.0370811	0.00393128	0.0756372	0.051976	0.043841	0.9048	SYNONYMOUS_CODING
c9409_g1:412	A	T	0.197917	48	0.0543478	46	0.2124	0.221576	0.0414111	0.100976	0.0233004	0.194985	0.00393167	0.043793	0.90876	SYNONYMOUS_CODING
c9409_g1:478	T	C	0.0416667	48	0.173913	46	0.185573	0.19333	0.0401232	0.0947302	0.019049	0.185685	0.00394831	0.044539	0.90749	SYNONYMOUS_CODING
c9409_g1:508	G	A	0.28125	48	0.0531915	47	0.255197	0.279859	0.0881231	0.21747	0.0662244	0.286527	2.65972e-05	0.045518	0.90577	SYNONYMOUS_CODING
c9409_g1:544	T	A	0.0416667	48	0.184783	46	0.192619	0.201835	0.0456614	0.108171	0.0228295	0.210485	0.002168	0.045099	0.90638	SYNONYMOUS_CODING
c9409_g1:571	A	C	0	48	0.0212766	47	0.0210455	0.021161	0.0054614	0.011097	0.000236107	0.0226363	0.243442	0.046123	0.87212	SYNONYMOUS_CODING
c9409_g1:679	G	A	0.28125	48	0.0425532	47	0.245475	0.272671	0.0997391	0.240399	0.0720877	0.313491	7.06652e-06	0.04689	0.89342	SYNONYMOUS_CODING
c9409_g1:818	G	C	0.28125	48	0.0625	48	0.263487	0.28604	0.0788471	0.198461	0.0612439	0.264995	8.43034e-05	0.04569	0.90577	NON_SYNONYMOUS_CODING
c9409_g1:823	T	C	0.0208333	48	0.0833333	48	0.097807	0.0992507	0.0145461	0.0317838	0.00320045	0.0636985	0.100175	0.043704	0.90464	SYNONYMOUS_CODING
c9409_g1:889	G	A	0	48	0.03125	48	0.0305921	0.0309211	0.0106383	0.021717	0.000678656	0.0431995	0.246073	0.046592	0.89521	SYNONYMOUS_CODING
c9409_g1:1009	C	T	0.0208333	48	0.114583	48	0.123136	0.126889	0.0295786	0.0655262	0.0085605	0.128453	0.0182518	0.044713	0.90538	SYNONYMOUS_CODING
c9409_g1:1147	G	A	0.0208333	48	0.114583	48	0.123136	0.126889	0.0295786	0.0655262	0.0085605	0.128453	0.0182518	0.044803	0.9038	SYNONYMOUS_CODING
c9409_g1:1267	T	C	0.0208333	48	0.0833333	48	0.097807	0.0992507	0.0145461	0.0317838	0.00320045	0.0636985	0.100175	0.043827	0.90861	SYNONYMOUS_CODING
c9409_g1:1369	C	T	0	48	0.0208333	48	0.020614	0.0207237	0.00529101	0.0107479	0.000223914	0.0214957	0.497382	0.045519	0.88388	SYNONYMOUS_CODING
c9409_g1:1396	C	T	0.177083	48	0	48	0.147259	0.162171	0.091954	0.197505	0.0349749	0.361539	7.02228e-06	0.052027	0.78079	SYNONYMOUS_CODING
c9409_g1:1446	T	C	0.290698	43	0.360465	43	0.44186	0.441725	-0.000306091	-0.00109716	-0.000484496	0.00178744	0.416008	0.042492	0.90289	DOWNSTREAM
c9420_g1:578	A	T	0.134146	41	0.0675676	37	0.181486	0.182536	0.00575188	0.0139741	0.00256544	0.0304164	0.196004	0.042667	0.90307	SYNONYMOUS_CODING
c9420_g1:613	A	C	0.196429	28	0.09375	16	0.248917	0.251133	0.0088222	0.0232865	0.00589959	0.0513843	0.242241	0.043024	0.90397	NON_SYNONYMOUS_CODING
c9420_g1:824	G	A	0.0116279	43	0.075	40	0.0818552	0.0833695	0.0181633	0.0388594	0.00329853	0.0795714	0.0567303	0.044218	0.90782	SYNONYMOUS_CODING
c9420_g1:926	A	G	0.5	41	0.457143	35	0.504848	0.502424	-0.00482427	-0.0195805	-0.00979024	-0.018911	0.627977	0.042603	0.88855	SYNONYMOUS_CODING
c9420_g1:962	C	A	0.144444	45	0.107143	42	0.221796	0.221215	-0.00262415	-0.00676186	-0.0014919	-0.0114357	0.500979	0.042645	0.86097	SYNONYMOUS_CODING
c9426_g1:504	C	A	0	22	0.03125	16	0.0311131	0.0311816	0.00219459	0.0045202	0.000141256	0.441698	0.421053	0.045802	0.87576	NON_SYNONYMOUS_CODING
c9432_g1:64	A	C	0.0697674	43	0.03125	48	0.0962341	0.0964455	0.00219229	0.00484085	0.000467902	0.00467112	0.310808	0.04298	0.89435	TRANSCRIPT
c9433_g1:364	C	T	0.0714286	21	0.15625	16	0.203772	0.204565	0.00387377	0.00969276	0.00199048	0.0305838	0.280347	0.043839	0.90141	SYNONYMOUS_CODING
c9433_g1:406	C	G	0	23	0.0681818	22	0.0649777	0.0665798	0.0240621	0.0502592	0.00342676	0.0431832	0.112734	0.046597	0.89961	NON_SYNONYMOUS_CODING
c9433_g1:531	G	T	0.0909091	22	0.214286	21	0.256992	0.261613	0.0176635	0.0467207	0.0124386	0.0467318	0.138568	0.044217	0.90602	NON_SYNONYMOUS_CODING
c9433_g1:754	T	C	0.770833	24	0.833333	18	0.323399	0.321422	-0.00615101	-0.0182946	-0.00584411	-0.0373214	0.58765	0.042939	0.89872	SYNONYMOUS_CODING
c9433_g1:1090	G	A	0	19	0.0526316	19	0.0512091	0.0519203	0.0136986	0.0284858	0.00149925	0.0569715	0.493333	0.045947	0.89342	SYNONYMOUS_CODING
c9433_g1:1303	C	T	0.0833333	24	0.307692	26	0.295323	0.317533	0.0699471	0.185544	0.0630374	0.254779	0.00590041	0.045948	0.89294	SYNONYMOUS_CODING
c9435_g1:280	G	A	0.0833333	48	0.177083	48	0.224452	0.227677	0.014167	0.0360239	0.00831802	0.0594257	0.0846949	0.043343	0.90577	DOWNSTREAM
c9437_g1:244	C	T	0.333333	18	0.454545	22	0.482336	0.483592	0.0025974	0.0100091	0.0048529	0.134204	0.359625	0.043207	0.90711	SYNONYMOUS_CODING
c9443_g1:44	T	A	0.0104167	48	0.0319149	47	0.0416429	0.0416548	0.000285429	0.000595494	2.48123e-05	0.00167219	0.365758	0.043436	0.89872	UPSTREAM
c9443_g1:81	C	T	0.0520833	48	0.0434783	46	0.0919371	0.0914848	-0.00494317	-0.0109414	-0.000996021	-0.0209277	1	0.042606	0.87745	UPSTREAM
c9443_g1:97	G	A	0.0222222	45	0.0454545	44	0.0658569	0.0657567	-0.00152317	-0.00326608	-0.00021444	-0.0105926	0.44114	0.042574	0.89812	UPSTREAM
c9443_g1:123	A	T	0.177083	48	0.0113636	44	0.158687	0.171555	0.0750048	0.165864	0.030589	0.301413	9.03353e-05	0.046747	0.89603	UPSTREAM
c9443_g1:266	C	T	0.03125	48	0.152174	46	0.161004	0.167459	0.0385439	0.088471	0.0153863	0.122486	0.00449035	0.044489	0.90888	SYNONYMOUS_CODING
c9443_g1:269	A	G	0.62766	47	0.5	48	0.488849	0.494425	0.0112764	0.0436295	0.0218147	0.0645331	0.0813778	0.043321	0.90496	SYNONYMOUS_CODING
c9443_g1:327	C	T	0	47	0.0416667	48	0.0403554	0.041011	0.0159868	0.0327939	0.00136641	0.0640672	0.121125	0.046157	0.90397	NON_SYNONYMOUS_CODING
c9443_g1:371	G	T	0.0520833	48	0.0434783	46	0.0919371	0.0914848	-0.00494317	-0.0109414	-0.000996021	-0.0209277	1	0.042732	0.90397	SYNONYMOUS_CODING
c9443_g1:473	A	G	0.0208333	48	0	47	0.0206163	0.0207248	0.00523501	0.0106347	0.000221557	0.0208448	0.49741	0.045239	0.8711	SYNONYMOUS_CODING
c9443_g1:652	A	T	0.7	45	0.510417	48	0.464896	0.480364	0.0322024	0.116604	0.0578163	0.180264	0.0107312	0.044286	0.90681	DOWNSTREAM
c9443_g1:664	G	T	0.270833	48	0.393617	47	0.440806	0.446024	0.0116981	0.0413554	0.0186612	0.0759048	0.0900767	0.043203	0.90626	DOWNSTREAM
c9443_g1:746	T	C	0.0217391	46	0	47	0.0214977	0.0216184	0.00558331	0.0113486	0.000246708	0.0231586	0.243301	0.043797	0.8832	DOWNSTREAM
c9445_g1:198	T	A	0.0344828	29	0.0555556	27	0.0873242	0.0867655	-0.00643855	-0.0142006	-0.00122419	-0.0269504	0.670863	0.043121	0.89039	UPSTREAM
c9445_g1:310	A	C	0	46	0.0375	40	0.0365205	0.0370102	0.013233	0.0271105	0.00101664	0.0591507	0.0985912	0.046734	0.89294	UPSTREAM
c9445_g1:495	T	A	0.0731707	41	0.151515	33	0.199097	0.200805	0.00850458	0.0210584	0.0042646	0.0477684	0.182525	0.043412	0.90577	SYNONYMOUS_CODING
c9445_g1:621	G	A	0.206522	46	0.142857	42	0.289617	0.289995	0.00130219	0.00366141	0.00106317	0.010566	0.323783	0.042545	0.89872	SYNONYMOUS_CODING
c9445_g1:693	C	A	0.0967742	31	0.142857	35	0.213099	0.21254	-0.00262781	-0.00669649	-0.00141953	-0.00859159	0.594311	0.042787	0.89603	SYNONYMOUS_CODING
c9445_g1:1037	C	T	0.0465116	43	0.0625	40	0.104199	0.103698	-0.00482855	-0.0108327	-0.00111791	-0.0203237	0.739611	0.042668	0.89603	DOWNSTREAM
c9445_g1:1039	G	A	0.151163	43	0.25	40	0.319669	0.322625	0.00916283	0.0266918	0.00869036	0.0630068	0.123191	0.043362	0.90648	DOWNSTREAM
c9445_g1:1091	C	T	0.210526	38	0.147059	34	0.295758	0.295712	-0.00015614	-0.000443495	-0.000131126	0.00751873	0.388218	0.042652	0.90016	DOWNSTREAM
c9445_g1:1181	C	T	0.27027	37	0.3	35	0.412964	0.410536	-0.00591444	-0.0202701	-0.00827239	-0.0277474	0.715406	0.042472	0.88855	DOWNSTREAM
c9445_g1:1212	A	T	0.0769231	39	0.106061	33	0.16817	0.167418	-0.00448884	-0.0108414	-0.00180689	-0.0241075	0.572694	0.042778	0.89812	DOWNSTREAM
c9445_g1:1297	A	G	0.1	25	0.206897	29	0.258911	0.262214	0.0125961	0.0335707	0.00891359	0.0468748	0.185414	0.043259	0.90397	DOWNSTREAM
c9445_g1:1348	A	C	0.258065	31	0.423077	26	0.443389	0.453084	0.0213978	0.0752753	0.0348359	0.144923	0.0745002	0.043222	0.90782	DOWNSTREAM
c9445_g1:1351	T	A	0.078125	32	0	23	0.0733926	0.0757588	0.0312333	0.0653724	0.00510722	0.108221	0.0734958	0.044145	0.88984	DOWNSTREAM
c9445_g1:1385	A	G	0.0714286	42	0.157143	35	0.201413	0.203768	0.0115558	0.0286099	0.00589715	0.0625082	0.121691	0.043747	0.90415	DOWNSTREAM
c9446_g1:250	G	A	0.243243	37	0.159091	22	0.323723	0.324331	0.00187406	0.00553191	0.00179753	0.0238369	0.354278	0.042816	0.90363	SYNONYMOUS_CODING
c9446_g1:349	G	A	0.421875	32	0.433333	30	0.497484	0.493534	-0.00800452	-0.0321149	-0.0157229	-0.0362808	1	0.04285	0.89812	SYNONYMOUS_CODING
c9446_g1:619	C	A	0.0384615	26	0	18	0.0378724	0.038167	0.00771775	0.0159202	0.000612316	-1.6016	0.510972	0.043562	0.9048	SYNONYMOUS_CODING
c9446_g1:625	T	G	0.0416667	24	0	19	0.0408946	0.0412806	0.00935109	0.019319	0.000804957	-0.653599	0.500958	0.043597	0.90016	SYNONYMOUS_CODING
c9446_g1:676	A	T	0.240741	27	0.222222	18	0.364051	0.360009	-0.0112277	-0.0357112	-0.012712	-0.587663	1	0.042608	0.90092	SYNONYMOUS_CODING
c9446_g1:745	A	G	0.444444	27	0.532258	31	0.504615	0.5041	-0.00102222	-0.0041312	-0.00208041	0.0277663	0.359203	0.042867	0.90614	SYNONYMOUS_CODING
c9446_g1:763	G	A	0.481481	27	0.461538	26	0.507762	0.503169	-0.00912825	-0.0374304	-0.0186619	-0.0409686	0.848363	0.042592	0.8832	SYNONYMOUS_CODING
c9446_g1:856	T	C	0.557143	35	0.446429	28	0.501932	0.504027	0.00415741	0.016625	0.0084143	0.0919889	0.282058	0.042871	0.90325	SYNONYMOUS_CODING
c9451_g1:210	G	T	0.0853659	41	0.106061	33	0.175287	0.174303	-0.00564673	-0.0137716	-0.00238687	-0.0243006	0.779905	0.042663	0.90164	SYNONYMOUS_CODING
c9451_g1:396	C	T	0.0111111	45	0.0121951	41	0.0233056	0.0231704	-0.0058352	-0.012019	-0.000276861	-0.0240359	1	0.043136	0.9051	SYNONYMOUS_CODING
c9451_g1:423	T	C	0.0243902	41	0.153846	39	0.155923	0.163327	0.045334	0.102758	0.0175441	0.150932	0.00435254	0.045204	0.90496	SYNONYMOUS_CODING
c9451_g1:477	A	G	0.0116279	43	0.1125	40	0.112696	0.117104	0.0376402	0.0817641	0.00993529	0.132096	0.00756713	0.045259	0.90852	SYNONYMOUS_CODING
c9451_g1:513	T	A	0.1125	40	0.0333333	30	0.13402	0.136177	0.0158356	0.0360027	0.00498037	-0.452299	0.115499	0.043329	0.9027	SYNONYMOUS_CODING
c9451_g1:520	T	C	0.0384615	39	0.030303	33	0.0673084	0.066871	-0.00654106	-0.0141186	-0.000937946	-0.131212	1	0.042789	0.89093	SYNONYMOUS_CODING
c9451_g1:594	T	G	0.3875	40	0.25	40	0.430222	0.436986	0.0154793	0.0535063	0.0237434	0.081866	0.0892884	0.043205	0.90551	SYNONYMOUS_CODING
c9451_g1:801	T	C	0.0125	40	0.142857	35	0.136622	0.144204	0.0525755	0.115707	0.0175627	0.192671	0.00298134	0.046081	0.90577	SYNONYMOUS_CODING
c9451_g1:807	C	T	0.0125	40	0.142857	35	0.136622	0.144204	0.0525755	0.115707	0.0175627	0.192671	0.00298134	0.04688	0.89198	SYNONYMOUS_CODING
c9451_g1:919	C	T	0.0222222	45	0.0875	40	0.102786	0.104309	0.0146092	0.0320967	0.0033969	0.067152	0.0852876	0.044034	0.90681	DOWNSTREAM
c9451_g1:946	A	T	0.3	45	0.128205	39	0.325665	0.338474	0.0378414	0.108141	0.037988	0.146736	0.00881262	0.043606	0.90901	DOWNSTREAM
c9451_g1:1000	G	T	0	22	0.03125	16	0.0311131	0.0311816	0.00219459	0.0045202	0.000141256	0.441698	0.421053	0.045447	0.86834	DOWNSTREAM
c9451_g1:1046	T	A	0	45	0.0277778	36	0.027348	0.0275629	0.00779589	0.0159062	0.000441838	0.0384993	0.195997	0.045454	0.9027	DOWNSTREAM
c9451_g1:1048	A	T	0	45	0.0277778	36	0.027348	0.0275629	0.00779589	0.0159062	0.000441838	0.0384993	0.195997	0.045514	0.87916	DOWNSTREAM
c9451_g1:1182	C	G	0.295455	44	0.128571	35	0.324362	0.336207	0.0352315	0.100742	0.0350634	0.132667	0.0128406	0.043845	0.90817	DOWNSTREAM
c9451_g1:1228	C	T	0	31	0.047619	21	0.0462756	0.0469473	0.0143084	0.0295821	0.00140867	0.52937	0.160754	0.047012	0.8832	DOWNSTREAM
c9459_g1:406	G	A	0.322917	48	0.152174	46	0.351398	0.364105	0.0348981	0.103981	0.0391814	0.21636	0.00652625	0.044094	0.90817	SYNONYMOUS_CODING
c9459_g1:466	C	T	0	48	0.0425532	47	0.0411759	0.0418645	0.0164494	0.0337564	0.00143644	0.067605	0.0579729	0.046502	0.89294	SYNONYMOUS_CODING
c9459_g1:544	G	A	0.206522	46	0.1375	40	0.285804	0.286516	0.0024858	0.00694386	0.00199447	0.0204676	0.314046	0.042929	0.90249	SYNONYMOUS_CODING
c9461_g1:181	G	A	0.257143	35	0.0789474	19	0.2692	0.282344	0.0465543	0.121739	0.0359725	0.225831	0.0396691	0.044056	0.90681	TRANSCRIPT
c9468_g1:74	C	T	0	48	0.0416667	48	0.0403509	0.0410088	0.0160428	0.0329068	0.00137112	0.0650995	0.121084	0.046791	0.89933	NON_SYNONYMOUS_CODING
c9468_g1:171	G	A	0.03125	48	0	47	0.0305955	0.0309228	0.0105823	0.021604	0.000675124	0.042353	0.246115	0.044547	0.86562	SYNONYMOUS_CODING
c9468_g1:219	C	T	0.239583	48	0.0833333	48	0.261294	0.27214	0.039855	0.103769	0.0293652	0.153224	0.00539155	0.044323	0.90648	SYNONYMOUS_CODING
c9468_g1:243	A	T	0.40625	48	0.3125	48	0.460855	0.46285	0.00430862	0.0159146	0.0073978	0.032182	0.22876	0.042827	0.9038	NON_SYNONYMOUS_CODING
c9468_g1:307	T	A	0.0208333	48	0.0625	48	0.0798246	0.0802769	0.00563428	0.0121775	0.000983079	0.0250691	0.278618	0.04328	0.89988	NON_SYNONYMOUS_CODING
c9468_g1:315	T	C	0.0729167	48	0.104167	48	0.16261	0.162251	-0.00221043	-0.00529102	-0.000856575	-0.0118117	0.61261	0.042724	0.88797	SYNONYMOUS_CODING
c9468_g1:495	G	A	0.3125	48	0.1875	48	0.371053	0.376933	0.0155994	0.048843	0.0186977	0.0740065	0.0661032	0.043055	0.90841	SYNONYMOUS_CODING
c9468_g1:699	T	C	0.541667	48	0.531915	47	0.502536	0.499938	-0.00519598	-0.020999	-0.0104436	-0.026517	1	0.042504	0.87212	SYNONYMOUS_CODING
c9469_g1:320	T	C	0.577778	45	0.393617	47	0.487939	0.502244	0.0284812	0.108161	0.0558703	0.168872	0.0179957	0.043516	0.90564	SYNONYMOUS_CODING
c9469_g1:356	A	G	0.574468	47	0.413043	46	0.492186	0.502568	0.0206588	0.079717	0.0408909	0.134466	0.0291948	0.043618	0.90774	SYNONYMOUS_CODING
c9469_g1:380	A	G	0.533333	45	0.358696	46	0.484244	0.496832	0.0253368	0.0958234	0.0488144	0.163136	0.0249978	0.043431	0.90876	SYNONYMOUS_CODING
c9469_g1:401	C	T	0.606383	47	0.468085	47	0.492908	0.499849	0.0138868	0.0540201	0.0273769	0.102544	0.0789368	0.043341	0.90431	SYNONYMOUS_CODING
c9469_g1:557	C	T	0.851064	47	0.532609	46	0.379775	0.42844	0.113586	0.328914	0.156926	0.487154	2.86644e-06	0.048954	0.82289	SYNONYMOUS_CODING
c9472_g1:274	T	C	0.28125	32	0.166667	18	0.348602	0.351385	0.00791751	0.0241183	0.00854191	-1.35432	0.230695	0.042964	0.89713	SYNONYMOUS_CODING
c9472_g1:334	C	A	0.0416667	24	0.105263	19	0.137351	0.137755	0.00292736	0.0067671	0.000934929	0.0896346	0.398712	0.043424	0.90289	SYNONYMOUS_CODING
c9472_g1:374	C	T	0.256757	37	0.131579	19	0.311298	0.316033	0.0149828	0.0428678	0.0137506	-3.02238	0.150228	0.043094	0.90289	SYNONYMOUS_CODING
c9472_g1:493	C	T	0.257576	33	0.166667	21	0.336678	0.337531	0.00252688	0.00759966	0.0025716	-0.692419	0.344796	0.042998	0.90577	SYNONYMOUS_CODING
c9472_g1:626	A	T	0.02	25	0.105263	19	0.11648	0.118766	0.0192494	0.0427514	0.00517517	0.277819	0.161106	0.044139	0.90796	NON_SYNONYMOUS_CODING
c9472_g1:662	G	A	0.025	20	0	17	0.0250567	0.0250283	-0.0011325	-0.00232585	-5.81463e-05	-0.00854546	1	0.043428	0.89435	NON_SYNONYMOUS_CODING
c9472_g1:751	T	C	0.469697	33	0.464286	28	0.50616	0.501998	-0.00829142	-0.0338601	-0.0168568	-0.263202	1	0.042393	0.89841	SYNONYMOUS_CODING
c9472_g1:817	C	T	0.615385	26	0.527778	18	0.497611	0.4956	-0.00405672	-0.0162155	-0.0080038	-0.338882	0.510941	0.042904	0.90186	DOWNSTREAM
c9474_g1:94	G	T	0	26	0.0862069	29	0.0802385	0.0832227	0.035858	0.0752732	0.00648907	-0.0736017	0.058673	0.048317	0.83704	NON_SYNONYMOUS_CODING
c9474_g1:114	G	A	0.348837	43	0.573171	41	0.477483	0.499802	0.0446556	0.163619	0.0854288	0.298621	0.00516235	0.044355	0.90876	SYNONYMOUS_CODING
c9474_g1:153	A	G	0.341463	41	0.568182	44	0.475822	0.49872	0.0459138	0.167494	0.087368	0.290919	0.00352144	0.044197	0.90782	SYNONYMOUS_CODING
c9474_g1:180	A	C	0	45	0.0568182	44	0.0541989	0.0555086	0.0235932	0.0487405	0.00276935	0.0968959	0.0278423	0.047794	0.86385	SYNONYMOUS_CODING
c9474_g1:314	C	A	0	48	0.0222222	45	0.0219648	0.0220935	0.00582524	0.0118431	0.000263181	0.0251305	0.232781	0.046217	0.88984	NON_SYNONYMOUS_CODING
c9474_g1:413	G	T	0	28	0.113636	22	0.102809	0.108223	0.0500217	0.106195	0.0120677	0.488833	0.0144248	0.049754	0.81979	UPSTREAM
c9474_g1:432	A	C	0.325581	43	0.5	34	0.475844	0.487922	0.0247544	0.0921727	0.0460864	0.257252	0.0324577	0.043637	0.90873	UPSTREAM
c9477_g1:61	T	C	0.666667	42	0.4625	40	0.476632	0.494566	0.0362621	0.133723	0.068533	0.202851	0.0114904	0.044275	0.90691	SYNONYMOUS_CODING
c9477_g1:121	G	A	0.0625	48	0	45	0.0592313	0.0608657	0.0268517	0.0555918	0.00347449	0.105279	0.0292325	0.044804	0.90117	SYNONYMOUS_CODING
c9477_g1:406	T	A	0	30	0.0625	24	0.0597134	0.0611067	0.0228013	0.0474174	0.00296359	0.107681	0.0847195	0.045916	0.89479	DOWNSTREAM
c9481_g2:238	C	T	0.270833	48	0.25	48	0.389035	0.387226	-0.00467224	-0.0153664	-0.00592247	-0.0229059	0.869506	0.042379	0.8824	SYNONYMOUS_CODING
c9481_g2:286	T	A	0.03125	48	0.0520833	48	0.0804825	0.0802803	-0.00251825	-0.00549115	-0.000439721	-0.0101296	0.720697	0.043014	0.89679	SYNONYMOUS_CODING
c9481_g2:349	A	T	0.03125	48	0.0520833	48	0.0804825	0.0802803	-0.00251825	-0.00549115	-0.000439721	-0.0101296	0.720697	0.042699	0.89641	SYNONYMOUS_CODING
c9481_g2:358	A	G	0.135417	48	0.208333	48	0.284978	0.286152	0.00410327	0.0114304	0.00328426	0.021433	0.250852	0.043004	0.90325	SYNONYMOUS_CODING
c9489_g1:122	C	T	0.351064	47	0.155556	45	0.363125	0.380262	0.0450671	0.135423	0.0538168	0.199269	0.00247155	0.044357	0.90847	SYNONYMOUS_CODING
c9489_g1:146	C	T	0.03125	48	0.108696	46	0.128522	0.130837	0.0176936	0.0398999	0.00531276	0.066516	0.0452759	0.043801	0.90749	SYNONYMOUS_CODING
c9489_g1:262	G	A	0.340426	47	0.151163	43	0.356821	0.372745	0.0427207	0.1274	0.0495163	0.184758	0.00356707	0.043909	0.90789	SYNONYMOUS_CODING
c9489_g1:311	C	G	0.46875	48	0.266667	45	0.449416	0.467417	0.0385098	0.1347	0.0653855	0.194433	0.00609633	0.044134	0.90681	SYNONYMOUS_CODING
c9489_g1:356	T	C	0.659574	47	0.815217	46	0.379252	0.389326	0.0258733	0.0812593	0.0324548	0.123325	0.0197171	0.04377	0.90861	SYNONYMOUS_CODING
c9489_g1:603	T	A	0.522727	44	0.268293	41	0.451109	0.480821	0.0617935	0.212054	0.10826	0.294132	0.000957345	0.044925	0.9066	UPSTREAM
c9496_g1:265	T	C	0.0555556	18	0.0555556	18	0.107937	0.106437	-0.0140845	-0.0320285	-0.00336101	-0.062069	1	0.043009	0.89841	SYNONYMOUS_CODING
c9496_g1:466	G	A	0.272727	33	0.241379	29	0.387742	0.385094	-0.00687801	-0.0226233	-0.00865217	-0.0682129	0.837334	0.042774	0.89342	SYNONYMOUS_CODING
c9496_g1:528	A	G	0.152174	23	0.175	20	0.279934	0.276923	-0.0108711	-0.0305265	-0.0083616	-0.084868	0.779312	0.042493	0.9038	UPSTREAM
c9497_g1:182	C	A	0.0238095	42	0.142857	42	0.147447	0.153655	0.0404054	0.0911056	0.0145645	0.176592	0.0095891	0.04526	0.90069	SYNONYMOUS_CODING
c9497_g1:242	C	T	0.125	44	0.154762	42	0.243013	0.242042	-0.00401064	-0.010639	-0.00256476	-0.0165436	0.661867	0.042601	0.89294	SYNONYMOUS_CODING
c9497_g1:417	T	G	0.431818	22	0.384615	26	0.492367	0.488316	-0.00829511	-0.0329549	-0.0159589	-0.0408133	0.680445	0.042487	0.89641	DOWNSTREAM
c9498_g1:70	A	T	0	48	0.0212766	47	0.0210455	0.021161	0.0054614	0.011097	0.000236107	0.0226363	0.243442	0.046011	0.89961	DOWNSTREAM
c9498_g1:321	C	A	0.40625	48	0.479167	48	0.495943	0.496018	0.000151978	0.000602927	0.000299108	0.0092092	0.383396	0.042913	0.87834	NON_SYNONYMOUS_CODING
c9498_g1:387	G	A	0.244681	47	0.0652174	46	0.248448	0.263216	0.0561048	0.141372	0.0392991	0.203732	0.00097161	0.044618	0.9059	SYNONYMOUS_CODING
c9498_g1:438	A	G	0.244681	47	0.0957447	47	0.274308	0.28394	0.0339223	0.0904223	0.0265454	0.134636	0.0108137	0.043827	0.90885	SYNONYMOUS_CODING
c9498_g1:477	C	G	0.25	46	0.0869565	46	0.269828	0.281653	0.0419847	0.110366	0.03239	0.162662	0.00520353	0.044458	0.90731	SYNONYMOUS_CODING
c9498_g1:549	G	T	0.0104167	48	0.0652174	46	0.072039	0.0731572	0.0152849	0.032447	0.00241002	0.065789	0.060597	0.043977	0.9083	SYNONYMOUS_CODING
c9498_g1:560	C	T	0.239583	48	0.076087	46	0.255197	0.267204	0.0449374	0.11548	0.0322434	0.167811	0.00256565	0.044172	0.90835	NON_SYNONYMOUS_CODING
c9498_g1:795	T	G	0.125	48	0	45	0.110565	0.117783	0.0612777	0.129834	0.0162293	0.239283	0.000360673	0.046624	0.90164	SYNONYMOUS_CODING
c9516_g1:315	G	C	0.948276	29	0.571429	21	0.300107	0.368034	0.184567	0.445239	0.194107	0.611777	7.35864e-06	0.066781	0.54987	NON_SYNONYMOUS_CODING
c9516_g1:620	T	C	0.25	28	0.217391	23	0.364856	0.361776	-0.00851375	-0.0270391	-0.0096988	-0.0371744	0.815747	0.043107	0.89641	SYNONYMOUS_CODING
c9532_g2:149	T	A	0.0425532	47	0	48	0.0411759	0.0418645	0.0164494	0.0337564	0.00143644	0.067605	0.0579729	0.044744	0.89342	SYNONYMOUS_CODING
c9532_g2:437	A	C	0.0416667	48	0	48	0.0403509	0.0410088	0.0160428	0.0329068	0.00137112	0.0650995	0.121084	0.044703	0.88984	SYNONYMOUS_CODING
c9532_g2:471	C	T	0.0104167	48	0.0104167	48	0.0208333	0.0207248	-0.0052356	-0.0107503	-0.000221631	-0.0215006	1	0.042824	0.85004	NON_SYNONYMOUS_CODING
c9536_g1:53	A	G	0.104167	24	0.0555556	18	0.149417	0.148782	-0.00426333	-0.0100674	-0.00149147	-0.418736	0.693268	0.04274	0.89988	DOWNSTREAM
c9536_g1:128	T	A	0.225	40	0.242424	33	0.363049	0.360691	-0.00653721	-0.0206616	-0.00740375	-0.0297293	0.845672	0.042604	0.90229	SYNONYMOUS_CODING
c9536_g1:242	A	C	0.337209	43	0.0595238	42	0.282808	0.319698	0.115393	0.288499	0.102876	0.328709	5.22776e-06	0.047218	0.89391	SYNONYMOUS_CODING
c9536_g1:401	A	T	0	40	0.15625	32	0.133716	0.144983	0.0777114	0.166476	0.0260119	0.335874	0.000197368	0.061527	0.62036	SYNONYMOUS_CODING
c9543_g1:262	C	T	0.0697674	43	0.378049	41	0.303645	0.349355	0.130842	0.33231	0.131284	0.530035	1.47321e-06	0.053866	0.71182	UPSTREAM
c9543_g1:263	G	A	0.478261	46	0.3125	40	0.469861	0.480855	0.0228618	0.0843208	0.041473	0.117296	0.029946	0.043673	0.90681	UPSTREAM
c9543_g1:524	C	T	0.0416667	48	0.0652174	46	0.10198	0.101715	-0.00260901	-0.00582578	-0.000591021	-0.0103981	0.53029	0.04294	0.90577	SYNONYMOUS_CODING
c9543_g1:572	G	A	0.202128	47	0.0729167	48	0.231307	0.238437	0.0299039	0.0755454	0.0185515	0.136909	0.0112053	0.04381	0.90901	SYNONYMOUS_CODING
c9543_g1:588	C	T	0.197917	48	0.0212766	47	0.18148	0.196126	0.0746745	0.169784	0.0357856	0.314541	0.000100104	0.045575	0.90701	SYNONYMOUS_CODING
c9543_g1:659	A	C	0.125	48	0.0108696	46	0.121419	0.127285	0.0460912	0.100299	0.013355	0.189883	0.0025603	0.04441	0.90841	SYNONYMOUS_CODING
c9543_g1:693	C	T	0.0957447	47	0.0833333	48	0.1647	0.16391	-0.00481921	-0.0115948	-0.00189134	-0.0214772	0.804173	0.042468	0.85407	SYNONYMOUS_CODING
c9543_g1:719	G	A	0.21875	48	0.106383	47	0.268794	0.273692	0.0178972	0.0480917	0.0133979	0.100047	0.0488145	0.042894	0.9083	SYNONYMOUS_CODING
c9543_g1:734	A	T	0	48	0.09375	48	0.0858553	0.0898026	0.043956	0.0921195	0.0086362	0.177101	0.00321017	0.051165	0.78808	SYNONYMOUS_CODING
c9557_g1:150	A	T	0.953488	43	0.819444	36	0.194789	0.20253	0.0382229	0.0914436	0.019228	0.162287	0.00906327	0.04489	0.90447	UPSTREAM
c9557_g1:166	A	G	0.311111	45	0.261905	42	0.412377	0.411215	-0.00282619	-0.00964634	-0.00395551	-0.00600272	0.506001	0.042544	0.89479	UPSTREAM
c9557_g1:192	C	T	0	48	0.0454545	44	0.0438661	0.0446603	0.0177832	0.0365482	0.00166128	0.0760335	0.0504546	0.046476	0.89933	UPSTREAM
c9557_g1:521	G	A	0.241379	29	0.291667	24	0.397276	0.394759	-0.00637638	-0.0212943	-0.00835251	-0.0309246	0.659313	0.042977	0.89961	SYNONYMOUS_CODING
c9557_g1:763	C	A	0	48	0.0434783	46	0.0420353	0.0427568	0.0168742	0.0346447	0.00150629	0.0702546	0.0554342	0.046136	0.90016	NON_SYNONYMOUS_CODING
c9557_g1:1113	G	A	0.0833333	48	0.106383	47	0.173279	0.172632	-0.00374467	-0.00909314	-0.00156389	-0.015691	0.628042	0.042585	0.89713	NON_SYNONYMOUS_CODING
c9557_g1:1136	G	A	0.0833333	48	0.106383	47	0.173279	0.172632	-0.00374467	-0.00909314	-0.00156389	-0.015691	0.628042	0.042695	0.89093	SYNONYMOUS_CODING
c9557_g1:1172	G	A	0.0104167	48	0.076087	46	0.081473	0.0831957	0.0207069	0.0441726	0.00375107	0.0519928	0.0320522	0.044452	0.9051	SYNONYMOUS_CODING
c9557_g1:1253	T	C	0.09375	48	0.23913	46	0.269779	0.278911	0.0327419	0.0868336	0.0250119	0.148334	0.00996132	0.044203	0.9048	SYNONYMOUS_CODING
c9557_g1:1280	T	G	0.0104167	48	0.0652174	46	0.072039	0.0731572	0.0152849	0.032447	0.00241002	0.0337286	0.060597	0.043835	0.90496	SYNONYMOUS_CODING
c9557_g1:1352	T	C	0.0208333	48	0.119565	46	0.127021	0.131219	0.0319928	0.0710233	0.00961774	0.118816	0.0089269	0.044362	0.90681	SYNONYMOUS_CODING
c9557_g1:1385	T	G	0.1875	48	0	45	0.154001	0.170751	0.0980921	0.211181	0.0395965	0.376936	3.68421e-06	0.051397	0.80893	SYNONYMOUS_CODING
c9557_g1:1485	A	G	0.2125	40	0.166667	36	0.310327	0.30933	-0.00322293	-0.00937648	-0.00289108	-0.0124455	0.538337	0.042631	0.89521	DOWNSTREAM
c9566_g1:130	G	T	0.115385	26	0.0227273	22	0.126945	0.129906	0.0227942	0.0510533	0.00678331	-0.159263	0.12039	0.043202	0.89641	NON_SYNONYMOUS_CODING
c9566_g1:303	C	T	0.956522	23	0.676471	17	0.267282	0.303078	0.118109	0.288332	0.0977085	0.538961	0.00134554	0.04859	0.83704	SYNONYMOUS_CODING
c9566_g1:315	A	T	0.0192308	26	0.0263158	19	0.0455209	0.0450276	-0.010954	-0.023207	-0.00103351	-0.046271	1	0.043378	0.9027	SYNONYMOUS_CODING
c9567_g1:174	C	A	0.402439	41	0.318182	22	0.465553	0.465038	-0.00110726	-0.00414817	-0.00192692	0.0318049	0.440294	0.042942	0.88918	UPSTREAM
c9567_g1:223	C	T	0.3	30	0.293103	29	0.424389	0.420815	-0.00849249	-0.0297605	-0.0124173	-0.0414067	1	0.04288	0.90363	SYNONYMOUS_CODING
c9567_g1:340	T	C	0.0227273	22	0.12069	29	0.130951	0.134441	0.025958	0.0582275	0.00803137	0.105962	0.133222	0.044392	0.89933	SYNONYMOUS_CODING
c9567_g1:355	G	A	0.0454545	22	0.142857	21	0.169788	0.172556	0.0160428	0.0380372	0.00666886	0.0808834	0.151795	0.043677	0.90447	NON_SYNONYMOUS_CODING
c9567_g1:424	C	G	0.0789474	19	0.152174	23	0.206698	0.206896	0.000956268	0.00240855	0.000498796	0.0108495	0.500385	0.043511	0.90307	SYNONYMOUS_CODING
c9567_g1:454	C	T	0.0192308	26	0.104167	24	0.11447	0.116931	0.0210426	0.0465459	0.00555717	0.0964381	0.102068	0.044588	0.90431	SYNONYMOUS_CODING
c9567_g1:479	G	A	0	24	0.047619	21	0.0463869	0.047003	0.0131072	0.0271338	0.00129209	0.0606563	0.214981	0.04612	0.8824	NON_SYNONYMOUS_CODING
c9567_g1:586	A	T	0.410256	39	0.347826	23	0.477032	0.474859	-0.00457555	-0.0175788	-0.00830928	0.00281052	0.568612	0.042897	0.90016	SYNONYMOUS_CODING
c9567_g1:682	G	A	0.02	25	0.0263158	19	0.0462954	0.0457793	-0.0112738	-0.0239117	-0.00108232	-0.0477212	1	0.043514	0.89679	STOP_GAINED
c9567_g1:688	T	A	0.457143	35	0.38	25	0.492201	0.490958	-0.00253251	-0.00999979	-0.00489704	0.0417412	0.456096	0.042783	0.89933	SYNONYMOUS_CODING
c9567_g1:781	G	A	0	21	0.138889	18	0.122765	0.130827	0.0616216	0.132336	0.01838	0.268969	0.0178575	0.049383	0.81753	DOWNSTREAM
c9575_g1:643	T	C	0	22	0.0227273	22	0.0227273	0.0227273	-2.90046e-15	-5.93582e-15	-1.34905e-16	-4.21119e-17	1	0.045207	0.9027	SYNONYMOUS_CODING
c9575_g1:754	G	A	0.381579	38	0.25	32	0.42966	0.435225	0.012786	0.0442705	0.019514	-0.0294295	0.105777	0.043026	0.90363	SYNONYMOUS_CODING
c9575_g1:961	G	A	0.216216	37	0.0357143	28	0.207155	0.221821	0.0661157	0.156438	0.0369954	-0.109332	0.00382528	0.044818	0.90885	SYNONYMOUS_CODING
c9575_g1:1000	A	T	0.142857	28	0.103448	29	0.21904	0.217894	-0.00525697	-0.013534	-0.00293347	-0.00102778	0.577881	0.042654	0.89904	SYNONYMOUS_CODING
c9575_g1:1041	A	G	0	26	0.0576923	26	0.0554299	0.0565611	0.02	0.041517	0.00239521	0.082181	0.242718	0.046843	0.88664	SYNONYMOUS_CODING
c9575_g1:1213	T	A	0.229167	24	0.134615	26	0.299136	0.30061	0.00490278	0.0139224	0.00420573	0.0695024	0.298555	0.042748	0.90701	NON_SYNONYMOUS_CODING
c9575_g1:1311	G	A	0.464286	42	0.453125	32	0.503457	0.500055	-0.00680473	-0.0275962	-0.0137057	-0.247372	1	0.042344	0.89841	SYNONYMOUS_CODING
c9575_g1:1569	G	C	0.05	20	0.09375	16	0.136294	0.135335	-0.00709062	-0.0165363	-0.00222207	-0.0279485	0.649754	0.043188	0.89872	NON_SYNONYMOUS_CODING
c9575_g1:1604	G	A	0.0681818	22	0.09375	16	0.152613	0.15088	-0.0114829	-0.0274167	-0.00408913	-0.20109	0.69201	0.04293	0.89812	UPSTREAM
c9577_g1:65	G	A	0.0882353	17	0.0833333	18	0.161455	0.159159	-0.0144282	-0.0349162	-0.00547705	-0.069971	1	0.042936	0.90229	DOWNSTREAM
c9577_g1:76	T	A	0.52381	21	0.444444	18	0.509488	0.506067	-0.00676071	-0.0277536	-0.0139502	-0.0417126	0.505153	0.042665	0.87482	DOWNSTREAM
c9577_g1:101	A	G	0	18	0.0263158	19	0.0263356	0.0263257	-0.000375516	-0.000771636	-2.03062e-05	-0.00297277	1	0.045489	0.87662	DOWNSTREAM
c9577_g1:133	T	A	0.08	25	0.0263158	19	0.101576	0.10184	0.00260073	0.00577452	0.000589608	0.0103181	0.384494	0.042873	0.9027	DOWNSTREAM
c9577_g1:523	A	C	0	33	0.0357143	28	0.0350167	0.0353655	0.00986248	0.0202411	0.000722896	0.0465676	0.208644	0.046162	0.89342	SYNONYMOUS_CODING
c9577_g1:607	A	G	0.296296	27	0.54	25	0.465877	0.491087	0.0513342	0.182833	0.094396	0.225301	0.0165966	0.044728	0.90648	SYNONYMOUS_CODING
c9589_g1:227	G	A	0.0416667	48	0.125	48	0.150877	0.153564	0.0174938	0.0404959	0.00632748	0.0692308	0.064716	0.043723	0.89841	SYNONYMOUS_CODING
c9589_g1:239	C	T	0.0416667	48	0.125	48	0.150877	0.153564	0.0174938	0.0404959	0.00632748	0.0692308	0.064716	0.043704	0.9038	SYNONYMOUS_CODING
c9589_g1:307	C	G	0.0416667	48	0.117021	47	0.144782	0.146859	0.0141432	0.0326139	0.00485739	0.0553298	0.0633176	0.043285	0.90789	NON_SYNONYMOUS_CODING
c9589_g1:493	A	T	0.1375	40	0.22973	37	0.299443	0.301748	0.00764138	0.0216497	0.00658268	0.0732786	0.149544	0.043393	0.90861	UPSTREAM
c9590_g1:289	C	T	0.0104167	48	0.0729167	48	0.0787281	0.0802712	0.0192234	0.0409452	0.0033499	0.0810923	0.064633	0.044593	0.90577	SYNONYMOUS_CODING
c9590_g1:355	A	G	0.0729167	48	0.114583	48	0.170833	0.170812	-0.000127049	-0.000306488	-5.23451e-05	-0.00109936	0.45854	0.04302	0.89933	SYNONYMOUS_CODING
c9590_g1:379	T	C	0.0208333	48	0	48	0.020614	0.0207237	0.00529101	0.0107479	0.000223914	0.0214957	0.497382	0.044289	0.88598	SYNONYMOUS_CODING
c9592_g1:615	A	G	0.0681818	44	0.207317	41	0.230586	0.238907	0.0348304	0.0874901	0.02163	0.130496	0.0123514	0.044037	0.9083	SYNONYMOUS_CODING
c9592_g1:819	C	T	0.158537	41	0.0243902	41	0.159139	0.167166	0.0480197	0.108982	0.019093	0.209402	0.0050662	0.044186	0.90906	SYNONYMOUS_CODING
c9592_g1:1044	A	G	0.0581395	43	0.0735294	34	0.124522	0.12382	-0.00566432	-0.0130137	-0.00160223	-0.0253548	0.750412	0.04288	0.89872	SYNONYMOUS_CODING
c9592_g1:1203	A	G	0.078125	32	0.166667	24	0.214826	0.216788	0.0090492	0.0228435	0.00499701	0.0290134	0.232364	0.043383	0.90731	SYNONYMOUS_CODING
c9592_g1:1259	C	T	0.04	25	0.0909091	22	0.123687	0.123662	-0.00020487	-0.00046767	-5.7821e-05	0.00306113	0.413613	0.043036	0.88664	DOWNSTREAM
c9592_g1:1325	G	T	0.09375	32	0.229167	24	0.266468	0.273208	0.0246702	0.0656447	0.0183771	0.0890823	0.0633199	0.043726	0.9074	DOWNSTREAM
c9593_g1:113	T	A	0	41	0.0757576	33	0.070989	0.0733733	0.0324952	0.0677548	0.00513294	0.0993905	0.0161699	0.048734	0.839	SYNONYMOUS_CODING
c9593_g1:140	T	A	0.1125	40	0.0138889	36	0.115058	0.119161	0.0344326	0.0752285	0.00927295	0.141563	0.0191605	0.044121	0.9074	SYNONYMOUS_CODING
c9593_g1:193	G	A	0.52381	42	0.485294	34	0.505949	0.503324	-0.00521371	-0.0212166	-0.0106231	-0.0204862	0.744378	0.04272	0.89479	SYNONYMOUS_CODING
c9593_g1:254	G	A	0	44	0.0810811	37	0.0754454	0.0782632	0.0360048	0.075179	0.00609559	0.114598	0.0081036	0.048629	0.84382	SYNONYMOUS_CODING
c9593_g1:280	T	C	0.0125	40	0.0454545	33	0.0565135	0.0566659	0.00268821	0.00568319	0.000322909	0.0141787	0.328295	0.043773	0.90757	NON_SYNONYMOUS_CODING
c9593_g1:344	T	C	0.217391	46	0.108108	37	0.269843	0.274169	0.0157804	0.0425532	0.0118509	0.0885224	0.0940649	0.043396	0.90363	SYNONYMOUS_CODING
c9593_g1:578	G	A	0.0606061	33	0.224138	29	0.234633	0.246105	0.0466112	0.116376	0.0299758	0.202136	0.00956858	0.045171	0.90141	SYNONYMOUS_CODING
c9609_g1:92	G	A	0.0172414	29	0.1	20	0.109252	0.111522	0.0203615	0.0448054	0.00509854	0.105685	0.155214	0.044494	0.9067	SYNONYMOUS_CODING
c9609_g1:157	A	T	0.0434783	23	0.0882353	17	0.125241	0.124641	-0.00481342	-0.0110584	-0.00137169	-0.0169288	0.645758	0.04298	0.90363	NON_SYNONYMOUS_CODING
c9609_g1:412	C	T	0	31	0.0517241	29	0.049881	0.0508026	0.0181399	0.0375042	0.00193987	0.0775984	0.10987	0.04642	0.85732	NON_SYNONYMOUS_CODING
c9609_g1:455	A	T	0.0666667	30	0.0714286	28	0.130807	0.129689	-0.00861791	-0.020002	-0.00257169	-0.0376834	1	0.042858	0.89294	NON_SYNONYMOUS_CODING
c9609_g1:797	A	G	0.0454545	33	0.037037	27	0.0804074	0.079766	-0.00804105	-0.0176301	-0.00139497	-0.0342772	1	0.042993	0.89146	SYNONYMOUS_CODING
c9609_g1:857	A	G	0.0263158	38	0.0454545	33	0.0700026	0.0696903	-0.00448107	-0.00968011	-0.000671586	-0.0182932	0.663462	0.043064	0.89872	SYNONYMOUS_CODING
c9609_g1:869	T	G	0.659091	44	0.608108	37	0.468834	0.467218	-0.00345918	-0.0130701	-0.00608546	-0.0124035	0.516658	0.04282	0.89713	SYNONYMOUS_CODING
c9610_g1:149	A	G	0.42	25	0.347826	23	0.48047	0.478061	-0.00503924	-0.0194975	-0.00927403	-0.0195712	0.531935	0.042876	0.89391	NON_SYNONYMOUS_CODING
c9610_g1:160	T	A	0.3	20	0.173913	23	0.36213	0.365848	0.0101615	0.0315401	0.0116561	0.10907	0.205199	0.042935	0.89746	SYNONYMOUS_CODING
c9610_g1:195	A	T	0.0645161	31	0.0714286	21	0.129262	0.127995	-0.0098968	-0.0229592	-0.00290958	-0.0433724	1	0.042683	0.89872	NON_SYNONYMOUS_CODING
c9610_g1:259	T	G	0.0217391	23	0.18	25	0.172466	0.183189	0.0585384	0.133653	0.025917	0.155059	0.0163728	0.046108	0.89781	SYNONYMOUS_CODING
c9610_g1:265	T	C	0.0208333	24	0.0208333	24	0.0416667	0.0412326	-0.0105263	-0.0222017	-0.000905797	-0.0444033	1	0.043066	0.89603	SYNONYMOUS_CODING
c9610_g1:346	G	A	0.133333	30	0.08	25	0.192688	0.192344	-0.00178891	-0.00443971	-0.000852424	-0.160656	0.541177	0.042553	0.89198	SYNONYMOUS_CODING
c9610_g1:412	A	G	0.0277778	18	0.03125	16	0.0590216	0.0581566	-0.0148728	-0.0320885	-0.00183841	-0.0641544	1	0.043172	0.90069	SYNONYMOUS_CODING
c9610_g1:652	C	T	0.1	35	0.153846	26	0.22393	0.223504	-0.00190885	-0.00492867	-0.00109947	-0.0126664	0.412374	0.042919	0.90363	SYNONYMOUS_CODING
c9610_g1:745	G	A	0	25	0.0416667	24	0.0407628	0.0412147	0.0109654	0.0226147	0.000942281	0.118717	0.237324	0.046032	0.88457	SYNONYMOUS_CODING
c9610_g1:859	C	T	0.0571429	35	0.0333333	30	0.0874532	0.0870599	-0.00451729	-0.00994532	-0.000861928	-0.154664	0.685884	0.04244	0.89641	SYNONYMOUS_CODING
c9610_g1:979	A	G	0.0263158	38	0.0714286	28	0.0933982	0.0936916	0.00313149	0.00688664	0.00064724	0.0183715	0.400589	0.04404	0.89988	SYNONYMOUS_CODING
c9610_g1:1009	A	C	0.0714286	28	0.0681818	22	0.132549	0.13121	-0.0102095	-0.0237819	-0.00308856	-0.0449359	1	0.042678	0.89248	SYNONYMOUS_CODING
c9611_g1:161	G	A	0.230769	39	0.131579	38	0.295621	0.29862	0.0100443	0.0282359	0.00851648	0.0643932	0.143865	0.043199	0.90363	NON_SYNONYMOUS_CODING
c9611_g1:365	T	C	0.205882	34	0.109375	32	0.264925	0.267573	0.00989632	0.0266622	0.00720466	0.0310809	0.156866	0.043156	0.90447	SYNONYMOUS_CODING
c9612_g1:380	G	A	0.481481	27	0.52381	21	0.509881	0.505382	-0.00890364	-0.036659	-0.0183618	-0.118946	0.837149	0.042671	0.9027	SYNONYMOUS_CODING
c9612_g1:393	C	T	0.025	20	0	17	0.0250567	0.0250283	-0.0011325	-0.00232585	-5.81463e-05	-0.437464	1	0.044027	0.89294	NON_SYNONYMOUS_CODING
c9615_g1:585	G	C	0.0375	40	0.0277778	36	0.0639436	0.063569	-0.00589264	-0.012665	-0.000800357	-0.0247287	1	0.042581	0.89198	NON_SYNONYMOUS_CODING
c9615_g1:596	T	A	0.22093	43	0.3	40	0.386786	0.387579	0.00204585	0.00665892	0.00258614	0.024376	0.288865	0.042723	0.89342	SYNONYMOUS_CODING
c9615_g1:729	T	C	0.103448	29	0.0192308	26	0.113681	0.116191	0.0216003	0.047711	0.00566331	-0.0623789	0.1169	0.04395	0.85999	DOWNSTREAM
c9615_g1:789	C	A	0	29	0.04	25	0.0391286	0.0395643	0.0110124	0.0226721	0.000906884	0.0514177	0.212011	0.045864	0.88598	DOWNSTREAM
c9615_g1:837	A	T	0.0909091	33	0.02	25	0.104074	0.105673	0.0151359	0.0332845	0.00357052	0.0604721	0.138768	0.042809	0.89746	DOWNSTREAM
c9630_g1:132	G	T	0.708333	24	0.704545	22	0.423993	0.419383	-0.0109928	-0.0385931	-0.0160074	-0.0709912	1	0.04291	0.90092	UPSTREAM
c9630_g1:289	G	A	0.53125	48	0.427083	48	0.498904	0.50173	0.00563428	0.0223618	0.0112828	0.0338386	0.193416	0.042919	0.89841	SYNONYMOUS_CODING
c9630_g1:340	C	T	0.0520833	48	0.104167	48	0.144189	0.144794	0.0041808	0.0097297	0.00141469	0.0213089	0.281942	0.043075	0.90614	SYNONYMOUS_CODING
c9630_g1:388	A	G	0.3125	48	0.414894	47	0.462469	0.465277	0.00603491	0.0223195	0.0104474	0.0430508	0.174699	0.043054	0.90774	SYNONYMOUS_CODING
c9630_g1:500	C	T	0.0104167	48	0.0729167	48	0.0787281	0.0802712	0.0192234	0.0409452	0.0033499	0.0810923	0.064633	0.044821	0.89933	SYNONYMOUS_CODING
c9630_g1:640	G	A	0.173913	46	0.0543478	46	0.197205	0.203281	0.0298904	0.0723046	0.0151375	0.143074	0.0186444	0.043314	0.90749	SPLICE_SITE_REGION+SYNONYMOUS_STOP
c9634_g1:384	G	T	0	36	0.0581395	43	0.055467	0.0568033	0.0235245	0.048667	0.00282948	-0.339219	0.06342	0.047595	0.84382	SYNONYMOUS_CODING
c9634_g1:426	G	C	0	38	0.0657895	38	0.0622807	0.0640351	0.0273973	0.0568756	0.00374181	0.111376	0.0584026	0.047531	0.83575	NON_SYNONYMOUS_CODING
c9641_g1:103	A	G	0.129032	31	0	19	0.11482	0.121926	0.0582836	0.124435	0.0160561	0.196937	0.0226369	0.04483	0.90164	NON_SYNONYMOUS_CODING
c9641_g1:347	A	T	0.673077	26	0.608696	23	0.467813	0.465094	-0.00584632	-0.0221001	-0.0102185	-0.00134417	0.533086	0.042955	0.89435	SYNONYMOUS_CODING
c9641_g1:365	A	G	0.36	25	0.425	20	0.485703	0.482352	-0.00694859	-0.0272108	-0.013034	-0.0220796	0.663841	0.043035	0.88727	SYNONYMOUS_CODING
c9641_g1:453	G	C	0.0416667	24	0.166667	21	0.182902	0.188673	0.0305882	0.0726482	0.014126	0.150914	0.0765571	0.044025	0.90626	NON_SYNONYMOUS_CODING
c9641_g1:566	G	A	0.409091	33	0.456522	23	0.49905	0.495573	-0.0070176	-0.0282152	-0.0138845	-0.0270645	0.699039	0.042844	0.90307	SYNONYMOUS_CODING
c9641_g1:575	C	T	0.0357143	28	0.138889	18	0.157634	0.161158	0.0218672	0.0508076	0.00836713	0.119099	0.106147	0.04441	0.90464	SYNONYMOUS_CODING
c9641_g1:686	C	T	0.128205	39	0.06	25	0.170974	0.171897	0.00537008	0.012886	0.00222696	0.0259452	0.247487	0.04302	0.89603	SYNONYMOUS_CODING
c9641_g1:830	G	A	0.224138	29	0.09375	16	0.265293	0.270578	0.0195301	0.0521458	0.0143851	0.105648	0.155859	0.043476	0.90796	SYNONYMOUS_CODING
c9641_g1:947	T	C	0.0434783	23	0.222222	18	0.219871	0.233124	0.056849	0.137903	0.0339761	0.2808	0.0186888	0.045222	0.90117	SYNONYMOUS_CODING
c9643_g1:392	T	C	0.54	25	0.479167	24	0.508345	0.505006	-0.00661182	-0.0270752	-0.0135827	0.0110275	0.686278	0.042423	0.89435	SYNONYMOUS_CODING
c9643_g1:722	C	T	0.0555556	18	0.147059	17	0.183138	0.184706	0.00848927	0.0206101	0.00383914	0.0821654	0.253317	0.043504	0.90638	SYNONYMOUS_CODING
c9643_g1:890	C	T	0.241935	31	0.0555556	27	0.24003	0.25532	0.0598842	0.148692	0.0402374	0.279125	0.00875433	0.044495	0.9066	SYNONYMOUS_CODING
c9644_g1:122	A	T	0.5	35	0.583333	30	0.500806	0.500403	-0.000805477	-0.00322971	-0.00161486	0.0568159	0.380555	0.042985	0.89713	UPSTREAM
c9644_g1:130	T	A	0.25	28	0.388889	18	0.435082	0.439763	0.0106451	0.0372903	0.0165735	0.123014	0.17178	0.043313	0.90711	UPSTREAM
c9644_g1:424	C	A	0.382979	47	0.22619	42	0.416024	0.42597	0.0233506	0.0781463	0.0340653	0.190491	0.0341966	0.043299	0.90749	SYNONYMOUS_CODING
c9644_g1:591	G	A	0.166667	45	0.151163	43	0.270274	0.268858	-0.00526768	-0.0145139	-0.00388162	-0.0252167	0.838451	0.042503	0.89093	SYNONYMOUS_CODING
c9644_g1:603	A	T	0.1875	48	0.0326087	46	0.185867	0.196874	0.0559066	0.130069	0.0270387	0.245202	0.000833597	0.044775	0.90897	SYNONYMOUS_CODING
c9644_g1:840	G	T	0.402778	36	0.24	25	0.430238	0.439841	0.0218334	0.0750029	0.0337096	0.110779	0.079661	0.043537	0.90722	DOWNSTREAM
c9645_g1:224	G	C	0	19	0.025	20	0.0250169	0.0250084	-0.000337496	-0.000692545	-1.73136e-05	-0.00267283	1	0.044919	0.88984	NON_SYNONYMOUS_CODING
c9645_g1:299	A	T	0.0625	16	0.130435	23	0.176697	0.176664	-0.000187844	-0.000456403	-8.06147e-05	0.00242746	0.459754	0.043224	0.90208	NON_SYNONYMOUS_CODING
c9645_g1:661	C	A	0.0227273	22	0.0833333	18	0.101154	0.101713	0.00549928	0.0121694	0.0012446	0.0308159	0.321714	0.043764	0.90117	NON_SYNONYMOUS_CODING
c9645_g1:683	G	A	0.148148	27	0.305556	18	0.34641	0.35479	0.0236173	0.070602	0.0256405	0.0747641	0.112404	0.043734	0.9089	NON_SYNONYMOUS_CODING
c9649_g1:254	C	T	0	27	0.104167	24	0.0951889	0.0996778	0.0450339	0.0952536	0.00992225	0.194392	0.0205579	0.048494	0.84596	NON_SYNONYMOUS_CODING
c9649_g1:296	A	G	0	25	0.0217391	23	0.0217198	0.0217295	0.000444247	0.000907817	1.97352e-05	0.00374057	0.479167	0.0456	0.86466	NON_SYNONYMOUS_CODING
c9649_g1:347	C	T	0.0185185	27	0.0833333	30	0.0962579	0.0975117	0.0128576	0.028093	0.00277461	0.0307667	0.210191	0.043847	0.90141	NON_SYNONYMOUS_CODING
c9649_g1:520	G	A	0.256757	37	0.134615	26	0.312442	0.317344	0.0154457	0.0442456	0.014258	0.0445608	0.119292	0.043032	0.90835	NON_SYNONYMOUS_CODING
c9649_g1:587	G	A	0.517857	28	0.229167	24	0.434741	0.472207	0.0793424	0.260093	0.132562	0.353403	0.0043636	0.045031	0.90796	NON_SYNONYMOUS_CODING
c9651_g1:136	T	A	0.0416667	24	0.15	20	0.171357	0.175262	0.0222785	0.0525993	0.00942405	0.207412	0.134169	0.044278	0.90325	UPSTREAM
c9651_g1:137	G	A	0.111111	27	0.181818	22	0.252738	0.252632	-0.000420966	-0.00112716	-0.000284637	-0.0190885	0.389871	0.042939	0.89904	UPSTREAM
c9651_g1:196	T	C	0.0952381	21	0.238095	21	0.2741	0.281041	0.0246974	0.0664063	0.0191238	0.141643	0.141464	0.04425	0.90344	UPSTREAM
c9651_g1:244	A	T	0.148148	27	0.181818	22	0.28075	0.278422	-0.00836179	-0.0234475	-0.00647372	-0.113023	0.784993	0.042957	0.88526	UPSTREAM
c9651_g1:257	C	T	0.12963	27	0.166667	21	0.257157	0.255122	-0.00797803	-0.0216525	-0.00547994	-0.145159	0.771912	0.04307	0.90117	UPSTREAM
c9651_g1:364	A	G	0.0217391	23	0.0208333	24	0.042572	0.0421194	-0.0107478	-0.0226953	-0.000945636	-0.0474121	1	0.042956	0.90447	UPSTREAM
c9651_g1:497	A	G	0.12963	27	0.190476	21	0.272794	0.271759	-0.00381058	-0.0105202	-0.00284805	-0.0988725	0.572169	0.042964	0.90415	UPSTREAM
c9651_g1:602	G	T	0	24	0.0238095	21	0.0237733	0.0237914	0.000761615	0.00155914	3.71223e-05	0.225847	0.466667	0.045478	0.88598	NON_SYNONYMOUS_CODING
c9651_g1:809	A	G	0.111111	27	0.075	20	0.17188	0.170662	-0.00713683	-0.0173601	-0.00294158	-0.390284	0.728281	0.042375	0.89812	SYNONYMOUS_CODING
c9651_g1:881	T	A	0.0357143	28	0.214286	28	0.206494	0.220594	0.0639193	0.151427	0.0355389	0.287636	0.00808748	0.045921	0.89933	SYNONYMOUS_CODING
c9656_g1:192	C	T	0.0517241	29	0.192308	26	0.20817	0.216154	0.0369355	0.0899685	0.0201654	0.182188	0.0359056	0.044315	0.90626	SYNONYMOUS_CODING
c9656_g1:381	C	G	0.0576923	26	0.288462	26	0.264706	0.288788	0.0833898	0.209362	0.065503	0.391418	0.00343277	0.046168	0.89198	SYNONYMOUS_CODING
c9656_g1:404	G	C	0.283333	30	0.075	20	0.278227	0.29703	0.063304	0.164969	0.0521028	-0.21939	0.0112852	0.044431	0.90363	NON_SYNONYMOUS_CODING
c9656_g1:441	A	T	0.397059	34	0.339286	28	0.471247	0.469079	-0.00462062	-0.0175586	-0.00819829	0.0100023	0.576988	0.04302	0.89746	SYNONYMOUS_CODING
c9656_g1:477	T	G	0	27	0.0555556	27	0.0534591	0.0545073	0.0192308	0.0398671	0.00221484	0.0789474	0.242991	0.047334	0.85663	SYNONYMOUS_CODING
c9656_g1:558	A	C	0.241935	31	0.104167	24	0.281929	0.288814	0.0238386	0.0648504	0.0191762	-0.025679	0.0820793	0.043367	0.90602	SYNONYMOUS_CODING
c9656_g1:696	A	G	0.397059	34	0.26087	23	0.440242	0.445505	0.0118127	0.0417136	0.0188031	-0.0592454	0.161071	0.043268	0.90638	UPSTREAM
c9657_g1:180	T	A	0.1875	24	0.34	25	0.384596	0.392298	0.0196331	0.0625771	0.0250308	0.130424	0.110841	0.043116	0.90614	NON_SYNONYMOUS_CODING
c9659_g1:654	C	T	0	48	0.076087	46	0.071054	0.0735705	0.0342052	0.0712074	0.00541796	0.141148	0.00595577	0.0491	0.83811	SYNONYMOUS_CODING
c9659_g1:684	C	T	0.0208333	48	0.0434783	46	0.062654	0.062577	-0.00123082	-0.00262941	-0.000164338	-0.00449816	0.43705	0.04302	0.90229	SYNONYMOUS_CODING
c9659_g1:802	C	A	0	48	0.0543478	46	0.051947	0.0531474	0.0225863	0.0465954	0.00253236	0.0937297	0.026512	0.047497	0.85825	SYNONYMOUS_CODING
c9659_g1:873	A	T	0.308511	47	0.352273	44	0.44642	0.444922	-0.0033668	-0.0122048	-0.00541191	-0.0160339	0.636192	0.042576	0.89904	SYNONYMOUS_CODING
c9659_g1:1215	C	T	0.455556	45	0.577778	45	0.497503	0.502208	0.00936908	0.036944	0.0187274	0.0516141	0.135603	0.042914	0.90564	SYNONYMOUS_CODING
c9659_g1:1368	C	T	0.138298	47	0.255556	45	0.31282	0.317994	0.01627	0.0465949	0.015058	0.0671605	0.062292	0.04342	0.90817	SYNONYMOUS_CODING
c9663_g1:1424	T	C	0.416667	18	0.421053	19	0.500356	0.493599	-0.013689	-0.0555556	-0.0270468	-0.0652819	1	0.042582	0.90117	SYNONYMOUS_CODING
c9668_g2:166	G	A	0.223404	47	0.141304	46	0.298037	0.299805	0.00589604	0.0167003	0.00503634	0.0403899	0.184708	0.042886	0.89961	SYNONYMOUS_CODING
c9668_g2:256	T	C	0.521277	47	0.542553	47	0.503089	0.500639	-0.00489306	-0.0197907	-0.00985953	-0.0207183	0.883846	0.042563	0.89746	SYNONYMOUS_CODING
c9668_g2:292	C	T	0.354167	48	0.244681	47	0.417945	0.421738	0.0089952	0.0306328	0.0130353	0.0781264	0.114598	0.042902	0.90447	SYNONYMOUS_CODING
c9668_g2:298	C	T	0.0416667	48	0.0212766	47	0.0614009	0.0612855	-0.0018817	-0.00401714	-0.000245729	-0.00747691	0.682567	0.043303	0.89872	SYNONYMOUS_CODING
c9668_g2:358	T	C	0.0416667	48	0.0208333	48	0.0609649	0.0608644	-0.0016514	-0.00352305	-0.000214074	-0.00644936	0.682513	0.042679	0.88855	SYNONYMOUS_CODING
c9668_g2:532	A	G	0.152174	46	0	46	0.130435	0.141304	0.0769231	0.164286	0.025	0.305414	7.15445e-05	0.04828	0.87916	SYNONYMOUS_CODING
c9668_g2:658	G	C	0.0294118	17	0	20	0.0293451	0.0293784	0.00113507	0.00233613	6.87096e-05	0.266313	0.459459	0.043454	0.89435	DOWNSTREAM
c9670_g1:220	G	A	0	36	0.0405405	37	0.0394373	0.0399889	0.0137938	0.0283294	0.00114849	0.055227	0.244969	0.045985	0.88918	SYNONYMOUS_CODING
c9670_g1:307	T	A	0	39	0.0517241	29	0.0497973	0.0507607	0.0189801	0.0392055	0.00202787	0.0938498	0.0752512	0.046363	0.86562	SYNONYMOUS_CODING
c9670_g1:328	C	T	0.0147059	34	0.02	25	0.0346916	0.0344046	-0.00834152	-0.017428	-0.000594602	-0.0347696	1	0.043322	0.88526	SYNONYMOUS_CODING
c9670_g1:891	T	C	0	31	0.0535714	28	0.051578	0.0525747	0.0189581	0.0392343	0.00210184	0.0829665	0.103853	0.046102	0.88797	NON_SYNONYMOUS_CODING
c9670_g1:920	C	A	0.0357143	42	0.0125	40	0.0473604	0.0473409	-0.00041198	-0.000865279	-4.09462e-05	-0.00151485	0.620813	0.043115	0.89679	DOWNSTREAM
c9670_g1:942	G	C	0	37	0.030303	33	0.029812	0.0300575	0.00816754	0.0167006	0.000506079	0.0369396	0.220452	0.046132	0.89342	DOWNSTREAM
c9670_g1:974	A	C	0.272727	33	0.173913	23	0.348442	0.35011	0.00476584	0.0145597	0.00512177	0.0458122	0.261095	0.042937	0.89781	DOWNSTREAM
c9670_g1:1038	C	T	0.0972222	36	0.0740741	27	0.158932	0.157913	-0.00645755	-0.0154554	-0.00242484	-0.027898	0.756796	0.04249	0.89933	DOWNSTREAM
c9670_g1:1065	T	A	0.03125	32	0.016129	31	0.0468867	0.0466289	-0.00553067	-0.01167	-0.000541151	-0.0229689	1	0.042869	0.89198	DOWNSTREAM
c9670_g1:1152	A	T	0.166667	27	0.25	22	0.333262	0.333298	0.000107446	0.000322269	0.000107423	0.0174122	0.326353	0.043218	0.90431	DOWNSTREAM
c9674_g1:254	C	T	0.0128205	39	0.0731707	41	0.0814922	0.0828036	0.0158378	0.0339483	0.00285557	0.0664261	0.117572	0.043912	0.90464	DOWNSTREAM
c9674_g1:284	T	G	0	48	0.0416667	48	0.0403509	0.0410088	0.0160428	0.0329068	0.00137112	0.0650995	0.121084	0.046601	0.88727	SYNONYMOUS_CODING
c9674_g1:389	C	T	0	48	0.0416667	48	0.0403509	0.0410088	0.0160428	0.0329068	0.00137112	0.0650995	0.121084	0.046388	0.89561	SYNONYMOUS_CODING
c9674_g1:425	T	A	0.0208333	48	0.03125	48	0.0512061	0.0509937	-0.00416611	-0.00881864	-0.000447822	-0.0172308	1	0.042723	0.89781	SYNONYMOUS_CODING
c9674_g1:476	C	T	0.46875	48	0.385417	48	0.491009	0.491924	0.00185981	0.00729426	0.00359489	0.0195782	0.30712	0.042792	0.90042	SYNONYMOUS_CODING
c9684_g1:47	C	T	0	18	0.0294118	17	0.029387	0.0293994	0.000420698	0.000866507	2.54855e-05	0.107031	0.485714	0.045374	0.89294	UPSTREAM
c9684_g1:184	C	G	0.403846	26	0.47619	21	0.500968	0.498195	-0.00556731	-0.0224374	-0.011116	-0.399035	0.534091	0.042664	0.89904	UPSTREAM
c9684_g1:338	G	A	0.0833333	18	0.3	25	0.293398	0.313366	0.0637203	0.169553	0.0565177	0.0184083	0.0166693	0.044937	0.90824	SYNONYMOUS_CODING
c9684_g1:383	G	A	0.525	20	0.289474	19	0.467037	0.488782	0.0444876	0.159834	0.0815994	0.31046	0.0409359	0.043654	0.90774	SYNONYMOUS_CODING
c9685_g1:87	T	C	0.636364	44	0.511905	42	0.486928	0.491841	0.00998798	0.038549	0.0191494	0.111164	0.122938	0.043439	0.90397	SYNONYMOUS_CODING
c9685_g1:105	T	C	0.635135	37	0.558824	34	0.485123	0.484612	-0.00105392	-0.00409817	-0.00198393	0.0283739	0.394055	0.04272	0.89872	SYNONYMOUS_CODING
c9685_g1:283	T	C	0	38	0.0810811	37	0.075514	0.0782975	0.035551	0.0742694	0.00602184	0.14612	0.0129573	0.048378	0.8408	SYNONYMOUS_CODING
c9685_g1:318	T	A	0.214286	42	0.194444	36	0.329249	0.327323	-0.005885	-0.0176514	-0.00574371	-0.026415	0.843406	0.042482	0.86755	SYNONYMOUS_CODING
c9685_g1:480	A	G	0.6	40	0.474359	39	0.495617	0.500373	0.00950394	0.0373306	0.0188568	0.0993979	0.150731	0.042909	0.90626	SYNONYMOUS_CODING
c9685_g1:501	T	A	0.622222	45	0.5	44	0.490574	0.495287	0.00951519	0.0370044	0.0185022	0.0905129	0.130682	0.043213	0.90464	SYNONYMOUS_CODING
c9686_g1:233	A	T	0	16	0.0833333	18	0.078712	0.0810227	0.0285189	0.0601942	0.00501618	-0.130455	0.24144	0.045665	0.89198	NON_SYNONYMOUS_CODING
c9686_g1:332	T	C	0.735294	17	0.45	20	0.454502	0.489016	0.0705781	0.241707	0.12654	0.214736	0.0182268	0.045218	0.88598	SYNONYMOUS_CODING
c9694_g2:165	G	T	0	23	0.0277778	18	0.0276918	0.0277348	0.00155039	0.00318415	8.84486e-05	0.0141815	0.439024	0.045673	0.89479	NON_SYNONYMOUS_CODING
c9694_g2:170	A	T	0.735294	34	0.791667	24	0.366072	0.364409	-0.00456506	-0.0144685	-0.00524838	-0.0162771	0.517431	0.042642	0.89872	NON_SYNONYMOUS_CODING
c9694_g2:222	A	G	0.729167	24	0.705882	17	0.415534	0.410586	-0.0120524	-0.0417457	-0.0169336	-0.058071	1	0.042673	0.88011	SYNONYMOUS_CODING
c9694_g2:276	G	A	0.0172414	29	0.125	20	0.129045	0.133488	0.0332855	0.0739722	0.0102031	0.167589	0.0399032	0.045271	0.90701	SYNONYMOUS_CODING
c9694_g2:342	A	C	0.25	28	0.21875	16	0.36742	0.363397	-0.011069	-0.0353881	-0.0127176	-0.049914	0.800301	0.042557	0.90431	SYNONYMOUS_CODING
c9694_g2:429	G	A	0.727273	33	0.733333	30	0.400271	0.397105	-0.00797171	-0.026798	-0.0105568	-0.0397057	1	0.042771	0.89391	SYNONYMOUS_CODING
c9694_g2:624	C	A	0.732558	43	0.697674	43	0.411628	0.409843	-0.00435471	-0.0148673	-0.00606673	-0.0179736	0.735684	0.042492	0.89961	SYNONYMOUS_CODING
c9694_g2:687	G	A	0.047619	42	0.0833333	42	0.123207	0.123111	-0.000776699	-0.00177306	-0.000218114	-0.00178496	0.534813	0.042817	0.90431	SYNONYMOUS_CODING
c9694_g2:892	A	T	0.755814	43	0.767442	43	0.367305	0.365237	-0.00566177	-0.0179992	-0.00653677	-0.0269569	1	0.042594	0.89479	DOWNSTREAM
c9694_g2:964	A	T	0.0425532	47	0	46	0.0411853	0.0418693	0.016335	0.0335257	0.00142663	0.0654654	0.121044	0.044608	0.88526	DOWNSTREAM
c9694_g2:970	A	T	0.0208333	48	0	47	0.0206163	0.0207248	0.00523501	0.0106347	0.000221557	0.0208448	0.49741	0.0438	0.86755	DOWNSTREAM
c9701_g1:128	T	G	0	19	0.0227273	22	0.0227691	0.0227482	-0.000918836	-0.00188222	-4.27777e-05	-0.381708	1	0.045401	0.89198	NON_SYNONYMOUS_CODING
c9701_g1:141	C	G	0.116667	30	0.15	30	0.234463	0.233065	-0.00599964	-0.0157689	-0.00365314	-0.0253425	0.789121	0.042663	0.89679	SYNONYMOUS_CODING
c9701_g1:177	G	C	0.0454545	33	0.102941	34	0.13779	0.138414	0.00450711	0.0104079	0.00144708	0.00106292	0.325258	0.04323	0.90397	SYNONYMOUS_CODING
c9701_g1:228	T	C	0.0263158	19	0.0789474	19	0.100996	0.101052	0.000555658	0.00123548	0.000124917	0.00500329	0.614795	0.043826	0.89679	SYNONYMOUS_CODING
c9701_g1:345	C	T	0	25	0.0555556	27	0.0534995	0.0545275	0.0188534	0.0391009	0.00217227	-0.0823009	0.243839	0.046582	0.89093	SYNONYMOUS_CODING
c9701_g1:564	C	T	0.241379	29	0	19	0.187192	0.214286	0.126437	0.27619	0.0666667	-0.37944	0.00062442	0.047994	0.87212	SYNONYMOUS_CODING
c9714_g1:418	C	T	0.5	25	0.428571	21	0.505981	0.502991	-0.0059458	-0.0242151	-0.0121076	0.0671378	0.534407	0.042716	0.90538	SYNONYMOUS_CODING
c9716_g1:86	A	T	0.125	48	0.229167	48	0.289035	0.292955	0.0133807	0.0371441	0.0110271	0.0801475	0.0878455	0.043003	0.90648	SYNONYMOUS_CODING
c9716_g1:98	A	G	0.0416667	48	0.145833	48	0.166228	0.170788	0.0266973	0.0623747	0.0109372	0.0858676	0.0235281	0.04412	0.90912	SYNONYMOUS_CODING
c9716_g1:140	C	G	0.03125	48	0	48	0.0305921	0.0309211	0.0106383	0.021717	0.000678656	0.0431995	0.246073	0.044517	0.89342	SYNONYMOUS_CODING
c9716_g1:185	C	G	0.28125	48	0.4375	48	0.452961	0.462808	0.0212785	0.0761742	0.0360042	0.0950159	0.0348623	0.043442	0.90765	NON_SYNONYMOUS_CODING
c9716_g1:257	A	C	0.191489	47	0.270833	48	0.356052	0.357326	0.00356416	0.0110304	0.0039555	0.0172648	0.229899	0.042906	0.90363	SYNONYMOUS_CODING
c9716_g1:269	T	A	0.0416667	48	0.180851	47	0.190076	0.198761	0.0436989	0.10339	0.021448	0.180695	0.00237924	0.044728	0.90803	SYNONYMOUS_CODING
c9716_g1:323	T	C	0.21875	48	0.25	48	0.362171	0.360773	-0.00387509	-0.0121981	-0.0043837	-0.0197125	0.73357	0.042704	0.89872	SYNONYMOUS_CODING
c9716_g1:424	G	A	0.0104167	48	0.0104167	48	0.0208333	0.0207248	-0.0052356	-0.0107503	-0.000221631	-0.0215006	1	0.043332	0.90069	SYNONYMOUS_CODING
c9716_g1:434	A	G	0.0729167	48	0.145833	48	0.194189	0.195836	0.00841022	0.0206998	0.00408786	0.0274089	0.16416	0.043449	0.90042	SYNONYMOUS_CODING
c9716_g1:485	G	T	0.03125	48	0	48	0.0305921	0.0309211	0.0106383	0.021717	0.000678656	0.0431995	0.246073	0.044703	0.88664	SYNONYMOUS_CODING
c9716_g1:583	T	C	0.03125	48	0.03125	48	0.0611842	0.0608655	-0.0052356	-0.0112123	-0.000678872	-0.0219328	1	0.042486	0.89812	NON_SYNONYMOUS_CODING
c9716_g1:596	G	A	0.03125	48	0.03125	48	0.0611842	0.0608655	-0.0052356	-0.0112123	-0.000678872	-0.0219328	1	0.042787	0.89746	SYNONYMOUS_CODING
c9716_g1:709	G	A	0.0222222	45	0.0121951	41	0.034173	0.0340242	-0.00437453	-0.00909842	-0.000308212	-0.0180755	1	0.043037	0.8711	UPSTREAM
c9717_g1:200	C	T	0.0520833	48	0.0833333	48	0.127083	0.12691	-0.00136799	-0.00313859	-0.000397772	-0.00465655	0.567353	0.042825	0.90325	SYNONYMOUS_CODING
c9717_g1:305	G	A	0.0104167	48	0.0416667	48	0.0507675	0.0509914	0.00439029	0.00920975	0.00047168	0.0188066	0.368404	0.043536	0.89781	SYNONYMOUS_CODING
c9717_g1:359	T	C	0.239583	48	0.1875	48	0.338048	0.337644	-0.00119751	-0.00362245	-0.00122163	-0.00542444	0.481484	0.042393	0.89342	SYNONYMOUS_CODING
c9717_g1:512	C	T	0.0104167	48	0.0416667	48	0.0507675	0.0509914	0.00439029	0.00920975	0.00047168	0.0188066	0.368404	0.043436	0.9051	SYNONYMOUS_CODING
c9719_g1:148	A	G	0.22619	42	0.180556	36	0.327203	0.326135	-0.00327677	-0.00977278	-0.0031768	-0.0141044	0.553196	0.042489	0.90042	SYNONYMOUS_CODING
c9719_g1:169	A	T	0.293478	46	0.283784	37	0.415667	0.41318	-0.00601873	-0.0207251	-0.00851165	-0.0311395	1	0.042354	0.88526	SYNONYMOUS_CODING
c9719_g1:193	G	T	0.243902	41	0.157143	35	0.321115	0.322752	0.00507437	0.0148737	0.00482487	0.033418	0.227425	0.042774	0.9051	SYNONYMOUS_CODING
c9719_g1:238	T	C	0.0428571	35	0.125	40	0.152437	0.15479	0.0152009	0.0353325	0.00555225	0.0697749	0.0875777	0.043939	0.9051	SYNONYMOUS_CODING
c9719_g1:275	A	T	0.223404	47	0.148649	37	0.303715	0.304675	0.00315216	0.00902578	0.0027586	0.021187	0.241374	0.042865	0.90551	NON_SYNONYMOUS_CODING
c9719_g1:349	C	T	0.0222222	45	0.0930233	43	0.107318	0.109215	0.0173632	0.0382372	0.00424858	0.0602412	0.0534728	0.043767	0.90626	SYNONYMOUS_CODING
c9719_g1:448	G	A	0.375	44	0.277778	36	0.440555	0.4425	0.00439503	0.0156434	0.0069526	0.0492982	0.237859	0.042988	0.90164	SYNONYMOUS_CODING
c9719_g1:469	A	T	0	42	0.0731707	41	0.0686439	0.0709073	0.0319205	0.066426	0.00486044	0.130961	0.0132019	0.048894	0.8485	SYNONYMOUS_CODING
c9719_g1:490	T	G	0.204545	44	0.175676	37	0.311394	0.309874	-0.00490495	-0.0143162	-0.00441447	-0.0208111	0.692019	0.042399	0.89679	SYNONYMOUS_CODING
c9719_g1:505	A	G	0.0833333	36	0.25	42	0.267337	0.279502	0.0435239	0.113855	0.0332076	0.169658	0.00617456	0.044603	0.90865	SYNONYMOUS_CODING
c9722_g1:401	A	G	0	43	0.0641026	39	0.0607359	0.0624192	0.0269684	0.0559165	0.00358439	0.115348	0.0227091	0.047928	0.84727	DOWNSTREAM
c9722_g1:440	A	T	0	44	0.0595238	42	0.0566397	0.0580817	0.0248282	0.0513625	0.00305729	0.103322	0.0260962	0.047353	0.87662	DOWNSTREAM
c9722_g1:551	C	T	0.102941	34	0.25641	39	0.286958	0.296759	0.0330289	0.0896803	0.0274925	0.124227	0.0194205	0.044107	0.90803	SYNONYMOUS_CODING
c9722_g1:692	A	G	0.411111	45	0.304878	41	0.459379	0.462346	0.0064154	0.0235822	0.0109731	0.0422601	0.1563	0.042548	0.8824	SYNONYMOUS_CODING
c9722_g1:740	T	C	0.147727	44	0.0125	40	0.139917	0.148226	0.0560529	0.123425	0.0193202	0.227931	0.00140459	0.045002	0.90782	SYNONYMOUS_CODING
c9723_g1:42	T	A	0.0217391	23	0.105263	19	0.118292	0.120359	0.0171737	0.0382979	0.00468864	0.228018	0.170646	0.044074	0.9038	DOWNSTREAM
c9723_g1:44	A	T	0.225806	31	0.204545	22	0.344212	0.341094	-0.00914025	-0.0281328	-0.00950821	-0.395337	1	0.042512	0.90117	DOWNSTREAM
c9723_g1:119	T	C	0.0121951	41	0.0921053	38	0.0968966	0.0994753	0.0259226	0.0559573	0.00571066	0.113448	0.0290572	0.044905	0.90538	DOWNSTREAM
c9723_g1:186	T	C	0.25	36	0.428571	35	0.438576	0.451431	0.0284754	0.0986316	0.0457932	0.177783	0.033011	0.043721	0.90852	DOWNSTREAM
c9723_g1:244	T	G	0.4125	40	0.5	35	0.499027	0.499514	0.000973798	0.00388385	0.00194192	-0.0534935	0.325409	0.042647	0.9067	DOWNSTREAM
c9723_g1:400	A	C	0.25	18	0.382353	17	0.43613	0.438653	0.00575199	0.0202852	0.00894933	0.0745044	0.305041	0.043255	0.90524	SYNONYMOUS_CODING
c9731_g1:375	T	G	0.2	30	0.0434783	23	0.205535	0.215811	0.0476162	0.114422	0.0258692	0.211123	0.0211436	0.044322	0.89933	UPSTREAM
c9731_g1:502	T	C	0.0294118	34	0.0769231	26	0.101271	0.10154	0.00265374	0.00588992	0.000599652	0.0162745	0.401152	0.043617	0.89713	SYNONYMOUS_CODING
c9731_g1:553	T	A	0.22973	37	0.1	25	0.271503	0.277644	0.0221152	0.0594009	0.016857	-0.482897	0.0924538	0.043445	0.90325	SYNONYMOUS_CODING
c9731_g1:604	C	T	0.395349	43	0.424242	33	0.489868	0.487006	-0.00587709	-0.0231777	-0.0112213	-0.0270219	0.741612	0.042472	0.89146	SYNONYMOUS_CODING
c9731_g1:616	A	G	0.0344828	29	0	19	0.0340349	0.0342588	0.00653595	0.0134446	0.000463607	0.015272	0.516667	0.04348	0.89603	SYNONYMOUS_CODING
c9731_g1:653	G	T	0.027027	37	0.0694444	36	0.0921815	0.0924496	0.00290018	0.00637085	0.000590691	0.0142568	0.27207	0.043342	0.9067	NON_SYNONYMOUS_CODING
c9731_g1:712	T	C	0.0833333	24	0.0227273	22	0.100795	0.101534	0.00727713	0.0160688	0.0016434	-0.0755284	0.3635	0.042944	0.89841	SYNONYMOUS_CODING
c9731_g1:717	A	G	0.0208333	24	0	25	0.0208245	0.0208289	0.000212721	0.000434397	9.04994e-06	0.0778079	0.489796	0.043355	0.89781	NON_SYNONYMOUS_CODING
c9731_g1:757	A	G	0.458333	36	0.596774	31	0.496348	0.502206	0.0116647	0.0457865	0.0232625	-0.0168559	0.121574	0.043165	0.90861	SYNONYMOUS_CODING
c9734_g1:435	A	T	0.125	48	0.0208333	48	0.13114	0.135883	0.0349001	0.0776263	0.0109162	0.151167	0.00998309	0.044029	0.9051	SYNONYMOUS_CODING
c9734_g1:471	T	C	0.0416667	48	0.09375	48	0.126206	0.126905	0.00550815	0.0125384	0.00159995	0.026526	0.249999	0.043127	0.90602	SYNONYMOUS_CODING
c9734_g1:474	G	A	0.03125	48	0.0416667	48	0.070943	0.0706277	-0.00446342	-0.00965157	-0.000678626	-0.0186459	1	0.043187	0.88085	SYNONYMOUS_CODING
c9734_g1:507	G	C	0	48	0.0520833	48	0.0498904	0.0509868	0.0215054	0.0443162	0.00230814	0.0871836	0.0592537	0.047347	0.88011	SYNONYMOUS_CODING
c9734_g1:600	A	G	0.40625	48	0.5	48	0.496382	0.498191	0.00363156	0.0143697	0.00718485	0.0339856	0.246061	0.042922	0.90186	SYNONYMOUS_CODING
c9734_g1:648	G	A	0.0625	48	0.104167	48	0.153509	0.153577	0.000446229	0.00105383	0.000161917	0.00423684	0.434406	0.043192	0.88526	SYNONYMOUS_CODING
c9734_g1:663	C	T	0.166667	48	0.479167	48	0.392544	0.439327	0.106489	0.316864	0.154031	0.40326	5.65535e-06	0.047435	0.87482	SYNONYMOUS_CODING
c9737_g1:98	T	A	0.166667	48	0.276596	47	0.342586	0.346825	0.0122221	0.0367333	0.0128957	0.0522373	0.0810792	0.043261	0.90141	SYNONYMOUS_CODING
c9737_g1:197	G	T	0.583333	48	0.6875	48	0.462719	0.465735	0.0064744	0.0239456	0.0112245	0.0461511	0.17699	0.042802	0.90397	SYNONYMOUS_CODING
c9737_g1:278	A	T	0.0208333	48	0.0104167	48	0.0310307	0.0309233	-0.00347197	-0.00719127	-0.000221606	-0.0142005	1	0.04295	0.89146	SYNONYMOUS_CODING
c9737_g1:311	G	A	0.0729167	48	0.125	48	0.178838	0.179263	0.00237021	0.00575917	0.00103485	0.0141695	0.333931	0.042806	0.90092	SYNONYMOUS_CODING
c9737_g1:335	C	T	0.427083	48	0.614583	48	0.486623	0.501666	0.0299873	0.113422	0.0586065	0.164953	0.0138436	0.04349	0.90638	SYNONYMOUS_CODING
c9737_g1:365	T	C	0.416667	48	0.3125	48	0.462719	0.465735	0.0064744	0.0239456	0.0112245	0.0461511	0.17699	0.042865	0.9048	SYNONYMOUS_CODING
c9737_g1:527	T	A	0.208333	48	0.12766	47	0.279233	0.281017	0.0063495	0.0175076	0.00495116	0.040856	0.175077	0.042725	0.90626	DOWNSTREAM
c9742_g1:285	C	A	0.25	48	0.155556	45	0.322328	0.325053	0.00838365	0.0245368	0.00804261	0.0349984	0.145235	0.042709	0.90796	DOWNSTREAM
c9742_g1:289	C	T	0.0208333	48	0.0957447	47	0.108115	0.110352	0.0202694	0.0445499	0.00501582	0.0716478	0.0319202	0.044175	0.90164	DOWNSTREAM
c9742_g1:426	T	C	0.0851064	47	0.152174	46	0.209129	0.210254	0.00534852	0.0134537	0.00284382	0.0110384	0.178478	0.043249	0.90648	DOWNSTREAM
c9742_g1:435	T	C	0.351064	47	0.0434783	46	0.272335	0.318175	0.144072	0.346119	0.125992	0.374121	7.44254e-08	0.050807	0.78754	DOWNSTREAM
c9742_g1:474	A	T	0.302083	48	0.0108696	46	0.223964	0.265175	0.15541	0.34665	0.106209	0.381975	6.55396e-09	0.056181	0.67461	DOWNSTREAM
c9742_g1:524	C	T	0	48	0.0326087	46	0.0318847	0.0322467	0.0112256	0.0229331	0.000747818	0.0469553	0.115228	0.046509	0.88085	DOWNSTREAM
c9742_g1:545	A	T	0.159574	47	0.177778	45	0.283365	0.28199	-0.00487633	-0.0136756	-0.00383758	-0.0238332	0.844401	0.042318	0.89933	DOWNSTREAM
c9742_g1:607	G	A	0.255556	45	0.238636	44	0.376163	0.374193	-0.00526577	-0.0169713	-0.00631708	-0.0262368	0.862715	0.042195	0.88457	DOWNSTREAM
c9742_g1:616	T	C	0.414894	47	0.26087	46	0.440309	0.449803	0.0211074	0.0738661	0.0339265	0.0868061	0.0305786	0.043389	0.90852	SYNONYMOUS_CODING
c9742_g1:691	T	G	0.59375	48	0.586957	46	0.488852	0.486274	-0.00530232	-0.0208573	-0.0100886	-0.0305272	1	0.042484	0.90069	SYNONYMOUS_CODING
c9742_g1:700	C	T	0.0729167	48	0.0666667	45	0.131235	0.130548	-0.00526065	-0.0121747	-0.00158102	-0.0238166	1	0.04276	0.89521	SYNONYMOUS_CODING
c9742_g1:739	C	T	0.351064	47	0.0777778	45	0.30284	0.338536	0.105442	0.273638	0.102404	0.293161	5.38978e-06	0.046669	0.90069	SYNONYMOUS_CODING
c9742_g1:910	C	G	0.510417	48	0.454545	44	0.503306	0.502127	-0.0023495	-0.00948283	-0.0047504	-0.0206866	0.46412	0.042481	0.89933	SYNONYMOUS_CODING
c9742_g1:934	A	T	0.510417	48	0.761364	44	0.436332	0.465444	0.0625453	0.20886	0.103293	0.226171	0.000455384	0.044694	0.90774	SYNONYMOUS_CODING
c9742_g1:1174	T	C	0.0104167	48	0.076087	46	0.081473	0.0831957	0.0207069	0.0441726	0.00375107	0.0888318	0.0320522	0.044369	0.90885	SYNONYMOUS_CODING
c9742_g1:1270	A	T	0.708333	48	0.659091	44	0.436036	0.434874	-0.00267167	-0.00949999	-0.00412026	-0.0187681	0.526547	0.042597	0.87745	SYNONYMOUS_CODING
c9742_g1:1290	C	T	0.0104167	48	0.0888889	45	0.0922892	0.0948715	0.0272184	0.0583825	0.00568959	0.117393	0.0156561	0.044747	0.90431	NON_SYNONYMOUS_CODING
c9742_g1:1312	T	C	0	47	0.0333333	45	0.0325765	0.0329549	0.0114831	0.0234701	0.000782337	0.0480761	0.11502	0.046538	0.8693	SYNONYMOUS_CODING
c9742_g1:1385	C	T	0.207317	41	0.146341	41	0.292833	0.292907	0.000250737	0.000708952	0.000207709	0.00538022	0.41333	0.042456	0.88164	UPSTREAM
c9742_g1:1409	A	G	0.605263	38	0.710526	38	0.450526	0.453102	0.00568564	0.0205779	0.00937689	0.01383	0.231246	0.042992	0.90431	UPSTREAM
c9747_g1:42	C	G	0.285714	35	0.28	25	0.412757	0.409236	-0.00860529	-0.0295618	-0.0119937	-0.0412279	1	0.042387	0.89746	DOWNSTREAM
c9747_g1:218	T	C	0.702128	47	0.738095	42	0.407043	0.405396	-0.0040631	-0.0137605	-0.00555577	-0.0164494	0.619919	0.042174	0.89521	SYNONYMOUS_CODING
c9747_g1:233	G	A	0.145833	48	0.0425532	47	0.167067	0.171521	0.0259676	0.0607741	0.0106947	0.119928	0.0236028	0.043687	0.90564	SYNONYMOUS_CODING
c9747_g1:428	A	G	0.0340909	44	0.193182	44	0.190961	0.202531	0.0571267	0.13359	0.0286017	0.228571	0.00142099	0.045801	0.90789	SYNONYMOUS_CODING
c9747_g1:518	C	T	0.152174	46	0.315217	46	0.348662	0.360059	0.0316523	0.0942096	0.0349947	0.143512	0.0141488	0.043884	0.9081	SYNONYMOUS_CODING
c9747_g1:557	C	G	0.0106383	47	0.0869565	46	0.0908977	0.0933212	0.0259693	0.0556855	0.00533159	0.110309	0.0177079	0.044175	0.90774	SYNONYMOUS_CODING
c9747_g1:563	G	A	0.0208333	48	0.0108696	46	0.0314858	0.0313679	-0.00375911	-0.00779192	-0.000243497	-0.015447	1	0.042874	0.87662	SYNONYMOUS_CODING
c9747_g1:611	T	A	0.0208333	48	0.0108696	46	0.0314858	0.0313679	-0.00375911	-0.00779192	-0.000243497	-0.015447	1	0.042838	0.85076	SYNONYMOUS_CODING
c9747_g1:638	G	A	0.0869565	46	0.076087	46	0.151338	0.150574	-0.00507001	-0.0120091	-0.0017991	-0.02344	1	0.042499	0.89713	SYNONYMOUS_CODING
c9747_g1:692	A	G	0.489362	47	0.380435	46	0.49087	0.494163	0.00666409	0.026005	0.0129364	0.044083	0.142228	0.042869	0.90577	SYNONYMOUS_CODING
c9747_g1:761	A	T	0.329545	44	0.285714	42	0.43003	0.428489	-0.00359622	-0.0126645	-0.0054071	-0.0143601	0.620713	0.042688	0.90464	SYNONYMOUS_CODING
c9747_g1:788	A	G	0	48	0.0222222	45	0.0219648	0.0220935	0.00582524	0.0118431	0.000263181	0.0251305	0.232781	0.045779	0.88918	SYNONYMOUS_CODING
c9747_g1:857	A	G	0	48	0.0222222	45	0.0219648	0.0220935	0.00582524	0.0118431	0.000263181	0.0251305	0.232781	0.046298	0.89561	SYNONYMOUS_CODING
c9747_g1:995	G	A	0.0104167	48	0.0227273	44	0.0328769	0.0327737	-0.00315015	-0.00653505	-0.000213503	-0.0126932	0.607121	0.043336	0.89679	SYNONYMOUS_CODING
c9747_g1:1096	T	G	0.0625	48	0.0666667	45	0.122131	0.121482	-0.00533922	-0.0122293	-0.00147771	-0.0230068	1	0.042337	0.90016	SYNONYMOUS_CODING
c9747_g1:1142	C	T	0	46	0.184783	46	0.152293	0.168538	0.0963855	0.207412	0.0383261	0.378066	6.76597e-06	0.092259	0.39483	SYNONYMOUS_CODING
c9747_g1:1166	G	A	0.144444	45	0.190476	42	0.281009	0.280452	-0.00198771	-0.00554018	-0.00155066	-0.0152778	0.425086	0.042474	0.90626	SYNONYMOUS_CODING
c9747_g1:1268	A	T	0.0326087	46	0.142857	42	0.155768	0.160959	0.0322473	0.0740079	0.0122963	0.148514	0.0130525	0.044136	0.90796	SYNONYMOUS_CODING
c9747_g1:1324	G	A	0	47	0.0227273	44	0.0224578	0.0225925	0.00596373	0.0121291	0.000275662	0.0257679	0.232408	0.045539	0.90069	SYNONYMOUS_CODING
c9747_g1:1415	C	T	0.0111111	45	0.0222222	45	0.0330836	0.0329616	-0.00370339	-0.00768869	-0.000252493	-0.0151692	1	0.042916	0.90538	SYNONYMOUS_CODING
c9748_g1:91	G	A	0.3	20	0.1875	16	0.37283	0.373915	0.00290229	0.0092284	0.00346065	0.0292211	0.411887	0.043176	0.90447	TRANSCRIPT
c9748_g1:480	T	G	0.979167	24	0.882353	17	0.127406	0.130492	0.0236494	0.0529525	0.00707331	0.0721435	0.154538	0.044518	0.90344	TRANSCRIPT
c9748_g1:582	A	T	0.05	20	0.0909091	22	0.133326	0.132572	-0.00568783	-0.0132007	-0.0017401	-0.0232742	0.678089	0.043021	0.9051	TRANSCRIPT
c9753_g1:265	C	T	0.621622	37	0.573529	34	0.486668	0.484391	-0.00470062	-0.0184007	-0.00887123	-0.0222218	0.609196	0.04222	0.90042	DOWNSTREAM
c9753_g1:347	G	A	0.0208333	48	0	48	0.020614	0.0207237	0.00529101	0.0107479	0.000223914	0.0214957	0.497382	0.044187	0.86834	SYNONYMOUS_CODING
c9753_g1:365	G	A	0.0208333	48	0	48	0.020614	0.0207237	0.00529101	0.0107479	0.000223914	0.0214957	0.497382	0.044538	0.89248	SYNONYMOUS_CODING
c9753_g1:596	A	G	0.0520833	48	0.0208333	48	0.0705044	0.0706255	0.00171427	0.00368228	0.000260509	0.00808547	0.444398	0.04266	0.90141	SYNONYMOUS_CODING
c9753_g1:617	C	G	0.0208333	48	0.0744681	47	0.0902722	0.0912354	0.010557	0.0229667	0.0021175	0.0467772	0.0983964	0.043377	0.90564	SYNONYMOUS_CODING
c9753_g1:634	A	T	0	48	0.0520833	48	0.0498904	0.0509868	0.0215054	0.0443162	0.00230814	0.0871836	0.0592537	0.04768	0.85577	NON_SYNONYMOUS_CODING
c9753_g1:665	C	G	0.645833	48	0.663043	46	0.457014	0.45473	-0.00502261	-0.0185933	-0.00841247	-0.0268866	0.878391	0.042247	0.89641	NON_SYNONYMOUS_CODING
c9753_g1:824	C	T	0.0416667	48	0.0978261	46	0.129566	0.130453	0.00680282	0.0155252	0.00203909	0.0248775	0.157031	0.043361	0.90289	SYNONYMOUS_CODING
c9753_g1:898	C	T	0.03125	48	0.0217391	46	0.0520944	0.0518624	-0.00447328	-0.00948065	-0.00048949	-0.018562	1	0.043002	0.87745	NON_SYNONYMOUS_CODING
c9753_g1:991	A	T	0.354167	48	0.340909	44	0.458415	0.456007	-0.00528111	-0.019606	-0.00889324	-0.0278847	0.877874	0.042208	0.88664	UPSTREAM
c9753_g1:996	T	C	0.0208333	48	0.0744681	47	0.0902722	0.0912354	0.010557	0.0229667	0.0021175	0.0467772	0.0983964	0.043331	0.90016	UPSTREAM
c9755_g1:93	A	T	0.592105	38	0.662162	37	0.471508	0.470818	-0.00146545	-0.00555392	-0.00261105	0.0271336	0.402475	0.042755	0.90141	DOWNSTREAM
c9755_g1:185	C	A	0.114583	48	0.135417	48	0.220833	0.2199	-0.00424356	-0.010939	-0.00239528	-0.0183082	0.827723	0.042928	0.88664	SYNONYMOUS_CODING
c9755_g1:242	T	A	0.0104167	48	0.208333	48	0.177083	0.195747	0.0953437	0.211551	0.0453586	0.385524	7.69291e-06	0.054486	0.70481	SYNONYMOUS_CODING
c9758_g1:356	A	G	0.388889	27	0.275862	29	0.44538	0.447786	0.00537276	0.019271	0.00867565	0.0572404	0.231783	0.04289	0.90164	UPSTREAM
c9758_g1:477	G	T	0	16	0.075	20	0.0713826	0.0731913	0.0247117	0.0519391	0.00389543	-0.491036	0.248826	0.046735	0.85577	NON_SYNONYMOUS_CODING
c9763_g1:221	G	A	0.0454545	22	0.0294118	17	0.0738607	0.0730266	-0.0114215	-0.0249496	-0.00180118	-0.0492138	1	0.042705	0.90415	SYNONYMOUS_CODING
c9763_g1:419	G	A	0.0285714	35	0.0652174	23	0.0903465	0.0902043	-0.00157661	-0.00347186	-0.000312683	-0.00267351	0.383793	0.043215	0.89146	SYNONYMOUS_CODING
c9763_g1:473	G	A	0	40	0.0416667	36	0.0404645	0.0410656	0.0146376	0.0300697	0.0012529	0.0640236	0.103939	0.046957	0.86834	SYNONYMOUS_CODING
c9763_g1:908	T	A	0.7	40	0.444444	36	0.463023	0.492623	0.0600859	0.211108	0.110246	0.260694	0.00178026	0.045521	0.9067	SYNONYMOUS_CODING
c9763_g1:1133	G	A	0.03125	32	0	27	0.0307992	0.0310246	0.00726464	0.0148829	0.00046509	0.0250216	0.499348	0.043717	0.89435	SYNONYMOUS_CODING
c9763_g1:1322	T	A	0.0232558	43	0.0833333	42	0.100284	0.101499	0.0119673	0.0262879	0.00270011	0.0536201	0.097122	0.043456	0.9067	SYNONYMOUS_CODING
c9763_g1:1337	A	G	0.232558	43	0.392857	42	0.42196	0.432326	0.023976	0.0810137	0.035864	0.147175	0.0311817	0.043701	0.90415	SYNONYMOUS_CODING
c9763_g1:1466	T	A	0	43	0.0243902	41	0.0240822	0.0242362	0.00635471	0.0129408	0.000315629	0.0270389	0.236741	0.045421	0.88855	SYNONYMOUS_CODING
c9763_g1:1559	T	A	0.0135135	37	0.1	30	0.104914	0.107862	0.0273346	0.0594519	0.00658791	0.12713	0.0448786	0.044437	0.90841	SYNONYMOUS_CODING
c9763_g1:1666	T	C	0	29	0.0434783	23	0.0424146	0.0429464	0.0123839	0.0255485	0.0011108	0.380497	0.193241	0.046245	0.85076	DOWNSTREAM
c9766_g1:264	A	G	0.0208333	48	0.0416667	48	0.0609649	0.0608644	-0.0016514	-0.00352305	-0.000214074	-0.00644936	0.682513	0.043103	0.89679	DOWNSTREAM
c9766_g1:316	C	T	0.0106383	47	0.0425532	47	0.0518188	0.0520525	0.00448871	0.00942573	0.000492835	0.0192558	0.368261	0.043246	0.90447	DOWNSTREAM
c9766_g1:499	A	G	0.291667	48	0.0543478	46	0.260767	0.287539	0.0931088	0.23045	0.072433	0.420046	1.48484e-05	0.045829	0.90208	DOWNSTREAM
c9766_g1:709	A	C	0.148936	47	0.0319149	47	0.159346	0.165345	0.0362841	0.0833011	0.0142732	0.16232	0.00912919	0.044283	0.90344	SYNONYMOUS_CODING
c9766_g1:724	A	T	0.03125	48	0	47	0.0305955	0.0309228	0.0105823	0.021604	0.000675124	0.042353	0.246115	0.044186	0.90344	SYNONYMOUS_CODING
c9766_g1:832	C	T	0.03125	48	0	47	0.0305955	0.0309228	0.0105823	0.021604	0.000675124	0.042353	0.246115	0.044111	0.89435	SYNONYMOUS_CODING
c9766_g1:907	C	T	0.0106383	47	0.0425532	47	0.0518188	0.0520525	0.00448871	0.00942573	0.000492835	0.0192558	0.368261	0.043283	0.90307	SYNONYMOUS_CODING
c9766_g1:1096	A	G	0.791667	48	0.619565	46	0.404945	0.417599	0.030303	0.0988539	0.0425322	0.164948	0.0106468	0.044193	0.9048	SYNONYMOUS_CODING
c9766_g1:1374	A	G	0.40625	48	0.0957447	47	0.331276	0.377739	0.123003	0.32758	0.13896	0.397368	7.34112e-07	0.048116	0.87212	SYNONYMOUS_CODING
c9766_g1:2074	T	G	0.0104167	48	0.0444444	45	0.0533516	0.0536434	0.00543981	0.0114306	0.000616511	0.0240981	0.199382	0.04361	0.89781	SYNONYMOUS_CODING
c9766_g1:2185	A	T	0.0520833	48	0.0108696	46	0.0607688	0.0612947	0.00857989	0.0181146	0.00111986	0.0357936	0.211836	0.043705	0.89988	SYNONYMOUS_CODING
c9766_g1:2186	G	C	0.03125	48	0	46	0.0305991	0.0309246	0.0105239	0.021486	0.000671438	0.0414959	0.246331	0.043811	0.9038	NON_SYNONYMOUS_CODING
c9766_g1:2322	A	G	0.0106383	47	0.0348837	43	0.0446895	0.0447347	0.00100937	0.00211105	9.45323e-05	0.00526712	0.349743	0.04377	0.90092	UPSTREAM
c9766_g1:2343	T	A	0.025	40	0.0487805	41	0.0716608	0.0715011	-0.002233	-0.00482151	-0.000343974	-0.00885969	0.681715	0.043199	0.90722	UPSTREAM
c9773_g1:90	A	G	0.0322581	31	0.191176	34	0.188756	0.199928	0.0558824	0.130478	0.027544	0.244313	0.00522871	0.046078	0.89746	DOWNSTREAM
c9773_g1:144	G	A	0.030303	33	0.22973	37	0.209339	0.227724	0.080735	0.188965	0.0465062	0.342913	0.000450205	0.047838	0.86097	DOWNSTREAM
c9773_g1:196	A	G	0.5	35	0.375	40	0.49095	0.495475	0.00913242	0.0355556	0.0177778	0.0603544	0.139304	0.042917	0.90042	DOWNSTREAM
c9773_g1:336	C	G	0.0108696	46	0.09375	48	0.096742	0.0996618	0.0292967	0.0630227	0.00646496	0.121422	0.0185638	0.044857	0.90711	NON_SYNONYMOUS_CODING
c9773_g1:459	C	A	0.159091	44	0.0625	48	0.194493	0.198099	0.0182024	0.044387	0.00895305	0.0915527	0.0558124	0.043089	0.90496	SYNONYMOUS_CODING
c9773_g1:910	C	T	0.0125	40	0.0125	40	0.025	0.0248438	-0.00628931	-0.0129828	-0.000320513	-0.0259656	1	0.0431	0.89961	UPSTREAM
c9773_g1:1024	G	A	0.267442	43	0.239583	48	0.382314	0.380595	-0.00451645	-0.0146901	-0.00556573	-0.02018	0.733609	0.042546	0.88918	UPSTREAM
c9780_g1:192	G	A	0.340909	22	0.25	16	0.423623	0.422039	-0.00375386	-0.0130748	-0.00549735	-0.179296	0.455206	0.042959	0.89294	NON_SYNONYMOUS_CODING
c9780_g1:439	C	G	0.3	25	0.25	18	0.407228	0.403614	-0.00895438	-0.0304849	-0.012194	-0.313469	0.636047	0.042506	0.90042	SYNONYMOUS_CODING
c9780_g1:466	T	A	0	22	0.111111	18	0.101324	0.106218	0.0460705	0.0980141	0.0108905	0.209297	0.0372444	0.048091	0.83386	SYNONYMOUS_CODING
c9780_g1:551	A	C	0.0277778	18	0.190476	21	0.185999	0.196835	0.0550541	0.128209	0.0266255	0.0480057	0.0332304	0.04522	0.90289	SYNONYMOUS_CODING
c9780_g1:685	T	C	0.05	20	0.0789474	19	0.12338	0.122216	-0.00952298	-0.0219355	-0.00265535	-0.024899	0.670996	0.043296	0.90069	SYNONYMOUS_CODING
c9780_g1:724	T	G	0	22	0.0833333	24	0.0780897	0.0807115	0.0324838	0.0682534	0.00568778	-0.0380904	0.118222	0.047591	0.85999	SYNONYMOUS_CODING
c9780_g1:823	A	C	0.258621	29	0.03125	16	0.227526	0.250616	0.0921346	0.21842	0.0597831	-1.51603	0.00806168	0.044795	0.90208	SYNONYMOUS_CODING
c9783_g1:41	A	G	0.181818	22	0.277778	18	0.358429	0.358507	0.000218978	0.000682481	0.000244728	-0.0509657	0.420502	0.042911	0.90496	DOWNSTREAM
c9783_g1:67	G	T	0.2	45	0.0652174	46	0.22342	0.231275	0.0339658	0.0846018	0.0202309	0.167554	0.00839369	0.043591	0.90626	DOWNSTREAM
c9783_g1:162	A	T	0.106383	47	0.0851064	47	0.174788	0.174085	-0.00404043	-0.0098322	-0.00170472	-0.0171326	0.804985	0.042473	0.87306	DOWNSTREAM
c9783_g1:196	T	C	0.0104167	48	0.0212766	47	0.0314633	0.0313566	-0.00340105	-0.00704704	-0.00022022	-0.0138751	0.619048	0.043187	0.90289	DOWNSTREAM
c9783_g1:220	C	T	0	48	0.0531915	47	0.050898	0.0520447	0.022034	0.0454302	0.0024165	0.0903667	0.0280514	0.047295	0.87576	DOWNSTREAM
c9783_g1:558	T	C	0.15625	48	0.119565	46	0.239656	0.239054	-0.00252017	-0.00664579	-0.00158469	-0.010591	0.529687	0.042578	0.89294	SYNONYMOUS_CODING
c9783_g1:636	G	A	0.197917	48	0	45	0.160473	0.179195	0.104478	0.225352	0.0446009	0.399993	1.68198e-06	0.051757	0.80486	SYNONYMOUS_CODING
c9783_g1:779	C	T	0.0104167	48	0.0222222	45	0.0323851	0.0322805	-0.00324064	-0.00671997	-0.000216221	-0.0131248	0.611084	0.043209	0.89904	NON_SYNONYMOUS_CODING
c9783_g1:802	A	G	0	48	0.0222222	45	0.0219648	0.0220935	0.00582524	0.0118431	0.000263181	0.0251305	0.232781	0.045712	0.88727	NON_SYNONYMOUS_CODING
c9783_g1:826	C	T	0.255319	47	0.476744	43	0.44454	0.46658	0.0472373	0.162412	0.0793575	0.279816	0.00302558	0.044234	0.90888	NON_SYNONYMOUS_CODING
c9783_g1:879	G	C	0.211111	45	0.476744	43	0.420787	0.453675	0.0724933	0.233397	0.113562	0.388373	0.000242451	0.045822	0.90496	NON_SYNONYMOUS_CODING
c9790_g1:270	C	T	0.0208333	48	0.0208333	48	0.0412281	0.0410133	-0.0052356	-0.010979	-0.000447926	-0.0217195	1	0.04269	0.88457	SYNONYMOUS_CODING
c9790_g1:300	C	G	0.21875	48	0.1875	48	0.326645	0.325432	-0.00372734	-0.0111124	-0.00360283	-0.0166456	0.720117	0.042377	0.89146	SYNONYMOUS_CODING
c9790_g1:423	C	G	0.0416667	48	0.145833	48	0.166228	0.170788	0.0266973	0.0623747	0.0109372	0.123451	0.0235281	0.043862	0.90888	SYNONYMOUS_CODING
c9790_g1:537	G	A	0.0729167	48	0.0208333	48	0.0889254	0.0898186	0.0099443	0.0216149	0.00196073	0.0437591	0.1693	0.042638	0.89933	SYNONYMOUS_CODING
c9790_g1:540	C	T	0.0729167	48	0.0208333	48	0.0889254	0.0898186	0.0099443	0.0216149	0.00196073	0.0437591	0.1693	0.043184	0.90638	SYNONYMOUS_CODING
c9790_g1:600	T	C	0.135417	48	0.1875	48	0.272259	0.272197	-0.000226592	-0.000622867	-0.000169504	-0.000242566	0.433111	0.042809	0.90141	SYNONYMOUS_CODING
c9790_g1:672	G	A	0.0104167	48	0.0833333	48	0.0876096	0.0898118	0.0245193	0.052461	0.00482714	0.103216	0.0347282	0.044769	0.90803	SYNONYMOUS_CODING
c9790_g1:684	G	C	0.0416667	48	0.03125	48	0.070943	0.0706277	-0.00446342	-0.00965157	-0.000678626	-0.0186459	1	0.042684	0.86385	SYNONYMOUS_CODING
c9790_g1:738	T	A	0.03125	48	0	47	0.0305955	0.0309228	0.0105823	0.021604	0.000675124	0.042353	0.246115	0.044336	0.8711	DOWNSTREAM
c9790_g1:739	A	T	0.03125	48	0	47	0.0305955	0.0309228	0.0105823	0.021604	0.000675124	0.042353	0.246115	0.044524	0.88984	DOWNSTREAM
c9791_g1:119	A	T	0.0104167	48	0.03125	48	0.0410088	0.0410122	8.35492e-05	0.000174229	7.14612e-06	0.000700469	0.621042	0.043199	0.89933	DOWNSTREAM
c9791_g1:383	T	A	0.0106383	47	0.135417	48	0.128962	0.136068	0.052224	0.113961	0.0163162	0.215865	0.0012653	0.046408	0.89781	DOWNSTREAM
c9791_g1:473	C	T	0	48	0.0208333	48	0.020614	0.0207237	0.00529101	0.0107479	0.000223914	0.0214957	0.497382	0.045737	0.89961	DOWNSTREAM
c9791_g1:677	T	G	0.0520833	48	0.177083	48	0.197149	0.203935	0.0332738	0.0802198	0.016904	0.157674	0.0112603	0.044602	0.90765	DOWNSTREAM
c9791_g1:1211	A	T	0.0416667	48	0.0520833	48	0.0902412	0.0898255	-0.00462845	-0.0102224	-0.000913985	-0.0195169	1	0.042509	0.9038	SYNONYMOUS_CODING
c9791_g1:1271	A	T	0.0104167	48	0.0208333	48	0.0310307	0.0309233	-0.00347197	-0.00719127	-0.000221606	-0.0142005	1	0.043482	0.89603	SYNONYMOUS_CODING
c9797_g1:80	G	A	0.12963	27	0	33	0.114758	0.122194	0.0608538	0.129598	0.0167998	0.479789	0.0029771	0.046008	0.90464	NON_SYNONYMOUS_CODING
c9797_g1:121	T	C	0.144444	45	0	47	0.124939	0.134692	0.072408	0.154319	0.0222905	0.292771	5.69912e-05	0.048022	0.87745	SYNONYMOUS_CODING
c9797_g1:332	G	C	0.0952381	42	0	47	0.0871501	0.0911941	0.0443449	0.0930315	0.00886014	0.337181	0.00204595	0.045893	0.89812	NON_SYNONYMOUS_CODING
c9797_g1:379	C	G	0.0853659	41	0	47	0.0789802	0.082173	0.0388548	0.0812177	0.00693322	0.348903	0.00413328	0.045521	0.90577	SYNONYMOUS_CODING
c9797_g1:400	T	A	0.1	45	0	47	0.0909895	0.0954947	0.0471781	0.0991244	0.00991244	0.193584	0.00129322	0.046375	0.90141	SYNONYMOUS_CODING
c9797_g1:604	G	A	0.219512	41	0.197674	43	0.333903	0.332153	-0.00526926	-0.0159051	-0.0052551	-0.0377916	0.84958	0.042352	0.89391	SYNONYMOUS_CODING
c9797_g1:619	C	T	0.0595238	42	0.0454545	44	0.100539	0.100053	-0.00485615	-0.0108506	-0.00108036	-0.013314	0.742425	0.042475	0.90397	SYNONYMOUS_CODING
c9797_g1:775	C	T	0.0119048	42	0.119565	46	0.11838	0.123502	0.041468	0.0903267	0.0116181	0.0376522	0.00533061	0.045288	0.89872	SYNONYMOUS_CODING
c9797_g1:858	C	T	0.107143	42	0.0555556	45	0.149857	0.150325	0.00311559	0.00730681	0.00110182	0.0444878	0.268874	0.042641	0.90711	NON_SYNONYMOUS_CODING
c9797_g1:862	G	A	0.0853659	41	0.0555556	45	0.132087	0.131762	-0.00246874	-0.00570299	-0.00074958	0.00765294	0.553655	0.042469	0.86755	SYNONYMOUS_CODING
c9797_g1:958	T	C	0.0581395	43	0.174419	43	0.201094	0.206686	0.027052	0.0659388	0.0139973	0.103469	0.0302134	0.043803	0.90917	SYNONYMOUS_CODING
c9797_g1:1081	A	T	0.133333	45	0.0113636	44	0.128231	0.134949	0.0497804	0.10879	0.0154119	0.178638	0.0024609	0.044868	0.9074	SYNONYMOUS_CODING
c9797_g1:1135	T	A	0.130952	42	0	44	0.115143	0.123048	0.0642389	0.136432	0.0178661	0.321095	0.000263658	0.04756	0.85825	NON_SYNONYMOUS_CODING
c9797_g1:1216	C	T	0.464286	42	0.227273	44	0.429339	0.454929	0.0562506	0.186643	0.0896858	0.354722	0.00129462	0.044439	0.90841	SYNONYMOUS_CODING
c9797_g1:1359	C	T	0.0111111	45	0.0454545	44	0.0549941	0.0552748	0.00507901	0.0106948	0.000594158	0.0467719	0.208232	0.043494	0.90496	NON_SYNONYMOUS_CODING
c9797_g1:1441	A	G	0	41	0.0714286	42	0.0671355	0.069282	0.0309825	0.0644283	0.00460202	0.0821238	0.0285272	0.047805	0.87576	SYNONYMOUS_CODING
c9801_g1:46	T	C	0.0729167	48	0.0512821	39	0.117619	0.117169	-0.00383422	-0.00872406	-0.00101827	-0.0178434	0.756302	0.042707	0.89198	SYNONYMOUS_CODING
c9801_g1:424	A	C	0.304348	46	0.0625	40	0.27351	0.301157	0.0918034	0.231481	0.0761118	0.330205	6.6396e-05	0.046062	0.89713	SYNONYMOUS_CODING
c9801_g1:469	A	G	0.0833333	48	0.0444444	45	0.120151	0.120261	0.00091073	0.00206831	0.000248964	0.00544841	0.374753	0.042796	0.89342	SYNONYMOUS_CODING
c9801_g1:502	T	C	0.0833333	48	0.0326087	46	0.109095	0.109801	0.00642922	0.0143408	0.00158476	0.0294136	0.213763	0.042818	0.89961	SYNONYMOUS_CODING
c9801_g1:526	A	G	0.0851064	47	0.0326087	46	0.110598	0.111381	0.00703279	0.0157042	0.00176146	0.0323199	0.212708	0.042849	0.90551	SYNONYMOUS_CODING
c9801_g1:541	G	A	0.0795455	44	0.0333333	45	0.106639	0.107107	0.00437517	0.00975217	0.0010491	0.0209453	0.209316	0.04332	0.89904	SYNONYMOUS_CODING
c9801_g1:601	T	C	0.0833333	48	0.047619	42	0.123114	0.123065	-0.000400335	-0.000913449	-0.000112369	-0.000527053	0.384661	0.042733	0.89146	SYNONYMOUS_CODING
c9801_g1:625	G	A	0.576087	46	0.556818	44	0.496502	0.493928	-0.00521142	-0.0208093	-0.0102247	-0.0257951	0.880562	0.042487	0.87834	SYNONYMOUS_CODING
c9801_g1:640	C	T	0.0104167	48	0.0108696	46	0.0212861	0.021173	-0.00534516	-0.0109815	-0.000231268	-0.0219627	1	0.043271	0.86097	SYNONYMOUS_CODING
c9801_g1:976	A	G	0.0833333	48	0.0444444	45	0.120151	0.120261	0.00091073	0.00206831	0.000248964	0.00544841	0.374753	0.042689	0.89841	SYNONYMOUS_CODING
c9801_g1:1039	T	G	0.771739	46	0.602273	44	0.420371	0.432394	0.0278054	0.0933465	0.0414848	0.137276	0.0161095	0.043847	0.90602	SYNONYMOUS_CODING
c9801_g1:1057	C	T	0.106383	47	0.0444444	45	0.139047	0.140209	0.00828866	0.0190963	0.00269967	0.039319	0.164099	0.042984	0.90249	SYNONYMOUS_CODING
c9801_g1:1079	A	T	0.047619	42	0.1875	40	0.200137	0.2087	0.0410267	0.0985416	0.0214093	0.171803	0.00651975	0.044636	0.9083	NON_SYNONYMOUS_CODING
c9801_g1:1108	C	G	0.0869565	46	0.0326087	46	0.11216	0.113027	0.00767322	0.0171535	0.00195368	0.0354287	0.212241	0.043098	0.90069	SYNONYMOUS_CODING
c9818_g1:81	T	G	0.166667	21	0	27	0.141892	0.154279	0.080292	0.173228	0.0288714	0.571614	0.00226344	0.046519	0.9038	UPSTREAM
c9818_g1:343	A	G	0.0434783	46	0.0697674	43	0.107699	0.107439	-0.00242165	-0.00544106	-0.000583167	0.0100405	0.525596	0.042973	0.88457	SYNONYMOUS_CODING
c9818_g1:553	C	T	0	45	0.0333333	45	0.0325843	0.0329588	0.0113636	0.0232288	0.000774293	0.0461894	0.24581	0.045522	0.90117	SYNONYMOUS_CODING
c9818_g1:649	T	C	0.25	48	0.2	45	0.351281	0.350641	-0.00182687	-0.00564256	-0.00197489	-0.00369435	0.483991	0.042677	0.89961	SYNONYMOUS_CODING
c9818_g1:709	C	T	0.0744681	47	0	45	0.0696803	0.0720742	0.033214	0.069108	0.00514634	0.131603	0.0140287	0.045443	0.89746	SYNONYMOUS_CODING
c9818_g1:799	G	A	0.355556	45	0.197674	43	0.392194	0.402428	0.0254299	0.0816026	0.0336742	0.0895997	0.0282127	0.043733	0.9066	SYNONYMOUS_CODING
c9818_g1:889	G	A	0.12766	47	0	44	0.112601	0.12013	0.0626745	0.132924	0.016969	0.143327	0.000358727	0.047252	0.90069	SYNONYMOUS_CODING
c9818_g1:904	C	A	0	46	0.0326087	46	0.031892	0.0322504	0.0111111	0.022702	0.000740284	0.0451478	0.245902	0.046424	0.86385	SYNONYMOUS_CODING
c9818_g1:960	A	C	0.272727	44	0.238636	44	0.384404	0.382801	-0.0041876	-0.0136623	-0.00520803	-0.0157905	0.729919	0.042532	0.90344	NON_SYNONYMOUS_CODING
c9818_g1:986	C	A	0.133333	45	0	44	0.116869	0.125101	0.0658047	0.139825	0.0186433	0.260758	0.000331506	0.046897	0.87394	SYNONYMOUS_CODING
c9818_g1:997	T	C	0.130435	46	0	43	0.114712	0.122573	0.0641366	0.136161	0.0177602	0.250104	0.000356725	0.04742	0.89603	SYNONYMOUS_CODING
c9818_g1:1139	A	G	0.0394737	38	0.146341	41	0.164932	0.169597	0.0275063	0.0641144	0.0111727	0.0483798	0.0287915	0.044404	0.9059	DOWNSTREAM
c9818_g1:1184	A	G	0.145833	24	0	19	0.127573	0.136703	0.0667865	0.14352	0.02093	-0.224204	0.0160518	0.045095	0.90092	DOWNSTREAM
c9823_g1:610	G	A	0.148649	37	0.0384615	26	0.166256	0.170966	0.0275471	0.0643089	0.0112975	0.117884	0.071607	0.043531	0.90711	SYNONYMOUS_CODING
c9823_g1:841	A	C	0.0454545	44	0	37	0.0439349	0.0446947	0.0170001	0.0349681	0.00158946	0.0623738	0.125964	0.044436	0.89841	SYNONYMOUS_CODING
c9823_g1:853	T	A	0	44	0.0394737	38	0.0383862	0.0389299	0.0139678	0.0286505	0.00113094	0.0627381	0.0974003	0.046631	0.88664	SYNONYMOUS_CODING
c9823_g1:909	T	C	0.179487	39	0.0344828	29	0.183321	0.192456	0.0474674	0.110977	0.0223721	0.200763	0.0134177	0.044032	0.90856	NON_SYNONYMOUS_CODING
c9828_g1:201	A	G	0	45	0.0294118	34	0.02892	0.0291659	0.00843001	0.017217	0.000506382	0.0435545	0.183665	0.045893	0.89988	NON_SYNONYMOUS_CODING
c9828_g1:262	C	T	0	39	0.0405405	37	0.039416	0.0399783	0.0140644	0.028877	0.00117069	0.0593998	0.112973	0.04636	0.84786	NON_SYNONYMOUS_CODING
c9828_g1:290	G	A	0.0357143	42	0.0972222	36	0.123806	0.124899	0.0087532	0.0198067	0.00249548	0.0431296	0.188603	0.043671	0.9051	NON_SYNONYMOUS_CODING
c9828_g1:371	A	T	0	42	0.0405405	37	0.0393977	0.0399691	0.0142963	0.0293458	0.0011897	0.0633966	0.100509	0.046936	0.88011	SYNONYMOUS_CODING
c9828_g1:394	A	C	0	42	0.0405405	37	0.0393977	0.0399691	0.0142963	0.0293458	0.0011897	0.0633966	0.100509	0.046448	0.8693	NON_SYNONYMOUS_CODING
c9828_g1:458	T	C	0.193182	44	0.5	39	0.41083	0.455415	0.0978992	0.302696	0.151348	0.356062	3.5755e-05	0.04731	0.87916	SYNONYMOUS_CODING
c9828_g1:525	C	G	0	46	0.0243902	41	0.024073	0.0242316	0.00654653	0.0133288	0.000325092	0.0295452	0.22065	0.045684	0.88797	NON_SYNONYMOUS_CODING
c9828_g1:605	A	T	0.0111111	45	0.05	40	0.0591864	0.0595932	0.00682643	0.0144134	0.000864802	0.0311437	0.188632	0.043805	0.89521	SYNONYMOUS_CODING
c9828_g1:778	C	T	0.05	40	0.030303	33	0.0779626	0.0776177	-0.00444436	-0.00968334	-0.000748258	-0.0186294	0.689864	0.043031	0.85921	NON_SYNONYMOUS_CODING
c9832_g1:67	T	C	0.0714286	35	0.222222	36	0.242583	0.252244	0.038299	0.0974002	0.0255096	0.170256	0.0167529	0.044289	0.90638	DOWNSTREAM
c9832_g1:111	A	T	0.0444444	45	0.0744681	47	0.112616	0.112455	-0.00143725	-0.00324396	-0.000364274	-0.00836373	0.537226	0.042958	0.90325	DOWNSTREAM
c9832_g1:353	T	G	0	48	0.0543478	46	0.051947	0.0531474	0.0225863	0.0465954	0.00253236	0.0937297	0.026512	0.0472	0.86662	SYNONYMOUS_CODING
c9832_g1:428	T	A	0.0208333	48	0.0543478	46	0.0725658	0.0727412	0.00241194	0.00518881	0.000378351	0.0114149	0.271032	0.043076	0.90431	SYNONYMOUS_CODING
c9832_g1:437	G	A	0.166667	48	0.222222	45	0.31512	0.314968	-0.000484971	-0.00141691	-0.000446064	0.00482525	0.358906	0.042634	0.90447	SYNONYMOUS_CODING
c9832_g1:581	G	A	0.202128	47	0.0777778	45	0.235562	0.242013	0.026654	0.0679245	0.0168767	0.135617	0.019407	0.043406	0.90817	SYNONYMOUS_CODING
c9832_g1:691	C	A	0.0425532	47	0.0108696	46	0.0520536	0.0522757	0.0042474	0.00892336	0.000468456	0.0180309	0.368336	0.043751	0.8824	NON_SYNONYMOUS_CODING
c9832_g1:722	C	T	0.197917	48	0.113636	44	0.262326	0.264449	0.00802878	0.0215944	0.00575647	0.0479862	0.156104	0.043053	0.90602	SYNONYMOUS_CODING
c9832_g1:818	G	A	0.03125	48	0	46	0.0305991	0.0309246	0.0105239	0.021486	0.000671438	0.0414959	0.246331	0.044299	0.89198	SYNONYMOUS_CODING
c9832_g1:858	A	G	0.0531915	47	0.0930233	43	0.136249	0.136284	0.000255702	0.000591921	8.06899e-05	-0.00397717	0.391129	0.042625	0.90397	UPSTREAM
c9832_g1:871	T	C	0.03125	48	0	40	0.0306243	0.0309372	0.0101118	0.0206536	0.000645424	0.0360883	0.251948	0.044309	0.88164	UPSTREAM
c9832_g1:899	G	A	0.271739	46	0.22973	37	0.379477	0.378047	-0.00378475	-0.0122449	-0.00461163	-0.0121648	0.59252	0.042571	0.89391	UPSTREAM
c9832_g1:950	T	A	0.163043	46	0.22093	43	0.312091	0.312011	-0.000256005	-0.00074449	-0.00023223	0.00637895	0.346375	0.042808	0.88664	UPSTREAM
c9835_g1:97	G	A	0.0238095	42	0	37	0.0235418	0.0236757	0.00565342	0.0115143	0.000274151	0.020257	0.498831	0.043613	0.90208	UPSTREAM
c9835_g1:104	T	C	0.23913	46	0.118421	38	0.289826	0.295371	0.0187711	0.0518893	0.0156143	0.108093	0.0483344	0.043564	0.89988	UPSTREAM
c9835_g1:175	T	C	0.0319149	47	0.025	40	0.0559183	0.0556187	-0.00538588	-0.0114716	-0.000634596	-0.0225036	1	0.042719	0.90249	UPSTREAM
c9835_g1:605	C	T	0.0104167	48	0.173913	46	0.155632	0.168169	0.0745519	0.164335	0.0296964	0.309838	5.69749e-05	0.049429	0.83052	SYNONYMOUS_CODING
c9835_g1:610	A	T	0.382979	47	0.26087	46	0.433788	0.43891	0.0116718	0.0407519	0.0180952	0.115657	0.0856072	0.042847	0.90431	NON_SYNONYMOUS_CODING
c9835_g1:661	T	C	0.0106383	47	0.181818	44	0.161057	0.174823	0.0787391	0.174009	0.032816	0.328774	4.7597e-05	0.049819	0.80563	SYNONYMOUS_CODING
c9835_g1:779	A	G	0.215909	44	0.166667	39	0.311953	0.31128	-0.00216421	-0.00630452	-0.00195822	-0.00456457	0.438861	0.043074	0.87916	DOWNSTREAM
c9835_g1:815	T	C	0.363636	22	0.323529	17	0.462315	0.457094	-0.0114241	-0.0429848	-0.0194236	-0.0441003	0.811965	0.042646	0.89713	DOWNSTREAM
c9837_g1:60	C	T	0.21875	48	0.291667	48	0.381469	0.382141	0.00175747	0.00567275	0.0021716	0.024313	0.320641	0.042864	0.89391	NON_SYNONYMOUS_CODING
c9837_g1:208	T	C	0.0208333	48	0.0208333	48	0.0412281	0.0410133	-0.0052356	-0.010979	-0.000447926	-0.0217195	1	0.042801	0.89561	SYNONYMOUS_CODING
c9837_g1:228	G	A	0.21875	48	0.28125	48	0.376974	0.376963	-2.72695e-05	-8.75412e-05	-3.29989e-05	0.0116057	0.404824	0.042763	0.90415	NON_SYNONYMOUS_CODING
c9837_g1:337	T	G	0.208333	48	0.302083	48	0.379715	0.382132	0.00632465	0.0202646	0.00779271	0.044991	0.185106	0.042814	0.90722	SYNONYMOUS_CODING
c9837_g1:499	C	T	0.291667	48	0.34375	48	0.436732	0.435814	-0.00210712	-0.00749756	-0.00326066	0.000497697	0.535428	0.042668	0.90042	SYNONYMOUS_CODING
c9837_g1:625	C	T	0.229167	48	0.40625	48	0.422259	0.435739	0.0309359	0.103879	0.0466645	0.17244	0.012803	0.04403	0.90895	SYNONYMOUS_CODING
c9837_g1:775	C	T	0.458333	48	0.427083	48	0.498136	0.49603	-0.00424607	-0.0169933	-0.00839342	-0.0176395	0.771463	0.0426	0.88984	SYNONYMOUS_CODING
c9837_g1:784	T	A	0.0104167	48	0.0833333	48	0.0876096	0.0898118	0.0245193	0.052461	0.00482714	0.103216	0.0347282	0.044497	0.90765	SYNONYMOUS_CODING
c9841_g1:80	A	T	0.0588235	17	0.0555556	18	0.111007	0.109425	-0.0144553	-0.0329975	-0.00355855	-0.0638627	1	0.042725	0.90415	SYNONYMOUS_CODING
c9841_g1:95	T	C	0.131579	19	0.125	16	0.230269	0.226976	-0.0145048	-0.0382428	-0.00855431	-0.141098	1	0.042956	0.90325	SYNONYMOUS_CODING
c9841_g1:141	G	A	0.0909091	22	0.138889	18	0.207483	0.206014	-0.00712913	-0.0181203	-0.00370642	-0.0283021	0.724143	0.043099	0.88797	NON_SYNONYMOUS_CODING
c9841_g1:142	T	G	0.0909091	22	0.138889	18	0.207483	0.206014	-0.00712913	-0.0181203	-0.00370642	-0.0283021	0.724143	0.042672	0.89435	NON_SYNONYMOUS_CODING
c9841_g1:427	A	C	0.131579	19	0.263158	19	0.316501	0.320993	0.0139942	0.0403835	0.0131442	0.0408919	0.24863	0.043303	0.90249	NON_SYNONYMOUS_CODING
c9841_g1:695	T	C	0.515152	33	0.315789	19	0.4757	0.490641	0.0304522	0.11273	0.0569945	0.236032	0.0651532	0.043951	0.90524	SYNONYMOUS_CODING
c9841_g1:1220	G	A	0	17	0.0277778	18	0.0278011	0.0277895	-0.000420345	-0.000865093	-2.40304e-05	-0.126924	1	0.04515	0.89093	SYNONYMOUS_CODING
c9846_g1:341	C	T	0.166667	48	0.15625	48	0.273575	0.272204	-0.00503525	-0.0139332	-0.00377358	-0.0228087	1	0.042616	0.87576	SYNONYMOUS_CODING
c9848_g1:103	T	G	0.433333	45	0.205128	39	0.413555	0.437119	0.0539087	0.174445	0.080364	0.249513	0.00179899	0.044486	0.90796	UPSTREAM
c9848_g1:412	C	T	0.0957447	47	0.166667	45	0.227945	0.229221	0.0055647	0.0143355	0.00330429	0.0275507	0.190519	0.042889	0.88598	SYNONYMOUS_CODING
c9848_g1:472	T	A	0.180851	47	0.117021	47	0.254175	0.25486	0.00268824	0.00718943	0.00183723	0.0193337	0.305725	0.042654	0.9059	SYNONYMOUS_CODING
c9848_g1:538	G	C	0.0851064	47	0.0425532	47	0.119881	0.120149	0.00222825	0.00505227	0.000608377	0.0116061	0.371713	0.042692	0.89603	NON_SYNONYMOUS_CODING
c9848_g1:670	A	T	0.0416667	48	0.0208333	48	0.0609649	0.0608644	-0.0016514	-0.00352305	-0.000214074	-0.00644936	0.682513	0.042818	0.89679	NON_SYNONYMOUS_CODING
c9848_g1:712	G	T	0.0208333	48	0.0555556	45	0.0736613	0.0738677	0.00279385	0.00601522	0.000445572	0.0132649	0.266297	0.043141	0.90307	NON_SYNONYMOUS_CODING
c9850_g1:328	C	T	0.25	48	0.270833	48	0.389035	0.387226	-0.00467224	-0.0153664	-0.00592247	-0.0224239	0.869506	0.042485	0.87576	SYNONYMOUS_CODING
c9850_g1:409	T	C	0.697917	48	0.458333	48	0.463925	0.490209	0.0536175	0.189858	0.0980603	0.24897	0.00123991	0.044907	0.9074	DOWNSTREAM
c9850_g1:410	G	A	0.0208333	48	0.0531915	47	0.0715143	0.0716614	0.0020526	0.00441234	0.000316843	0.00969192	0.276029	0.043328	0.90249	DOWNSTREAM
c9852_g1:169	T	C	0	28	0.0454545	22	0.0442871	0.0448708	0.0130088	0.0268737	0.00122153	0.392159	0.191111	0.046306	0.88164	UPSTREAM
c9852_g1:174	G	A	0.0689655	29	0.130435	23	0.181162	0.181286	0.000682853	0.00166672	0.000302358	0.0144798	0.331437	0.043029	0.90307	UPSTREAM
c9852_g1:266	A	G	0.0806452	31	0.125	32	0.186477	0.185981	-0.00267058	-0.00658304	-0.00122105	-0.00903036	0.560372	0.04263	0.90765	UPSTREAM
c9852_g1:708	T	C	0.291667	36	0.460526	38	0.461277	0.472415	0.0235763	0.0855105	0.0413488	0.17924	0.0422106	0.043876	0.90711	SYNONYMOUS_CODING
c9852_g1:777	T	A	0.0757576	33	0.166667	24	0.212735	0.214953	0.0103205	0.0259508	0.00563577	0.0610004	0.147732	0.043502	0.89679	SYNONYMOUS_CODING
c9852_g1:873	C	T	0.0769231	26	0.0434783	23	0.114949	0.11433	-0.00540608	-0.0122828	-0.00139671	-0.122304	0.681292	0.043106	0.89679	SYNONYMOUS_CODING
c9852_g1:974	A	C	0.183333	30	0.34	25	0.381109	0.389888	0.022516	0.0711602	0.0283692	0.167059	0.079107	0.043461	0.90765	NON_SYNONYMOUS_CODING
c9857_g1:233	C	T	0.12963	27	0.22	25	0.290011	0.291302	0.0044308	0.0124263	0.00363584	0.036529	0.300868	0.043015	0.90551	SYNONYMOUS_CODING
c9857_g1:281	C	G	0.0555556	27	0.075	20	0.124554	0.123388	-0.00945035	-0.0217958	-0.00266393	-0.0407835	0.697039	0.043115	0.90069	SYNONYMOUS_CODING
c9857_g1:284	C	T	0.125	28	0.1	20	0.203741	0.20187	-0.00926554	-0.0234903	-0.00469806	-0.045932	0.757741	0.04276	0.89146	SYNONYMOUS_CODING
c9857_g1:341	C	T	0.148148	27	0.275	20	0.332817	0.337242	0.0131205	0.0388216	0.013264	0.077664	0.193421	0.043549	0.89872	SYNONYMOUS_CODING
c9857_g1:539	A	G	0.604167	24	0.590909	22	0.491592	0.486326	-0.0108274	-0.0430594	-0.0207142	-0.0537364	1	0.042426	0.90577	SYNONYMOUS_CODING
c9863_g1:52	A	G	0.0104167	48	0.0348837	43	0.0444651	0.0445194	0.0012189	0.00254814	0.00011358	0.00631639	0.345286	0.04338	0.89904	SYNONYMOUS_CODING
c9863_g1:58	T	A	0.0104167	48	0.0319149	47	0.0416429	0.0416548	0.000285429	0.000595494	2.48123e-05	0.00167219	0.365758	0.043377	0.90249	SYNONYMOUS_CODING
c9863_g1:226	A	T	0.393617	47	0.255319	47	0.433425	0.440683	0.0164692	0.0571941	0.0256195	0.12085	0.0611259	0.043271	0.90765	SYNONYMOUS_CODING
c9863_g1:379	G	A	0.208333	48	0.114583	48	0.269189	0.272181	0.0109945	0.0297614	0.00818955	0.064578	0.115627	0.042942	0.90431	SYNONYMOUS_CODING
c9863_g1:412	G	C	0.21875	48	0.0520833	48	0.222588	0.235317	0.0540954	0.132026	0.0327486	0.231833	0.00118723	0.044842	0.90861	SYNONYMOUS_CODING
c9863_g1:436	A	T	0	48	0.0208333	48	0.020614	0.0207237	0.00529101	0.0107479	0.000223914	0.0214957	0.497382	0.045388	0.88984	SYNONYMOUS_CODING
c9863_g1:490	C	T	0	48	0.0520833	48	0.0498904	0.0509868	0.0215054	0.0443162	0.00230814	0.0871836	0.0592537	0.047499	0.85825	SYNONYMOUS_CODING
c9863_g1:499	G	A	0.0520833	48	0.0625	48	0.109101	0.108587	-0.00473335	-0.0106766	-0.00115385	-0.0201365	1	0.042729	0.89641	SYNONYMOUS_CODING
c9863_g1:541	A	G	0.625	48	0.56383	47	0.485411	0.484727	-0.00141148	-0.00549359	-0.00265913	-0.00229872	0.460251	0.042441	0.89294	SYNONYMOUS_CODING
c9863_g1:637	G	A	0.15625	48	0.244681	47	0.320017	0.322243	0.00690635	0.020174	0.00654581	0.0317376	0.148538	0.043078	0.90774	SYNONYMOUS_CODING
c9863_g1:772	C	T	0.166667	48	0.0625	48	0.199561	0.203947	0.0215054	0.0526027	0.0109589	0.105892	0.0394752	0.043541	0.90691	SYNONYMOUS_CODING
c9863_g1:850	G	A	0.03125	48	0.0104167	48	0.0410088	0.0410122	8.35492e-05	0.000174229	7.14612e-06	0.000700469	0.621042	0.043012	0.89435	SYNONYMOUS_CODING
c9875_g1:51	T	G	0.0416667	24	0.205882	17	0.208668	0.21953	0.0494797	0.119158	0.0274531	0.252032	0.0295827	0.045551	0.89872	UPSTREAM
c9875_g1:67	A	T	0	28	0.0333333	30	0.0327882	0.0330608	0.00824427	0.0169081	0.000563604	0.0316694	0.496252	0.045952	0.88984	UPSTREAM
c9875_g1:104	G	T	0.0757576	33	0.0645161	31	0.132444	0.131471	-0.00739738	-0.0171805	-0.00224203	-0.032136	1	0.042707	0.87662	UPSTREAM
c9875_g1:201	C	T	0.0125	40	0.030303	33	0.0423135	0.0421795	-0.00317771	-0.00665738	-0.000279913	-0.0122703	0.589513	0.043142	0.90307	SYNONYMOUS_CODING
c9875_g1:599	C	T	0.242424	33	0.155172	29	0.31993	0.321146	0.00378511	0.0110896	0.00357485	0.0340009	0.266705	0.042832	0.90069	NON_SYNONYMOUS_CODING
c9875_g1:722	A	G	0.185714	35	0.0172414	29	0.170862	0.183707	0.0699204	0.157636	0.0309837	0.281945	0.00306548	0.045256	0.90415	NON_SYNONYMOUS_CODING
c9875_g1:992	A	T	0.170455	44	0.0588235	34	0.199362	0.204293	0.024139	0.058878	0.0123187	0.113186	0.0471021	0.043402	0.9083	NON_SYNONYMOUS_CODING
c9875_g1:1068	T	C	0.166667	36	0.140625	32	0.263629	0.262023	-0.0061296	-0.0167508	-0.00436219	-0.0268233	0.813023	0.042451	0.89746	SYNONYMOUS_CODING
c9875_g1:1094	T	C	0.214286	35	0.113636	22	0.274164	0.276693	0.00913735	0.0249495	0.00696641	0.056313	0.210906	0.042903	0.90564	NON_SYNONYMOUS_CODING
c9875_g1:1107	G	A	0.0769231	39	0.102941	34	0.16563	0.164828	-0.00486158	-0.0117102	-0.0019208	-0.0203627	0.772082	0.042656	0.89713	SYNONYMOUS_CODING
c9875_g1:1266	A	T	0.161765	34	0.2	35	0.299945	0.298502	-0.00483414	-0.0138778	-0.00412254	-0.0191725	0.66012	0.042882	0.87662	SYNONYMOUS_CODING
c9875_g1:1283	A	G	0.926829	41	0.893939	33	0.164883	0.164297	-0.00356901	-0.00857796	-0.0014043	-0.0138934	0.564862	0.042854	0.89198	NON_SYNONYMOUS_CODING
c9875_g1:1371	A	T	0.171429	35	0.145833	24	0.271372	0.269317	-0.0076305	-0.0211059	-0.0056408	-0.0340191	0.80212	0.042411	0.90757	SYNONYMOUS_CODING
c9875_g1:1407	T	C	0.170732	41	0.15625	32	0.277275	0.275452	-0.00662039	-0.0184427	-0.00504645	-0.0300694	1	0.04268	0.88526	SYNONYMOUS_CODING
c9875_g1:1443	C	T	0.25	44	0.2375	40	0.373045	0.370897	-0.00578981	-0.0185772	-0.00685034	-0.0265639	0.859599	0.042419	0.89479	SYNONYMOUS_CODING
c9875_g1:1467	T	G	0.0238095	42	0.0609756	41	0.0814821	0.0816818	0.00244524	0.00531134	0.0004349	0.011776	0.274131	0.043209	0.90325	SYNONYMOUS_CODING
c9875_g1:1545	C	A	0.1875	40	0.121622	37	0.262589	0.263051	0.00175732	0.00475782	0.00125375	0.0157009	0.276672	0.042927	0.90069	SYNONYMOUS_CODING
c9875_g1:1593	A	T	0.0697674	43	0.1125	40	0.166755	0.166663	-0.000556988	-0.00133766	-0.000222814	0.000263929	0.420489	0.042745	0.90249	SYNONYMOUS_CODING
c9875_g1:1656	C	T	0.1625	40	0.175676	37	0.284609	0.282845	-0.00623706	-0.0175462	-0.00493191	-0.0283704	0.833423	0.042465	0.89904	SYNONYMOUS_CODING
c9875_g1:1797	T	A	0	48	0.0365854	41	0.0356499	0.0361176	0.0129498	0.0265138	0.000970016	0.0585627	0.0958259	0.046606	0.8408	SYNONYMOUS_CODING
c9875_g1:1854	C	T	0.233333	45	0.25	38	0.370889	0.368778	-0.00572537	-0.0183063	-0.0067123	-0.0259045	0.856453	0.042632	0.90363	SYNONYMOUS_CODING
c9875_g1:1968	G	A	0.173913	23	0.142857	21	0.272318	0.269699	-0.00970969	-0.0269483	-0.00719737	-0.04335	0.775496	0.042397	0.89521	DOWNSTREAM
c9875_g1:1988	T	A	0.047619	21	0.142857	21	0.171893	0.174382	0.0142721	0.0339842	0.00601082	0.0721649	0.264605	0.043725	0.90602	DOWNSTREAM
c9877_g1:72	T	G	0.352941	17	0.236842	19	0.420848	0.421724	0.00207787	0.00716069	0.00302611	0.012511	0.309735	0.043003	0.90415	UPSTREAM
c9877_g1:236	G	A	0	28	0.09375	32	0.0864075	0.0900787	0.0407561	0.0857276	0.00803696	0.155946	0.0294143	0.048074	0.84529	SYNONYMOUS_CODING
c9877_g1:281	G	A	0.208333	36	0.19697	33	0.327864	0.325548	-0.00711341	-0.0213182	-0.00689074	-0.0328874	1	0.042528	0.89904	SYNONYMOUS_CODING
c9877_g1:308	G	A	0	27	0.0645161	31	0.0614178	0.062967	0.0246029	0.0511669	0.00330109	0.093108	0.122076	0.046729	0.88526	SYNONYMOUS_CODING
c9877_g1:323	C	T	0.0740741	27	0.0909091	33	0.153821	0.152668	-0.00755287	-0.0179876	-0.00272539	-0.032991	1	0.042798	0.89521	SYNONYMOUS_CODING
c9877_g1:446	A	G	0	32	0.15625	32	0.133929	0.145089	0.0769231	0.164948	0.0257732	0.307364	0.00133547	0.056868	0.69718	SYNONYMOUS_CODING
c9877_g1:467	G	C	0.217391	23	0.282609	23	0.381159	0.379143	-0.00531826	-0.0172797	-0.00651665	-0.0234728	0.630754	0.042858	0.89904	SYNONYMOUS_CODING
c9877_g1:555	C	T	0.0357143	28	0.1	25	0.12684	0.127706	0.00678028	0.0154258	0.00198332	0.0349987	0.250635	0.043283	0.90289	SYNONYMOUS_CODING
c9883_g1:59	T	A	0.285714	21	0.238095	21	0.39489	0.391322	-0.00911596	-0.0304071	-0.0117905	-0.0403329	0.80444	0.042525	0.9038	UPSTREAM
c9883_g1:258	T	C	0	23	0.0227273	22	0.0227158	0.0227215	0.000252717	0.000517051	1.17512e-05	0.0843872	0.488889	0.045374	0.89603	NON_SYNONYMOUS_CODING
c9883_g1:634	G	A	0.102941	34	0.0967742	31	0.182568	0.18118	-0.00766284	-0.0188934	-0.00339686	-0.0341428	1	0.042563	0.89248	SYNONYMOUS_CODING
c9883_g1:637	C	T	0	31	0.0357143	28	0.0350341	0.0353742	0.00961396	0.0197363	0.000704867	0.0431337	0.223091	0.045941	0.88388	SYNONYMOUS_CODING
c9883_g1:775	G	C	0.2	35	0.125	20	0.274772	0.274886	0.000414147	0.00114164	0.000313952	0.0109438	0.43363	0.042694	0.90141	SYNONYMOUS_CODING
c9888_g1:304	G	T	0.0192308	26	0	20	0.0192875	0.0192591	-0.00147275	-0.00300787	-5.78436e-05	-0.889923	1	0.043732	0.88011	SYNONYMOUS_CODING
c9888_g1:487	A	G	0.551724	29	0.464286	28	0.50491	0.504302	-0.00120495	-0.00487347	-0.00245474	0.0882944	0.453725	0.042741	0.90602	SYNONYMOUS_CODING
c9888_g1:689	T	A	0.09375	16	0.147059	17	0.216974	0.215105	-0.00869157	-0.0223946	-0.00477532	-0.0651531	0.709644	0.043148	0.90289	DOWNSTREAM
c9899_g1:138	C	T	0	20	0.138889	18	0.12284	0.130865	0.0613172	0.131731	0.018296	0.386779	0.0204057	0.050228	0.82104	DOWNSTREAM
c9899_g1:192	G	A	0.202128	47	0.0833333	42	0.24037	0.246072	0.0231696	0.0596209	0.0150109	0.119384	0.0328177	0.043517	0.90817	SYNONYMOUS_CODING
c9899_g1:234	C	T	0.211111	45	0.0853659	41	0.247506	0.25397	0.0254512	0.0659659	0.0171797	0.0986754	0.0317623	0.043838	0.90865	SYNONYMOUS_CODING
c9899_g1:282	C	T	0.0212766	47	0.116279	43	0.124973	0.128791	0.0296378	0.0657915	0.00872445	0.0809407	0.014663	0.044417	0.90016	SYNONYMOUS_CODING
c9899_g1:409	T	G	0.0104167	48	0.0108696	46	0.0212861	0.021173	-0.00534516	-0.0109815	-0.000231268	-0.0219627	1	0.042932	0.88011	NON_SYNONYMOUS_CODING
c9899_g1:510	G	A	0.0208333	48	0.0978261	46	0.109824	0.112204	0.021207	0.0466573	0.00534615	0.0937937	0.0302574	0.044167	0.90856	SYNONYMOUS_CODING
c9899_g1:540	T	A	0	34	0.0454545	33	0.044046	0.0447503	0.0157381	0.0324163	0.00147347	0.0655968	0.11671	0.046937	0.84382	SYNONYMOUS_CODING
c9899_g1:777	A	G	0	29	0.0652174	23	0.0621759	0.0636966	0.0238748	0.049728	0.00324313	0.411495	0.083359	0.046785	0.89294	UPSTREAM
c9903_g1:197	G	A	0.0128205	39	0.0441176	34	0.0555926	0.0556997	0.00192442	0.00406757	0.000226999	0.116278	0.338577	0.043505	0.90208	SYNONYMOUS_CODING
c9903_g1:203	C	A	0.0128205	39	0.0454545	33	0.0568395	0.0569745	0.00236967	0.00501307	0.000286294	0.0124877	0.332759	0.043635	0.90016	SYNONYMOUS_CODING
c9903_g1:332	C	T	0.030303	33	0.0925926	27	0.115346	0.116315	0.00833144	0.0186798	0.00219085	0.0424318	0.241234	0.044056	0.90602	SYNONYMOUS_CODING
c9903_g1:530	G	A	0.027027	37	0	26	0.0267343	0.0268806	0.00544561	0.0111298	0.000300805	0.0143792	0.511365	0.043534	0.89093	SYNONYMOUS_CODING
c9903_g1:671	T	A	0.393617	47	0.125	36	0.352379	0.386296	0.0878001	0.249262	0.104743	0.479929	0.000110579	0.045355	0.90602	SYNONYMOUS_CODING
c9903_g1:763	T	C	0.185714	35	0.0967742	31	0.242318	0.244431	0.00864316	0.0226192	0.00557663	-0.0318719	0.213932	0.043301	0.90344	DOWNSTREAM
c9903_g1:808	A	G	0.0694444	36	0	30	0.0656245	0.0675345	0.0282814	0.0588704	0.00408822	0.104896	0.0628899	0.04427	0.89872	DOWNSTREAM
c9903_g1:880	A	C	0.272727	22	0.210526	19	0.373716	0.371069	-0.00713498	-0.0229489	-0.00845485	-0.076692	0.609719	0.042661	0.90117	DOWNSTREAM
c9906_g1:656	T	G	0.479167	48	0.385417	48	0.491557	0.493391	0.00371782	0.0145702	0.00721551	0.0386963	0.243772	0.042836	0.90117	SYNONYMOUS_CODING
c9906_g1:888	C	T	0.197917	48	0.255319	47	0.352589	0.35238	-0.000591445	-0.00182819	-0.000643837	-0.00318389	0.388247	0.043009	0.90141	SYNONYMOUS_CODING
c9907_g1:309	T	G	0.0166667	30	0.0862069	29	0.0968054	0.0984027	0.0162323	0.03537	0.003537	0.0722143	0.110911	0.044069	0.90464	SYNONYMOUS_CODING
c9907_g1:396	A	G	0	38	0.0769231	39	0.0719404	0.0744317	0.0334717	0.0697964	0.00536896	0.134099	0.0283234	0.04825	0.85825	SYNONYMOUS_CODING
c9907_g1:417	A	T	0.0384615	39	0.136364	33	0.156946	0.160641	0.0230009	0.0533389	0.00876548	0.111448	0.0655677	0.04411	0.90731	SYNONYMOUS_CODING
c9907_g1:570	A	G	0.7625	40	0.7375	40	0.37943	0.377371	-0.005456	-0.0176803	-0.00663565	-0.0244265	0.85531	0.042516	0.89872	SYNONYMOUS_CODING
c9907_g1:604	G	C	0.0227273	44	0.105263	38	0.117838	0.120522	0.0222672	0.0493837	0.00608435	0.102765	0.0455715	0.043938	0.90824	NON_SYNONYMOUS_CODING
c9907_g1:629	C	T	0.188889	45	0.214286	35	0.325713	0.323968	-0.00538795	-0.0160677	-0.00517739	-0.0243875	0.695682	0.042798	0.87662	NON_SYNONYMOUS_CODING
c9907_g1:654	A	G	0.957143	35	0.833333	27	0.182909	0.189074	0.0326029	0.0772827	0.0150885	0.16272	0.0303571	0.044347	0.90496	SYNONYMOUS_CODING
c9907_g1:675	T	C	0.703125	32	0.62	25	0.452399	0.451824	-0.00127105	-0.00464816	-0.00209748	0.0198845	0.424308	0.042954	0.90431	SYNONYMOUS_CODING
c9907_g1:752	G	C	0.34	25	0.447368	19	0.482811	0.482984	0.000359324	0.00138903	0.00067112	0.0443294	0.37822	0.043073	0.90638	NON_SYNONYMOUS_CODING
c9909_g1:306	G	A	0.295455	44	0.3125	40	0.428113	0.425704	-0.00565841	-0.0199012	-0.00842408	-0.0499659	0.867275	0.042623	0.89641	NON_SYNONYMOUS_CODING
c9909_g1:402	T	A	0.147059	34	0.0344828	29	0.161303	0.166351	0.0303478	0.0702373	0.0120386	-0.0713795	0.0365717	0.043492	0.90524	NON_SYNONYMOUS_CODING
c9909_g1:587	G	T	0	35	0.0645161	31	0.0612858	0.062901	0.0256779	0.0533391	0.00344123	0.289302	0.0461686	0.047312	0.87662	SYNONYMOUS_CODING
c9909_g1:593	C	T	0.0588235	34	0.171875	32	0.200742	0.20561	0.0236766	0.0578762	0.0121817	0.118602	0.0547097	0.043848	0.90882	SYNONYMOUS_CODING
c9909_g1:692	G	A	0.185185	27	0.224138	29	0.330705	0.328507	-0.00669037	-0.0201269	-0.00656761	-0.0445586	0.646691	0.042917	0.90782	SYNONYMOUS_CODING
c9911_g1:271	A	G	0.186047	43	0.0921053	38	0.238005	0.240942	0.0121925	0.0316161	0.00771053	0.066514	0.11466	0.043078	0.90415	NON_SYNONYMOUS_CODING
c9911_g1:335	A	G	0.329268	41	0.315789	38	0.442527	0.439813	-0.00617083	-0.022276	-0.00973682	-0.0288018	0.866631	0.042798	0.87745	SYNONYMOUS_CODING
c9911_g1:395	G	A	0.375	32	0.357143	28	0.471866	0.468076	-0.00809769	-0.0309157	-0.0143537	-0.0360179	0.851947	0.042436	0.90069	SYNONYMOUS_CODING
c9915_g1:151	G	T	0.179487	39	0.05	30	0.197686	0.204612	0.0338502	0.0816186	0.0172655	0.153437	0.0342355	0.043952	0.9081	TRANSCRIPT
c9915_g1:189	G	C	0.174419	43	0.0735294	34	0.21495	0.218624	0.016806	0.0421075	0.00936043	0.084027	0.0902615	0.043445	0.90186	TRANSCRIPT
c9917_g1:134	G	A	0.0526316	38	0.157143	35	0.184847	0.18904	0.022181	0.0532406	0.0102879	0.109302	0.0546144	0.04382	0.90626	DOWNSTREAM
c9917_g1:337	T	A	0.09375	48	0.170213	47	0.228608	0.230328	0.00746737	0.0192173	0.00445933	0.0423586	0.136655	0.043161	0.90638	DOWNSTREAM
c9917_g1:346	C	T	0.56383	47	0.423913	46	0.495465	0.502589	0.0141751	0.0554054	0.0282408	0.0827675	0.0588902	0.043308	0.90614	DOWNSTREAM
c9917_g1:420	T	A	0.0208333	48	0	47	0.0206163	0.0207248	0.00523501	0.0106347	0.000221557	0.0208448	0.49741	0.044296	0.87662	DOWNSTREAM
c9917_g1:454	G	A	0.0416667	48	0.0555556	45	0.0934051	0.0929988	-0.00436834	-0.00967908	-0.000896212	-0.019469	0.74109	0.042653	0.89781	SYNONYMOUS_CODING
c9917_g1:640	T	C	0.03125	48	0.0652174	46	0.092219	0.0923052	0.000933241	0.00205418	0.000189788	0.00535956	0.323056	0.043004	0.90016	SYNONYMOUS_CODING
c9917_g1:823	G	A	0.4375	48	0.521739	46	0.500953	0.501835	0.00175808	0.00703338	0.0035358	0.0151335	0.306716	0.042612	0.89248	SYNONYMOUS_CODING
c9917_g1:989	C	G	0.211111	45	0.184783	46	0.320706	0.31929	-0.00443402	-0.0131129	-0.00416826	-0.0188623	0.711825	0.04232	0.87212	UPSTREAM
c9917_g1:1026	C	T	0.456522	46	0.597826	46	0.493908	0.501207	0.0145632	0.0567254	0.0288453	0.0767076	0.0761228	0.04302	0.90208	UPSTREAM
c9917_g1:1092	G	A	0.0208333	48	0	45	0.0206213	0.0207273	0.00511554	0.0103933	0.000216528	0.0195113	0.49782	0.043894	0.88598	UPSTREAM
c9919_g1:311	C	T	0.1875	48	0.104167	48	0.248246	0.250425	0.00870232	0.0229523	0.00579784	0.0502733	0.151424	0.042676	0.90289	TRANSCRIPT
c9919_g1:385	G	A	0.104167	48	0.0416667	48	0.134649	0.135901	0.00921132	0.0210949	0.00289323	0.0435088	0.163322	0.042977	0.89039	TRANSCRIPT
c9920_g1:197	A	G	0	26	0.16129	31	0.13771	0.1495	0.0788622	0.169543	0.0273456	-0.163874	0.00181225	0.055516	0.72846	UPSTREAM
c9920_g1:343	T	C	0.0326087	46	0	44	0.0319	0.0322543	0.0109862	0.0224498	0.00073206	0.0432945	0.246182	0.044239	0.89479	NON_SYNONYMOUS_CODING
c9920_g1:392	G	A	0	46	0.0340909	44	0.0332989	0.0336949	0.0117528	0.0240328	0.000819301	0.0492512	0.114803	0.046589	0.89904	SYNONYMOUS_CODING
c9920_g1:464	T	C	0.617021	47	0.423913	46	0.48574	0.501774	0.0319538	0.120423	0.062356	0.184508	0.012373	0.043561	0.90915	SYNONYMOUS_CODING
c9920_g1:515	C	G	0.293478	46	0.222222	45	0.384413	0.384839	0.00110773	0.00359494	0.00138501	0.0174118	0.311391	0.04311	0.90069	DOWNSTREAM
c9920_g1:542	C	T	0.0425532	47	0.0217391	46	0.062683	0.0625626	-0.00192498	-0.00411536	-0.000256972	-0.00764755	0.682461	0.042464	0.89093	DOWNSTREAM
c9920_g1:590	A	G	0.0217391	23	0.08	25	0.0968886	0.0975747	0.00703208	0.0154643	0.00151953	-0.072158	0.363892	0.043639	0.9059	DOWNSTREAM
c9928_g1:320	A	G	0	48	0.0333333	45	0.0325728	0.0329531	0.0115391	0.0235832	0.000786106	0.0490028	0.11133	0.04558	0.89812	SYNONYMOUS_CODING
c9928_g1:464	T	A	0	48	0.0777778	45	0.0725089	0.0751433	0.035059	0.073039	0.00568081	0.146184	0.00548094	0.049586	0.82104	SYNONYMOUS_CODING
c9928_g1:617	G	A	0.177083	48	0.136364	44	0.266394	0.265773	-0.00233843	-0.00639011	-0.00169435	-0.00750035	0.544736	0.04238	0.90117	SYNONYMOUS_CODING
c9928_g1:776	A	T	0.03125	48	0.108696	46	0.128522	0.130837	0.0176936	0.0398999	0.00531276	0.0808465	0.0452759	0.044192	0.90852	SYNONYMOUS_CODING
c9928_g1:800	C	T	0.15625	48	0.0543478	46	0.185201	0.189408	0.0222085	0.0533286	0.0103252	0.106048	0.0319629	0.043088	0.90363	SYNONYMOUS_CODING
c9928_g1:935	C	T	0	48	0.0543478	46	0.051947	0.0531474	0.0225863	0.0465954	0.00253236	0.0937297	0.026512	0.047347	0.89198	SYNONYMOUS_CODING
c9928_g1:1016	T	C	0.0208333	48	0.0111111	45	0.0317285	0.031605	-0.00390762	-0.00810299	-0.000255094	-0.0160869	1	0.043129	0.86097	SYNONYMOUS_CODING
c9928_g1:1070	C	T	0.180851	47	0.163043	46	0.287698	0.28631	-0.00484925	-0.0136821	-0.00389831	-0.0216002	0.846578	0.042876	0.87306	SYNONYMOUS_CODING
c9928_g1:1082	C	T	0.219512	41	0.24359	39	0.360084	0.358122	-0.00547877	-0.0172177	-0.00613228	-0.0289546	0.851436	0.042507	0.89872	DOWNSTREAM
c9929_g1:100	T	G	0.306818	44	0.209302	43	0.382574	0.385129	0.00663591	0.0213537	0.0082785	0.0384316	0.16733	0.043484	0.89781	UPSTREAM
c9929_g1:105	G	T	0.311111	45	0.233333	45	0.397628	0.398444	0.00204708	0.00678285	0.00270812	0.0160707	0.315038	0.04294	0.89039	UPSTREAM
c9929_g1:209	A	G	0.0104167	48	0.0108696	46	0.0212861	0.021173	-0.00534516	-0.0109815	-0.000231268	-0.0219627	1	0.043724	0.89039	SYNONYMOUS_CODING
c9929_g1:212	G	C	0.0208333	48	0.0869565	46	0.100868	0.102517	0.0160886	0.0352204	0.00366879	0.0714129	0.0541892	0.044217	0.90447	SYNONYMOUS_CODING
c9929_g1:404	C	T	0.0104167	48	0.0104167	48	0.0208333	0.0207248	-0.0052356	-0.0107503	-0.000221631	-0.0215006	1	0.042793	0.89746	SYNONYMOUS_CODING
c9929_g1:419	A	T	0.0104167	48	0.0104167	48	0.0208333	0.0207248	-0.0052356	-0.0107503	-0.000221631	-0.0215006	1	0.0427	0.87394	SYNONYMOUS_CODING
c9929_g1:527	T	A	0.304348	46	0.206522	46	0.379718	0.382439	0.0071156	0.022781	0.00877435	0.0376365	0.175912	0.042858	0.90397	SYNONYMOUS_CODING
c9929_g1:563	A	T	0.291667	48	0.202128	47	0.371783	0.373835	0.00548811	0.0173767	0.00653165	0.0286647	0.179742	0.042613	0.90117	SYNONYMOUS_CODING
c9929_g1:779	G	A	0	44	0.0384615	39	0.0374349	0.0379482	0.0135266	0.0277303	0.00106655	0.0597163	0.101616	0.046996	0.88457	DOWNSTREAM
c9929_g1:780	C	T	0.0731707	41	0.337838	37	0.295316	0.328443	0.100859	0.260026	0.0940175	0.41965	3.8817e-05	0.048864	0.84596	DOWNSTREAM
c9929_g1:855	G	T	0.337838	37	0.25	30	0.417504	0.418211	0.00169211	0.00580004	0.00242975	0.0301832	0.343024	0.042677	0.90307	DOWNSTREAM
c9934_g1:167	A	G	0	16	0.117647	17	0.107053	0.11235	0.0471464	0.100843	0.0118639	0.0895896	0.114241	0.047348	0.84665	NON_SYNONYMOUS_CODING
c9934_g1:381	T	G	0	17	0.0526316	19	0.0512906	0.0519611	0.0129032	0.0268551	0.00141343	-0.197706	0.494523	0.045543	0.90092	NON_SYNONYMOUS_CODING
c9934_g1:382	T	G	0.236842	19	0.175	20	0.333685	0.331316	-0.00714906	-0.021613	-0.00710954	-0.0249936	0.580678	0.042879	0.90431	SYNONYMOUS_CODING
c9934_g1:627	C	T	0.272727	22	0.0882353	17	0.28626	0.299547	0.0443581	0.119018	0.0372329	0.234998	0.0472791	0.043549	0.90092	NON_SYNONYMOUS_CODING
c9934_g1:706	T	A	0.28	25	0.184211	19	0.360219	0.360636	0.00115589	0.00360922	0.00130312	-0.171962	0.325289	0.042641	0.90141	SYNONYMOUS_CODING
c9934_g1:1015	G	A	0.261905	21	0.235294	17	0.383445	0.378697	-0.0125372	-0.0411849	-0.0154011	-0.174139	1	0.042635	0.89872	SYNONYMOUS_CODING
c9934_g1:1231	T	C	0.458333	24	0.325	20	0.478607	0.482012	0.00706383	0.0269059	0.0130606	-0.0632938	0.274512	0.043137	0.90069	SYNONYMOUS_CODING
c9937_g1:88	G	A	0.0106383	47	0.0326087	46	0.0425278	0.0425405	0.000298033	0.000622356	2.64832e-05	0.0017477	0.365559	0.043706	0.90164	NON_SYNONYMOUS_CODING
c9937_g1:267	C	T	0.0568182	44	0.127907	43	0.167057	0.168624	0.00929041	0.0221021	0.00376156	0.0596496	0.121614	0.043674	0.90186	SYNONYMOUS_CODING
c9937_g1:303	T	A	0.0106383	47	0.0326087	46	0.0425278	0.0425405	0.000298033	0.000622356	2.64832e-05	0.0017477	0.365559	0.043313	0.89713	SYNONYMOUS_CODING
c9937_g1:317	G	T	0.0108696	46	0.0217391	46	0.0323698	0.032253	-0.0036229	-0.00751541	-0.000241516	-0.0148319	1	0.043547	0.90186	SYNONYMOUS_CODING
c9937_g1:340	G	T	0.159091	44	0.0131579	38	0.148588	0.158325	0.0615022	0.1361	0.0228733	0.246572	0.000884703	0.044951	0.90765	NON_SYNONYMOUS_CODING
c9937_g1:366	C	G	0.488095	42	0.576923	39	0.500124	0.500978	0.0017042	0.00680689	0.00341591	0.0149769	0.274018	0.042671	0.90042	SYNONYMOUS_CODING
c9937_g1:527	C	T	0.442308	26	0.289474	19	0.462892	0.4693	0.0136551	0.0501617	0.0238624	-0.0931371	0.187264	0.043332	0.90042	UPSTREAM
c9940_g1:76	C	G	0.0638298	47	0.0212766	47	0.0814459	0.0819181	0.00576386	0.0124779	0.00102806	0.0257022	0.278392	0.042986	0.90069	UPSTREAM
c9940_g1:166	T	C	0	22	0.0263158	19	0.0262674	0.0262916	0.000920528	0.00188898	4.971e-05	0.2444	0.463415	0.045142	0.88011	UPSTREAM
c9940_g1:288	C	T	0.0104167	48	0.0531915	47	0.0613158	0.0619079	0.00956408	0.0201846	0.00126154	0.0409736	0.116199	0.043897	0.90325	NON_SYNONYMOUS_CODING
c9940_g1:549	G	A	0	48	0.0625	48	0.0592105	0.0608553	0.027027	0.0559441	0.0034965	0.109439	0.0288347	0.047684	0.85577	NON_SYNONYMOUS_CODING
c9943_g1:319	A	T	0.0588235	34	0.0833333	24	0.134136	0.133244	-0.00669	-0.0155568	-0.00205899	-0.0281422	0.716204	0.04299	0.90289	SYNONYMOUS_CODING
c9943_g1:365	T	C	0.0147059	34	0.0178571	28	0.032558	0.0322979	-0.00805258	-0.0167823	-0.000537668	-0.0335424	1	0.043212	0.89841	NON_SYNONYMOUS_CODING
c9943_g1:640	G	A	0.0875	40	0.0735294	34	0.150007	0.149084	-0.00618898	-0.0146531	-0.00217103	-0.0268912	1	0.042567	0.90681	SYNONYMOUS_CODING
c9943_g1:712	C	T	0.0285714	35	0.0192308	26	0.0474106	0.0470569	-0.00751504	-0.0158976	-0.000742471	-0.0315839	1	0.043014	0.89294	SYNONYMOUS_CODING
c9943_g1:714	C	A	0.176471	34	0.0625	24	0.207612	0.212262	0.0219072	0.0541087	0.0117368	0.104219	0.0938103	0.042997	0.90289	NON_SYNONYMOUS_CODING
c9943_g1:754	T	C	0.219512	41	0.30303	33	0.387832	0.388669	0.00215134	0.00701351	0.0027318	0.0212867	0.262225	0.04291	0.89841	SYNONYMOUS_CODING
c9943_g1:775	A	T	0.166667	30	0.030303	33	0.170994	0.178931	0.0443597	0.102473	0.0191491	0.276077	0.0131024	0.043921	0.9066	SYNONYMOUS_CODING
c9943_g1:835	A	G	0.22973	37	0.116667	30	0.2843	0.288546	0.0147171	0.04053	0.0118669	0.0219026	0.114006	0.04279	0.9066	SYNONYMOUS_CODING
c9943_g1:968	T	C	0.0757576	33	0.109375	32	0.170047	0.169304	-0.00439033	-0.0106264	-0.00179118	-0.0209155	0.557597	0.043124	0.89933	SYNONYMOUS_CODING
c9943_g1:992	C	G	0.0757576	33	0.0862069	29	0.151243	0.150073	-0.00779759	-0.0185185	-0.00275746	-0.0566779	1	0.042468	0.89248	NON_SYNONYMOUS_CODING
c9943_g1:1066	G	T	0.078125	32	0.12963	27	0.188058	0.187779	-0.00148512	-0.00366364	-0.000686933	-0.00854083	0.378702	0.042794	0.89904	SYNONYMOUS_CODING
c9943_g1:1234	A	G	0.430556	36	0.419355	31	0.49612	0.49246	-0.00743288	-0.0297235	-0.0145288	-0.0388458	1	0.042479	0.89872	SYNONYMOUS_CODING
c9943_g1:1369	A	G	0.047619	42	0.0142857	35	0.0602217	0.060383	0.0026704	0.00566791	0.000343159	0.010331	0.37731	0.04295	0.89093	SYNONYMOUS_CODING
c9943_g1:1582	C	T	0.527027	37	0.396552	29	0.496198	0.500895	0.00937676	0.0368782	0.0186453	-0.137382	0.161325	0.043114	0.90538	DOWNSTREAM
c9943_g1:1639	T	A	0.382353	34	0.333333	24	0.466674	0.463729	-0.00635036	-0.0239664	-0.0110433	-0.0214194	0.69559	0.042867	0.90042	DOWNSTREAM
c9945_g1:79	C	T	0.793103	29	0.596154	26	0.412365	0.427999	0.0365295	0.119946	0.053212	0.280076	0.0365113	0.044278	0.90681	SYNONYMOUS_CODING
c9945_g1:86	T	C	0.848485	33	0.65	30	0.361814	0.378634	0.0444229	0.133295	0.0527121	0.278646	0.0127907	0.044633	0.90577	NON_SYNONYMOUS_CODING
c9945_g1:115	C	T	0.0319149	47	0.0777778	45	0.103753	0.104241	0.00467726	0.0103888	0.001088	0.022292	0.205399	0.04313	0.90564	NON_SYNONYMOUS_CODING
c9945_g1:287	C	T	0.0104167	48	0.0434783	46	0.0524543	0.0527217	0.00507183	0.0106512	0.000564396	0.0222205	0.204076	0.043754	0.90538	NON_SYNONYMOUS_CODING
c9945_g1:342	C	A	0	48	0.0434783	46	0.0420353	0.0427568	0.0168742	0.0346447	0.00150629	0.0702546	0.0554342	0.046871	0.88598	SYNONYMOUS_CODING
c9945_g1:371	A	T	0.03125	48	0.0454545	44	0.0744729	0.0741683	-0.00410723	-0.00891204	-0.000658276	-0.0170237	0.711192	0.042573	0.89146	NON_SYNONYMOUS_CODING
[truncated: 61,596 more rows]
