# Supplementary material for: Genomic adaptation to agricultural environments: cabbage white butterflies (Pieris rapae) as a case study
Source: BMC Genomics. 2017 May 26;18:412. doi: 10.1186/s12864-017-3787-2 (PMC5446745; doi:10.1186/s12864-017-3787-2)
Supplement: Supplementary file 4 — Summary table of significant SNPs. Annotation and summary statistics for all SNPs significantly differentiated between MN and ND populations. (XLSX 93 kb) [file 12864_2017_3787_MOESM4_ESM.xlsx]

## Sheet: Sheet1
SNP_ID	Ref Allele	Alt Allele	MN Individuals Genotyped	ND Individuals Genotyped	MN Alt Allele Frequency	ND Alt Allele Frequency	Gst	Gprime_st	D	Phi_st	pval (fisher test)	fst (bayesian)	qval (bayescan)	snp_type	Description	GO annotations
c4306_g1:241	T	G	46	44	0.836957	0.295455	0.293357	0.696291	0.444126	0.721608	0	0.15161	0.036074	SYNONYMOUS_CODING	OCIA domain-containing 1	P:larval lymph gland hemopoiesis; C:early endosome; P:embryonic hemopoiesis; P:lymph gland development; C:integral component of membrane; P:regulation of JAK-STAT cascade; C:cytoplasmic vesicle; C:recycling endosome; C:Golgi apparatus; F:molecular_function; C:lysosome
c5933_g1:548	C	A	43	42	0.0465116	0.345238	0.135836	0.329278	0.11842	0.579262	0	0.05683	0.64366	NON_SYNONYMOUS_CODING	Transport and Golgi organization 11	C:cellular_component; F:isomerase activity
c6208_g1:230	G	T	48	45	0.28125	0.0111111	0.14087	0.314772	0.09006	0.376934	0	0.053776	0.742	DOWNSTREAM	ubiquitin-conjugating enzyme E2 N	F:ion binding; F:ligase activity
c7209_g1:1211	G	A	45	41	0.833333	0.45122	0.153157	0.436223	0.232298	0.529291	0	0.053714	0.71182	NON_SYNONYMOUS_CODING	FK506-binding 59 isoform X1	P:protein folding
c7408_g1:63	G	C	43	43	0.348837	0.0116279	0.186767	0.414935	0.146203	0.526581	0	0.069567	0.54357	UPSTREAM	prefoldin subunit 1	C:prefoldin complex; F:unfolded protein binding; P:protein folding
c7408_g1:218	C	G	40	39	0.4	0	0.244018	0.518291	0.207317	0.624393	0	0.1602	0.080505	UPSTREAM	prefoldin subunit 1	C:prefoldin complex; F:unfolded protein binding; P:protein folding
c8353_g1:320	A	G	48	48	0.53125	0.125	0.182097	0.483031	0.252837	0.556235	0	0.057171	0.64366	SYNONYMOUS_CODING	probable phospholipid hydroperoxide glutathione peroxidase	F:oxidoreductase activity; P:response to stress
c8824_g1:383	C	T	48	48	0.416667	0.0833333	0.143023	0.369547	0.159111	0.514988	0	0.049809	0.81979	SYNONYMOUS_CODING	cytochrome c oxidase subunit 5A, mitochondrial	P:small molecule metabolic process; P:generation of precursor metabolites and energy; F:transmembrane transporter activity; F:oxidoreductase activity; C:mitochondrion; C:protein complex; P:cellular nitrogen compound metabolic process
c8985_g2:105	G	A	37	23	0.891892	0.456522	0.207242	0.528781	0.28241	0.594227	0	0.073052	0.48385	SYNONYMOUS_CODING	transferrin-like	P:iron ion homeostasis; C:extracellular space; P:ion transport; F:metal ion binding; P:transport
c9057_g1:318	G	A	47	47	0.925532	0.574468	0.15912	0.401832	0.175449	0.614286	0	0.063724	0.56513	SYNONYMOUS_CODING	proteasome subunit beta type-7	C:nucleus; C:cytoplasm; P:catabolic process; C:protein complex; F:peptidase activity
c9079_g1:266	G	T	48	48	0.239583	0.0104167	0.114876	0.255845	0.062684	0.457158	1e-06	0.049395	0.85488	SYNONYMOUS_CODING	60S ribosomal L8	F:structural constituent of ribosome; C:ribosome; F:rRNA binding; P:translation
c9742_g1:435	T	C	47	46	0.351064	0.0434783	0.144072	0.346119	0.125992	0.374121	0	0.050807	0.78754	DOWNSTREAM	FK506-binding 2 isoform X1	F:ion binding; P:cellular protein modification process; C:endoplasmic reticulum; P:protein folding; F:isomerase activity
c9742_g1:474	A	T	48	46	0.302083	0.0108696	0.15541	0.34665	0.106209	0.381975	0	0.056181	0.67461	DOWNSTREAM	FK506-binding 2 isoform X1	F:ion binding; P:cellular protein modification process; C:endoplasmic reticulum; P:protein folding; F:isomerase activity
c9766_g1:1374	A	G	48	47	0.40625	0.0957447	0.123003	0.32758	0.13896	0.397368	1e-06	0.048116	0.87212	SYNONYMOUS_CODING	Delta-1-pyrroline-5-carboxylate dehydrogenase, mitochondrial	F:oxidoreductase activity; P:cellular amino acid metabolic process; P:biosynthetic process
c10168_g1:557	G	A	48	47	0.0104167	0.265957	0.131886	0.294135	0.079662	0.429331	0	0.084643	0.39829	SYNONYMOUS_CODING	V-type proton ATPase subunit D 1	F:ATPase activity; F:transmembrane transporter activity
c10292_g1:354	C	A	48	42	0.302083	0.0238095	0.136431	0.314567	0.09799	0.539918	0	0.051373	0.78595	SYNONYMOUS_CODING	Ubiquitin-conjugating enzyme E2 variant 2
c10444_g1:368	C	T	47	47	0.521277	0.861702	0.130556	0.36817	0.178418	0.445176	1e-06	0.048458	0.828	SYNONYMOUS_CODING	40S ribosomal S25	F:structural constituent of ribosome; C:cytosol; C:ribosome; P:translation
c10502_g1:263	T	A	48	47	0.0104167	0.244681	0.118077	0.263097	0.065774	0.470803	0	0.067139	0.54114	SYNONYMOUS_CODING	Proteasome subunit beta type-5	C:nucleus; C:cytoplasm; P:catabolic process; C:protein complex; F:peptidase activity
c10523_g1:1294	G	A	47	38	0.43617	0.0921053	0.146412	0.383244	0.171666	0.478502	0	0.048823	0.82426	DOWNSTREAM	pyridoxal kinase	P:cofactor metabolic process; P:cellular nitrogen compound metabolic process; P:biosynthetic process; F:kinase activity
c10567_g1:307	G	T	47	45	0.223404	0	0.120364	0.260571	0.058213	0.340775	0	0.054557	0.74534	DOWNSTREAM	glycerol kinase	P:small molecule metabolic process; P:carbohydrate metabolic process; C:mitochondrion; P:lipid metabolic process; P:biosynthetic process; F:kinase activity
c10714_g1:396	G	C	46	47	0.0652174	0.521277	0.245816	0.575163	0.298223	0.66777	0	0.14917	0.04837	SYNONYMOUS_CODING	carbonic anhydrase
c10808_g1:908	T	G	48	48	0.239583	0.0104167	0.114876	0.255845	0.062684	0.457158	1e-06	0.04994	0.81903	SYNONYMOUS_CODING	60S ribosomal L9	F:structural constituent of ribosome; C:ribosome; F:rRNA binding; P:translation
c10885_g2:346	G	C	48	48	0.21875	0	0.117647	0.254473	0.055666	0.454062	0	0.055763	0.72498	SYNONYMOUS_CODING	clathrin light chain isoform X2	P:vesicle-mediated transport; F:structural molecule activity; C:cytoplasmic, membrane-bounded vesicle; C:Golgi apparatus; C:protein complex; C:plasma membrane
c10885_g2:523	C	T	48	44	0.21875	0	0.117411	0.254042	0.055572	0.443325	0	0.054616	0.75915	SYNONYMOUS_CODING	clathrin light chain isoform X2	P:vesicle-mediated transport; F:structural molecule activity; C:cytoplasmic, membrane-bounded vesicle; C:Golgi apparatus; C:protein complex; C:plasma membrane
c10952_g1:583	T	C	38	36	0.407895	0.0555556	0.167721	0.409215	0.171105	0.49077	0	0.052364	0.76431	SYNONYMOUS_CODING	Ankyrin repeat domain-containing 11	C:cellular_component
c10952_g1:794	T	A	43	39	0.418605	0.0512821	0.181723	0.436647	0.186428	0.507572	0	0.055737	0.69767	NON_SYNONYMOUS_CODING	Ankyrin repeat domain-containing 11	C:cellular_component
c10952_g1:1111	T	C	40	37	0.3875	0.027027	0.191414	0.438435	0.17256	0.51626	0	0.0622	0.59222	SYNONYMOUS_CODING	Ankyrin repeat domain-containing 11	C:cellular_component
c11017_g1:1217	T	A	47	45	0.489362	0.111111	0.164935	0.437313	0.215038	0.518176	0	0.053151	0.74787	SYNONYMOUS_CODING	26S protease regulatory subunit 4	F:ATPase activity; P:cell proliferation; P:cytoskeleton organization; P:catabolic process; P:protein complex assembly; F:ion binding; P:mitotic nuclear division; C:protein complex; F:peptidase activity; F:transcription factor binding; P:biosynthetic process; P:response to stress; C:nucleus; F:RNA binding; F:nuclease activity; C:cytosol
c11162_g1:206	A	G	47	43	0.0425532	0.325581	0.12784	0.307702	0.10475	0.516745	0	0.055484	0.68516	SYNONYMOUS_CODING	neuropeptide F	P:signal transduction
c11183_g1:107	T	A	47	44	0.404255	0.0681818	0.151104	0.379253	0.158267	0.628875	0	0.050348	0.80354	UPSTREAM	proteasome subunit alpha type-7-1	C:nucleus; C:cytoplasm; P:catabolic process; C:protein complex; F:peptidase activity
c11213_g1:394	G	A	48	48	0.947917	0.65625	0.128826	0.316067	0.113793	0.426274	0	0.054755	0.69361	SYNONYMOUS_CODING	cellular retinoic acid binding	F:lipid binding; P:transport
c11218_g1:658	A	G	46	48	0.532609	0.135417	0.172115	0.466128	0.244147	0.545621	0	0.054442	0.71593	SYNONYMOUS_CODING	methionine-R-sulfoxide reductase B1 isoform X1	F:oxidoreductase activity; P:response to stress
c11274_g1:630	G	A	43	41	0.930233	0.560976	0.173909	0.432498	0.193557	0.544873	0	0.074395	0.47338	NON_SYNONYMOUS_CODING	UDP-galactose 4-epimerase	P:biological_process; F:molecular_function
c11306_g1:747	A	T	44	40	0.477273	0.075	0.196633	0.485232	0.233242	0.585463	0	0.06061	0.59909	SYNONYMOUS_CODING	NFU1 iron-sulfur cluster scaffold homolog, mitochondrial-like	P:cellular component assembly; F:phosphatase activity; F:ion binding; P:cellular protein modification process; P:biosynthetic process
c11326_g1:534	A	T	25	26	0.36	0	0.210064	0.453855	0.163388	0.560548	0	0.084295	0.45156	SYNONYMOUS_CODING	kDa in IE1-IEN intergenic region	F:chitin binding; F:calmodulin binding; P:chitin metabolic process; P:microtubule cytoskeleton organization; C:extracellular region; F:microtubule binding; C:microtubule
c11326_g1:582	A	G	23	36	0.434783	0.0138889	0.24609	0.536766	0.234349	0.812727	0	0.10414	0.30222	SYNONYMOUS_CODING	kDa in IE1-IEN intergenic region	F:chitin binding; F:calmodulin binding; P:chitin metabolic process; P:microtubule cytoskeleton organization; C:extracellular region; F:microtubule binding; C:microtubule
c11384_g1:278	C	T	45	44	0.0111111	0.272727	0.134964	0.301705	0.083807	0.463353	0	0.08308	0.40336	SYNONYMOUS_CODING	28S ribosomal S18c, mitochondrial	F:structural constituent of ribosome; C:ribosome; P:translation
c11384_g1:622	A	T	44	36	1	0.694444	0.174174	0.377884	0.115465	0.617378	0	0.18513	0.025205	UPSTREAM	28S ribosomal S18c, mitochondrial	F:structural constituent of ribosome; C:ribosome; P:translation
c11398_g1:165	T	C	48	45	0.78125	0.377778	0.161749	0.472264	0.2686	0.554214	0	0.053852	0.72207	SYNONYMOUS_CODING	pyrimidodiazepine synthase-like	C:cytoplasm; F:transferase activity, transferring alkyl or aryl (other than methyl) groups
c11590_g2:235	C	A	46	47	0.0217391	0.308511	0.143844	0.329698	0.10446	0.380248	0	0.076533	0.4502	NON_SYNONYMOUS_CODING	BCL-6 corepressor 1
c11603_g1:658	A	T	43	44	0.151163	0.522727	0.148842	0.41941	0.216355	0.530853	0	0.053853	0.71266	SYNONYMOUS_CODING	N-acetylneuraminate lyase-like	F:lyase activity
c11710_g1:398	T	G	45	36	0.0333333	0.319444	0.134699	0.317736	0.105324	0.474156	1e-06	0.058575	0.6283	SYNONYMOUS_CODING	zinc transporter ZIP1-like isoform X2	F:transmembrane transporter activity; C:cellular_component
c11789_g1:423	T	A	48	46	0.4375	0.0978261	0.141913	0.375428	0.168841	0.447774	0	0.049911	0.79852	NON_SYNONYMOUS_CODING	hypothetical protein KGM_20694	C:cellular_component
c11881_g1:915	G	C	31	28	0.532258	0.107143	0.199521	0.512254	0.26911	0.582363	1e-06	0.055998	0.68573	SYNONYMOUS_CODING	aldo-keto reductase AKR2E4-like	F:oxidoreductase activity
c11920_g1:455	G	A	47	48	0.0319149	0.291667	0.119167	0.280213	0.085455	0.363419	1e-06	0.05515	0.70226	SYNONYMOUS_CODING	adenylate kinase	P:small molecule metabolic process; P:cell proliferation; C:mitochondrion; F:ion binding; C:cytosol; P:cellular nitrogen compound metabolic process; P:biosynthetic process; F:kinase activity; P:growth; P:immune system process
c11920_g1:944	A	T	46	46	0.0326087	0.315217	0.133617	0.314365	0.102882	0.393823	0	0.059293	0.61128	UPSTREAM	adenylate kinase	P:small molecule metabolic process; P:cell proliferation; C:mitochondrion; F:ion binding; C:cytosol; P:cellular nitrogen compound metabolic process; P:biosynthetic process; F:kinase activity; P:growth; P:immune system process
c11932_g2:1076	G	A	48	47	0	0.212766	0.113828	0.246039	0.052349	0.443217	0	0.12925	0.22521	SYNONYMOUS_CODING	elongation factor 1-gamma	F:translation factor activity, RNA binding
c11934_g1:686	G	A	44	42	0.375	0.761905	0.146835	0.442013	0.249948	0.569118	0	0.050705	0.77615	SYNONYMOUS_CODING	dopamine N-acetyltransferase-like	P:metabolic process; F:transferase activity; F:N-acetyltransferase activity
c11939_g2:529	T	G	48	48	0.322917	0.0208333	0.155177	0.35423	0.117	0.404399	0	0.05415	0.73577	DOWNSTREAM	chitinase 3	F:chitin binding; P:chitin metabolic process; C:extracellular region
c11939_g3:399	C	G	48	48	0.3125	0.0208333	0.148008	0.338264	0.10835	0.383338	0	0.053974	0.742	SYNONYMOUS_CODING	intestinal mucin	F:chitin binding; F:metal ion binding; P:chitin metabolic process; C:extracellular region
c11993_g1:616	C	T	38	45	0.381579	0.0444444	0.163567	0.391497	0.153508	0.59945	0	0.053032	0.74129	NON_SYNONYMOUS_CODING	alpha-tocopherol transfer -like	P:transport; F:transporter activity; C:intracellular
c12130_g1:38	T	G	40	31	0.8875	0.387097	0.264131	0.635077	0.373108	0.695496	0	0.13657	0.09862	UPSTREAM	epoxide hydrolase 3-like	C:cellular_component; F:molecular_function
c12173_g1:683	A	G	48	45	0.291667	0	0.165474	0.358917	0.104684	0.445164	0	0.081832	0.45696	SYNONYMOUS_CODING	sialic acid synthase	P:carbohydrate metabolic process; P:biosynthetic process; F:molecular_function
c12246_g1:1217	T	C	46	46	0	0.228261	0.123457	0.267403	0.061038	0.377234	0	0.14509	0.13615	SYNONYMOUS_CODING	phosphoglycerate kinase	P:small molecule metabolic process; P:carbohydrate metabolic process; P:generation of precursor metabolites and energy; P:catabolic process; P:cofactor metabolic process; F:ion binding; P:cellular nitrogen compound metabolic process; F:kinase activity
c12357_g1:618	G	A	48	47	0.40625	0.0638298	0.157879	0.39191	0.163904	0.465276	0	0.051812	0.77333	SYNONYMOUS_CODING	low density lipo receptor adapter 1
c12462_g1:657	T	G	30	23	0.883333	0.413043	0.233325	0.584133	0.331009	0.630284	0	0.088358	0.37904	DOWNSTREAM	DDI1 homolog 2	F:peptidase activity
c12499_g1:1661	T	G	45	46	0.633333	0.26087	0.134879	0.416838	0.235	0.509348	1e-06	0.049149	0.82869	UPSTREAM	Glutaryl- dehydrogenase, mitochondrial	P:small molecule metabolic process; F:oxidoreductase activity; P:catabolic process; P:homeostatic process; C:mitochondrion; P:lipid metabolic process; F:ion binding
c12558_g1:311	T	C	47	38	0.297872	0	0.169193	0.367124	0.109356	0.601677	0	0.078499	0.49575	SYNONYMOUS_CODING	HCLS1-associated X-1
c12568_g1:120	G	A	45	46	0.177778	0.532609	0.132007	0.388387	0.202355	0.486128	1e-06	0.05073	0.78502	SYNONYMOUS_CODING	NADPH cytochrome P450 reductase	F:oxidoreductase activity; F:ion binding; C:endoplasmic reticulum
c12570_g1:1315	G	A	47	46	0.489362	0.076087	0.205384	0.50386	0.247385	0.556062	0	0.0686	0.52385	SYNONYMOUS_CODING	prostaglandin reductase 1-like	F:oxidoreductase activity; F:ion binding
c12584_g1:1268	T	G	47	46	0.851064	0.51087	0.127864	0.366135	0.180273	0.435587	1e-06	0.050877	0.78079	NON_SYNONYMOUS_CODING	PREDICTED: uncharacterized protein LOC106138810, partial
c12641_g1:756	C	T	46	42	0.467391	0.119048	0.140771	0.384355	0.182628	0.394074	0	0.049079	0.82478	DOWNSTREAM	trimeric intracellular cation channel type B	F:transmembrane transporter activity; C:cellular_component
c12641_g1:1462	G	C	41	38	0.256098	0.697368	0.188999	0.53585	0.319515	0.595286	0	0.060018	0.60444	SYNONYMOUS_CODING	trimeric intracellular cation channel type B	F:transmembrane transporter activity; C:cellular_component
c12658_g1:1060	T	A	44	41	0.454545	0.109756	0.140933	0.379936	0.176489	0.390209	1e-06	0.050668	0.80525	SYNONYMOUS_CODING	trypsin, alkaline C-like	F:peptidase activity
c12686_g3:550	A	G	48	48	0.15625	0.510417	0.135978	0.389745	0.197664	0.463744	0	0.052278	0.74655	DOWNSTREAM	V-type proton ATPase subunit E	F:ATPase activity; F:transmembrane transporter activity; C:protein complex
c12711_g1:1537	A	G	46	42	0.282609	0.0119048	0.140284	0.314232	0.090431	0.473716	0	0.052267	0.78754	SYNONYMOUS_CODING	Recombination repair 1	C:nucleus; F:DNA binding; F:nuclease activity; F:lyase activity; F:ion binding; P:DNA metabolic process; P:response to stress
c12711_g1:1584	G	C	44	43	0.306818	0.0116279	0.157093	0.351168	0.109322	0.532311	0	0.056216	0.71328	NON_SYNONYMOUS_CODING	Recombination repair 1	C:nucleus; F:DNA binding; F:nuclease activity; F:lyase activity; F:ion binding; P:DNA metabolic process; P:response to stress
c12711_g1:1912	A	C	46	43	0.141304	0.488372	0.13405	0.378514	0.186099	0.499252	1e-06	0.051504	0.77787	UPSTREAM	Recombination repair 1	C:nucleus; F:DNA binding; F:nuclease activity; F:lyase activity; F:ion binding; P:DNA metabolic process; P:response to stress
c12715_g1:1696	G	T	46	43	0	0.209302	0.111301	0.240573	0.050353	0.440328	1e-06	0.1248	0.25868	SYNONYMOUS_CODING	ATP-dependent zinc metalloprotease YME1 homolog	F:ion binding; F:peptidase activity; C:cellular_component
c12715_g1:1705	G	A	47	42	0	0.214286	0.11441	0.247469	0.053029	0.457065	0	0.13207	0.21933	SYNONYMOUS_CODING	ATP-dependent zinc metalloprotease YME1 homolog	F:ion binding; F:peptidase activity; C:cellular_component
c12725_g1:656	C	T	48	47	0.291667	0.0212766	0.133286	0.305417	0.091788	0.53397	0	0.050383	0.79299	SYNONYMOUS_CODING	lifeguard 4-like	C:cellular_component
c12826_g1:3414	G	T	33	22	0.424242	0	0.260341	0.550086	0.23337	0.093337	0	0.13122	0.22231	DOWNSTREAM	dnaJ homolog subfamily C member 5
c12956_g1:817	G	A	46	43	0.358696	0.0465116	0.145281	0.351149	0.130571	0.462665	0	0.050372	0.79397	SYNONYMOUS_CODING	delta-aminolevulinic acid dehydratase	P:cofactor metabolic process; F:lyase activity; F:ion binding; C:cytosol; P:cellular nitrogen compound metabolic process; P:biosynthetic process
c12994_g2:968	A	C	47	46	0.0212766	0.304348	0.141674	0.324458	0.101449	0.374352	0	0.076223	0.46092	DOWNSTREAM	probable citrate synthase 2, mitochondrial	P:small molecule metabolic process; P:carbohydrate metabolic process; F:transferase activity, transferring acyl groups; P:generation of precursor metabolites and energy; C:mitochondrion
c12994_g2:2577	A	G	47	47	0.212766	0	0.113772	0.245938	0.052327	0.286585	1e-06	0.055553	0.72639	SYNONYMOUS_CODING	probable citrate synthase 2, mitochondrial	P:small molecule metabolic process; P:carbohydrate metabolic process; F:transferase activity, transferring acyl groups; P:generation of precursor metabolites and energy; C:mitochondrion
c13011_g1:273	A	G	48	46	0.375	0.0326087	0.175434	0.408223	0.156412	0.506374	0	0.057269	0.65688	SYNONYMOUS_CODING	ADP-ribosylation factor 1	P:signal transduction; F:ion binding; C:Golgi apparatus; P:transport
c13036_g1:752	G	A	48	47	0.0729167	0.382979	0.131373	0.335186	0.134089	0.397727	0	0.053906	0.71119	SYNONYMOUS_CODING	Renin receptor	C:cellular_component; F:molecular_function
c13105_g1:1878	A	T	36	32	0.305556	0	0.173127	0.37617	0.114941	0.50506	0	0.068808	0.5666	SYNONYMOUS_CODING	gametogenetin-binding 2-like
c13165_g1:489	G	A	42	39	0.428571	0.0512821	0.189154	0.452679	0.197322	0.592043	0	0.058131	0.64576	SYNONYMOUS_CODING	very-long-chain (3R)-3-hydroxyacyl- dehydratase isoform X1	C:cellular_component
c13165_g1:687	C	T	43	38	0.406977	0.0131579	0.227757	0.499696	0.204588	0.650877	0	0.10366	0.2998	SYNONYMOUS_CODING	very-long-chain (3R)-3-hydroxyacyl- dehydratase isoform X1	C:cellular_component
c13165_g1:1035	C	T	43	45	0.476744	0.0888889	0.179888	0.458014	0.220249	0.538125	0	0.055533	0.67429	SYNONYMOUS_CODING	very-long-chain (3R)-3-hydroxyacyl- dehydratase isoform X1	C:cellular_component
c13165_g1:1146	A	G	44	45	0.534091	0.166667	0.142747	0.410998	0.21484	0.516915	0	0.04976	0.81553	SYNONYMOUS_CODING	very-long-chain (3R)-3-hydroxyacyl- dehydratase isoform X1	C:cellular_component
c13176_g2:197	G	A	47	44	0.840426	0.477273	0.141269	0.404425	0.208471	0.547526	0	0.051763	0.76945	SYNONYMOUS_CODING	heat shock 70 kDa cognate 3	P:cofactor metabolic process; F:lyase activity; F:ion binding; P:biosynthetic process; P:cellular nitrogen compound metabolic process
c13176_g2:398	T	C	48	45	0.802083	0.377778	0.180825	0.508831	0.291989	0.620485	0	0.063002	0.56953	SYNONYMOUS_CODING	heat shock 70 kDa cognate 3	P:cofactor metabolic process; F:lyase activity; F:ion binding; P:biosynthetic process; P:cellular nitrogen compound metabolic process
c13176_g2:755	T	C	48	46	0.354167	0.0326087	0.160508	0.375369	0.136513	0.494294	0	0.053469	0.7391	SYNONYMOUS_CODING	heat shock 70 kDa cognate 3	P:cofactor metabolic process; F:lyase activity; F:ion binding; P:biosynthetic process; P:cellular nitrogen compound metabolic process
c13176_g2:1316	T	A	48	44	0.354167	0.0340909	0.158383	0.371816	0.135382	0.486627	0	0.052942	0.75423	SYNONYMOUS_CODING	heat shock 70 kDa cognate 3	P:cofactor metabolic process; F:lyase activity; F:ion binding; P:biosynthetic process; P:cellular nitrogen compound metabolic process
c13176_g2:1394	T	C	47	45	0.62766	0.222222	0.162852	0.475545	0.271499	0.601996	0	0.052171	0.73791	SYNONYMOUS_CODING	heat shock 70 kDa cognate 3	P:cofactor metabolic process; F:lyase activity; F:ion binding; P:biosynthetic process; P:cellular nitrogen compound metabolic process
c13176_g2:1490	T	C	48	48	0.604167	0.229167	0.139513	0.422307	0.234982	0.565293	0	0.050291	0.79977	SYNONYMOUS_CODING	heat shock 70 kDa cognate 3	P:cofactor metabolic process; F:lyase activity; F:ion binding; P:biosynthetic process; P:cellular nitrogen compound metabolic process
c13176_g2:1535	T	C	48	47	0.354167	0.0212766	0.176565	0.401365	0.144641	0.524823	0	0.061405	0.61348	SYNONYMOUS_CODING	heat shock 70 kDa cognate 3	P:cofactor metabolic process; F:lyase activity; F:ion binding; P:biosynthetic process; P:cellular nitrogen compound metabolic process
c13176_g2:1862	G	A	48	47	0.354167	0.0106383	0.192741	0.426262	0.152291	0.551753	0	0.079559	0.44606	SYNONYMOUS_CODING	heat shock 70 kDa cognate 3	P:cofactor metabolic process; F:lyase activity; F:ion binding; P:biosynthetic process; P:cellular nitrogen compound metabolic process
c13176_g2:2304	A	T	48	46	0.354167	0.0108696	0.192321	0.425627	0.152092	0.548893	0	0.078073	0.46603	DOWNSTREAM	heat shock 70 kDa cognate 3	P:cofactor metabolic process; F:lyase activity; F:ion binding; P:biosynthetic process; P:cellular nitrogen compound metabolic process
c13217_g1:1160	C	A	46	40	0.48913	0.1375	0.137912	0.386492	0.1902	0.469389	1e-06	0.049099	0.82693	SYNONYMOUS_CODING	signal recognition particle 68 kDa	P:protein targeting; P:membrane organization; F:RNA binding; C:cytoplasm
c13234_g1:538	A	G	46	42	0.804348	0.380952	0.180103	0.506803	0.290126	0.572658	0	0.060496	0.58436	SYNONYMOUS_CODING	isopentenyl-diphosphate Delta-isomerase 1	P:lipid metabolic process; P:biosynthetic process; F:isomerase activity
c13234_g1:637	G	A	46	45	0.206522	0.577778	0.139142	0.415714	0.226835	0.569117	0	0.05077	0.79516	SYNONYMOUS_CODING	isopentenyl-diphosphate Delta-isomerase 1	P:lipid metabolic process; P:biosynthetic process; F:isomerase activity
c13275_g1:620	C	A	47	41	0.43617	0.0731707	0.167976	0.421363	0.187722	0.474632	0	0.052834	0.74438	SYNONYMOUS_CODING	caspase-4	P:cell death; F:peptidase activity
c13275_g1:959	T	C	47	47	0.361702	0.0425532	0.152676	0.365156	0.136376	0.599184	0	0.051551	0.77531	SYNONYMOUS_CODING	caspase-4	P:cell death; F:peptidase activity
c13289_g1:271	A	G	47	43	0.755319	0.325581	0.180481	0.517337	0.304745	0.611743	0	0.058483	0.61829	SYNONYMOUS_CODING	sorting nexin lst-4	P:membrane organization; P:vesicle-mediated transport; P:cellular component assembly; F:ion binding; C:cytoplasmic, membrane-bounded vesicle; F:lipid binding
c13334_g1:1471	G	T	47	43	0.159574	0.546512	0.158425	0.445647	0.236936	0.488918	0	0.055524	0.67588	NON_SYNONYMOUS_CODING	aspartate--tRNA ligase, cytoplasmic	C:cytoplasm; F:ion binding; P:tRNA metabolic process; P:cellular amino acid metabolic process; F:ligase activity; P:translation
c13344_g1:1605	G	A	48	47	0.854167	0.521277	0.123792	0.354252	0.171787	0.524909	1e-06	0.049218	0.80963	SYNONYMOUS_CODING	ATP synthase 21 kDa proteolipid subunit, partial	F:transmembrane transporter activity; C:protein complex
c13358_g1:2472	G	T	33	31	0.227273	0.709677	0.226178	0.602526	0.370174	0.647028	0	0.076275	0.44884	SYNONYMOUS_CODING	importin-7	P:transport; C:intracellular; F:enzyme binding
c13389_g1:1121	A	C	48	48	0.46875	0.0833333	0.180769	0.456206	0.216223	0.506608	0	0.056236	0.66801	SYNONYMOUS_CODING	aspartate aminotransferase	F:ion binding; P:cellular amino acid metabolic process; P:biosynthetic process
c13402_g1:677	C	T	46	45	0	0.211111	0.11256	0.243318	0.051367	0.439094	1e-06	0.12449	0.25125	SYNONYMOUS_CODING	BCL2 adenovirus E1B 19 kDa -interacting 3 isoform X2	P:cell death; C:mitochondrion
c13405_g1:648	G	T	46	46	0.402174	0.0543478	0.166388	0.404706	0.167066	0.69294	0	0.053183	0.73483	SYNONYMOUS_CODING	glucosidase 2 subunit beta	P:carbohydrate metabolic process; F:ion binding; P:cellular protein modification process; P:biosynthetic process
c13405_g1:1104	T	A	46	42	0.23913	0.619048	0.141693	0.429875	0.241638	0.510619	0	0.050784	0.78452	SYNONYMOUS_CODING	glucosidase 2 subunit beta	P:carbohydrate metabolic process; F:ion binding; P:cellular protein modification process; P:biosynthetic process
c13459_g1:795	G	A	48	47	0.208333	0	0.111056	0.239898	0.049979	0.428376	1e-06	0.05378	0.74655	SYNONYMOUS_CODING	conserved plasma membrane	C:cellular_component
c13501_g1:273	T	C	44	41	0.329545	0.0365854	0.137663	0.326708	0.11174	0.349364	0	0.048816	0.83509	SYNONYMOUS_CODING	rolling stone-like	C:cellular_component
c13536_g1:284	C	A	32	26	0.375	0	0.22243	0.477912	0.179217	0.347511	0	0.1033	0.33368	SYNONYMOUS_CODING	sulfotransferase 1C4-like	P:metabolic process; F:sulfotransferase activity; F:transferase activity
c13547_g1:641	G	A	40	43	0.075	0.44186	0.169681	0.426572	0.192206	0.554823	0	0.068078	0.53441	SYNONYMOUS_CODING	cytochrome P450 6B5-like	F:oxidoreductase activity; F:ion binding; C:cellular_component
c13585_g2:429	A	T	47	48	0.319149	0.0104167	0.168	0.373611	0.120645	0.43411	0	0.063644	0.59029	SYNONYMOUS_CODING	cysteine dioxygenase type 1	P:sulfur compound metabolic process; F:oxidoreductase activity; F:ion binding; P:cellular amino acid metabolic process
c13585_g2:546	A	G	48	48	0.3125	0.0104167	0.163412	0.363659	0.115064	0.408408	0	0.060944	0.62489	SYNONYMOUS_CODING	cysteine dioxygenase type 1	P:sulfur compound metabolic process; F:oxidoreductase activity; F:ion binding; P:cellular amino acid metabolic process
c13585_g2:980	T	A	47	46	0.308511	0.0108696	0.159784	0.356235	0.111385	0.406825	0	0.05896	0.63845	DOWNSTREAM	cysteine dioxygenase type 1	P:sulfur compound metabolic process; F:oxidoreductase activity; F:ion binding; P:cellular amino acid metabolic process
c13601_g1:762	C	T	45	46	0.3	0.0217391	0.137981	0.316514	0.097707	0.554705	0	0.051599	0.79187	SYNONYMOUS_CODING	gamma-glutamyl hydrolase A-like isoform X2	P:cellular amino acid metabolic process; F:peptidase activity
c13603_g1:3708	T	A	33	31	0.409091	0.0483871	0.176749	0.424509	0.177398	0.720217	1e-06	0.052585	0.76756	UPSTREAM	cAMP-dependent kinase catalytic subunit	P:embryo development; P:cytoskeleton organization; P:signal transduction; P:cellular component assembly; F:ion binding; P:cellular protein modification process; P:cell-cell signaling; P:developmental maturation; C:protein complex; P:biosynthetic process; C:plasma membrane; P:reproduction; P:cell death; C:cytoplasm; P:cell differentiation; P:cellular nitrogen compound metabolic process; F:kinase a…
c13727_g1:895	G	A	46	44	0.0978261	0.488636	0.178835	0.461059	0.226315	0.588534	0	0.072038	0.48273	SYNONYMOUS_CODING	coatomer subunit epsilon	P:vesicle-mediated transport; F:structural molecule activity; C:intracellular
c13731_g1:1320	G	C	47	41	0.478723	0.0243902	0.268772	0.585588	0.280942	0.829558	0	0.13704	0.10422	SYNONYMOUS_CODING	Chorion b-ZIP transcription factor	F:DNA binding; F:nucleic acid binding transcription factor activity; P:cellular nitrogen compound metabolic process; P:biosynthetic process
c13731_g1:1607	G	T	46	47	0.923913	0.606383	0.134968	0.345862	0.141736	0.51185	0	0.053379	0.72372	NON_SYNONYMOUS_CODING	Chorion b-ZIP transcription factor	F:DNA binding; F:nucleic acid binding transcription factor activity; P:cellular nitrogen compound metabolic process; P:biosynthetic process
c13739_g1:1285	G	A	48	47	0.541667	0.159574	0.155143	0.437794	0.231317	0.515153	0	0.051931	0.76371	DOWNSTREAM	lysosome-associated membrane glyco 1-like	C:cellular_component; P:transport
c13885_g1:708	C	T	43	45	0.453488	0.1	0.150487	0.39741	0.183917	0.457594	0	0.05025	0.79299	SYNONYMOUS_CODING	pyruvate kinase-like isoform X1	P:small molecule metabolic process; P:carbohydrate metabolic process; P:generation of precursor metabolites and energy; P:catabolic process; P:cofactor metabolic process; F:ion binding; P:cellular nitrogen compound metabolic process; F:kinase activity
c13929_g1:524	A	G	30	35	0.433333	0.0571429	0.183618	0.445874	0.196609	0.639165	0	0.054439	0.6907	TRANSCRIPT	---NA---
c13961_g1:2165	G	T	48	43	0.260417	0	0.144279	0.313161	0.081552	0.532073	0	0.06477	0.59787	DOWNSTREAM	C-terminal-binding	F:oxidoreductase activity
c13992_g1:322	C	T	41	36	0.317073	0.0138889	0.160017	0.359826	0.11592	0.6053	0	0.05437	0.72674	SYNONYMOUS_CODING	aquaporin	C:cellular_component; P:transport; F:molecular_function
c14023_g1:509	T	C	47	47	0.882979	0.5	0.166689	0.444484	0.222242	0.532263	0	0.061622	0.57389	SYNONYMOUS_CODING	juvenile hormone epoxide hydrolase-like	P:catabolic process; C:endoplasmic reticulum; F:molecular_function
c14033_g1:1004	C	T	48	45	0.135417	0.533333	0.172608	0.467265	0.244989	0.621073	0	0.062745	0.56806	SYNONYMOUS_CODING	disulfide isomerase	P:cell death; F:oxidoreductase activity; P:signal transduction; P:homeostatic process; P:cellular protein modification process; C:endoplasmic reticulum; P:protein folding; P:response to stress; F:isomerase activity
c14049_g1:535	A	G	48	46	0.385417	0.0652174	0.141607	0.354933	0.142102	0.428276	0	0.050355	0.81237	SYNONYMOUS_CODING	ATP synthase subunit gamma, mitochondrial	F:ATPase activity; P:small molecule metabolic process; F:transmembrane transporter activity; C:protein complex; P:cellular nitrogen compound metabolic process; P:biosynthetic process; C:intracellular
c14049_g1:610	G	T	47	47	0.393617	0.0744681	0.136802	0.349271	0.143013	0.425862	0	0.049134	0.83052	SYNONYMOUS_CODING	ATP synthase subunit gamma, mitochondrial	F:ATPase activity; P:small molecule metabolic process; F:transmembrane transporter activity; C:protein complex; P:cellular nitrogen compound metabolic process; P:biosynthetic process; C:intracellular
c14049_g1:646	T	C	48	48	0.5625	0.208333	0.127239	0.386135	0.207146	0.497299	1e-06	0.048319	0.84529	SYNONYMOUS_CODING	ATP synthase subunit gamma, mitochondrial	F:ATPase activity; P:small molecule metabolic process; F:transmembrane transporter activity; C:protein complex; P:cellular nitrogen compound metabolic process; P:biosynthetic process; C:intracellular
c14080_g1:1337	C	T	41	39	0	0.230769	0.124244	0.269466	0.062184	0.439728	1e-06	0.13548	0.20685	DOWNSTREAM	tribbles homolog 2-like	C:nucleus; F:transferase activity, transferring glycosyl groups; P:catabolic process; P:signal transduction; F:ion binding; P:cellular protein modification process; F:kinase activity; F:enzyme binding
c14129_g2:1908	T	A	48	47	0.375	0.0744681	0.124393	0.319063	0.125588	0.387594	1e-06	0.047908	0.862	DOWNSTREAM	V-type proton ATPase subunit C	F:transmembrane transporter activity; C:protein complex
c14150_g1:411	G	A	47	48	0.989362	0.760417	0.114498	0.255165	0.062547	0.454021	1e-06	0.062718	0.57461	DOWNSTREAM	succinate dehydrogenase [ubiquinone] iron-sulfur subunit, mitochondrial	P:small molecule metabolic process; P:generation of precursor metabolites and energy; F:oxidoreductase activity; C:mitochondrion; F:ion binding
c14150_g1:444	T	C	46	48	0.0217391	0.291667	0.132588	0.304193	0.091478	0.446232	0	0.067606	0.53092	DOWNSTREAM	succinate dehydrogenase [ubiquinone] iron-sulfur subunit, mitochondrial	P:small molecule metabolic process; P:generation of precursor metabolites and energy; F:oxidoreductase activity; C:mitochondrion; F:ion binding
c14150_g1:515	A	T	48	47	0	0.234043	0.127328	0.275874	0.064566	0.421267	0	0.15165	0.1161	DOWNSTREAM	succinate dehydrogenase [ubiquinone] iron-sulfur subunit, mitochondrial	P:small molecule metabolic process; P:generation of precursor metabolites and energy; F:oxidoreductase activity; C:mitochondrion; F:ion binding
c14150_g1:605	G	T	48	47	0.0104167	0.234043	0.111304	0.247786	0.059365	0.383625	1e-06	0.061019	0.59909	SYNONYMOUS_CODING	succinate dehydrogenase [ubiquinone] iron-sulfur subunit, mitochondrial	P:small molecule metabolic process; P:generation of precursor metabolites and energy; F:oxidoreductase activity; C:mitochondrion; F:ion binding
c14152_g1:941	C	T	48	46	0.333333	0.0326087	0.146005	0.342712	0.117962	0.486447	0	0.052421	0.77368	SYNONYMOUS_CODING	Delta(3,5)-Delta(2,4)-dienoyl- isomerase, mitochondrial	F:isomerase activity
c14152_g1:1037	C	G	45	43	0.311111	0.0116279	0.160123	0.357762	0.112875	0.51353	0	0.057671	0.68018	SYNONYMOUS_CODING	Delta(3,5)-Delta(2,4)-dienoyl- isomerase, mitochondrial	F:isomerase activity
c14183_g1:620	G	C	46	48	0.48913	0.125	0.150562	0.410941	0.202121	0.48308	0	0.050525	0.79187	SYNONYMOUS_CODING	pyrimidodiazepine synthase-like	C:cytoplasm; F:transferase activity, transferring alkyl or aryl (other than methyl) groups
c14238_g1:399	A	T	33	38	0.80303	0.381579	0.176992	0.501096	0.286512	0.538846	1e-06	0.056384	0.65065	SYNONYMOUS_CODING	solute carrier family 35 member C2	C:cytoplasm; C:organelle; P:transport
c14238_g1:813	T	C	39	38	0.0897436	0.460526	0.165986	0.427804	0.200046	0.507709	0	0.06104	0.58368	SYNONYMOUS_CODING	solute carrier family 35 member C2	C:cytoplasm; C:organelle; P:transport
c14256_g2:260	A	T	44	48	0.261364	0.0104167	0.128694	0.287061	0.076454	0.515169	0	0.051758	0.77333	SYNONYMOUS_CODING	inorganic phosphate cotransporter	P:transmembrane transport; C:cellular_component
c14324_g1:725	T	C	48	42	0.354167	0.0357143	0.156077	0.367934	0.134143	0.478578	0	0.05216	0.7662	SYNONYMOUS_CODING	aquaporin isoform X1	C:cellular_component; P:transport; F:molecular_function
c14347_g1:644	G	C	48	48	0.239583	0.0104167	0.114876	0.255845	0.062684	0.457158	1e-06	0.04953	0.82693	NON_SYNONYMOUS_CODING	aldehyde dehydrogenase X, mitochondrial-like	F:oxidoreductase activity
c14347_g1:947	A	G	47	46	0.446809	0.0543478	0.199867	0.477161	0.215958	0.578376	0	0.065782	0.54909	SYNONYMOUS_CODING	aldehyde dehydrogenase X, mitochondrial-like	F:oxidoreductase activity
c14347_g1:1112	G	A	48	47	0.25	0.0106383	0.12117	0.270232	0.068995	0.444168	0	0.050808	0.81237	SYNONYMOUS_CODING	aldehyde dehydrogenase X, mitochondrial-like	F:oxidoreductase activity
c14458_g1:335	T	C	45	41	0.766667	0.365854	0.157813	0.466582	0.266672	0.601449	0	0.052897	0.7353	DOWNSTREAM	facilitated trehalose transporter Tret1-like	P:carbohydrate metabolic process; F:transmembrane transporter activity; C:cellular_component; F:hydrolase activity, acting on glycosyl bonds
c14458_g1:743	T	C	48	47	0.0104167	0.287234	0.146053	0.325653	0.094982	0.532278	0	0.10727	0.26977	DOWNSTREAM	facilitated trehalose transporter Tret1-like	P:carbohydrate metabolic process; F:transmembrane transporter activity; C:cellular_component; F:hydrolase activity, acting on glycosyl bonds
c14681_g1:149	C	T	48	48	0.291667	0	0.165644	0.359202	0.104767	0.612476	0	0.087734	0.41688	SYNONYMOUS_CODING	---NA---
c14689_g1:605	A	G	37	39	0.567568	0.153846	0.179161	0.49062	0.26826	0.600642	0	0.054913	0.6923	SYNONYMOUS_CODING	cytochrome P450 306a1	F:oxidoreductase activity; F:ion binding
c14709_g1:767	T	A	44	42	0.772727	0.285714	0.232467	0.61257	0.377884	0.693603	0	0.098588	0.29743	SYNONYMOUS_CODING	succinyl- ligase [ADP-forming] subunit beta, mitochondrial	F:ion binding; F:ligase activity
c14709_g1:770	A	G	44	42	0.772727	0.285714	0.232467	0.61257	0.377884	0.693603	0	0.098662	0.29006	SYNONYMOUS_CODING	succinyl- ligase [ADP-forming] subunit beta, mitochondrial	F:ion binding; F:ligase activity
c14820_g1:2702	A	T	26	28	0.0192308	0.392857	0.204383	0.460041	0.182626	0.654818	1e-06	0.12186	0.23073	DOWNSTREAM	ecdysone receptor	C:nucleus; F:DNA binding; F:nucleic acid binding transcription factor activity; F:ion binding; F:lipid binding; P:cellular nitrogen compound metabolic process; P:biosynthetic process; F:signal transducer activity
c14820_g1:2703	C	G	26	28	0.0192308	0.392857	0.204383	0.460041	0.182626	0.654818	1e-06	0.12358	0.21009	DOWNSTREAM	ecdysone receptor	C:nucleus; F:DNA binding; F:nucleic acid binding transcription factor activity; F:ion binding; F:lipid binding; P:cellular nitrogen compound metabolic process; P:biosynthetic process; F:signal transducer activity
c14839_g1:1565	G	C	46	46	0.347826	0.0217391	0.171171	0.390179	0.138296	0.661252	0	0.058382	0.65688	SYNONYMOUS_CODING	plasma membrane calcium-transporting ATPase 2 isoform X1
c14839_g2:3363	C	T	47	46	0.287234	0	0.162443	0.352422	0.101227	0.600313	0	0.083172	0.45428	SYNONYMOUS_CODING	plasma membrane calcium-transporting ATPase 2 isoform X1	F:ATPase activity; F:transmembrane transporter activity; F:ion binding; C:cellular_component
c14839_g2:4971	G	A	44	44	0.306818	0	0.175676	0.380762	0.116825	0.643691	0	0.094217	0.39135	SYNONYMOUS_CODING	plasma membrane calcium-transporting ATPase 2 isoform X1	F:ATPase activity; F:transmembrane transporter activity; F:ion binding; C:cellular_component
c14878_g2:493	T	C	48	47	0.0104167	0.234043	0.111304	0.247786	0.059365	0.358973	1e-06	0.059909	0.62587	SYNONYMOUS_CODING	hydroxysteroid dehydrogenase 2	F:oxidoreductase activity
c14903_g1:1069	T	G	42	43	0.666667	0.197674	0.218449	0.583377	0.350478	0.620826	0	0.07617	0.43739	SYNONYMOUS_CODING	sodium-dependent nutrient amino acid transporter 1-like	F:transmembrane transporter activity; C:cellular_component
c14932_g1:2148	T	C	46	44	0.402174	0.0681818	0.149584	0.375734	0.156123	0.492717	0	0.051355	0.78678	UPSTREAM	trifunctional enzyme subunit alpha, mitochondrial	P:small molecule metabolic process; F:oxidoreductase activity; P:catabolic process; C:mitochondrion; P:lipid metabolic process; F:lyase activity; C:protein complex
c14932_g1:2507	A	G	41	38	0.268293	0	0.148698	0.323151	0.086699	0.55144	0	0.062267	0.63531	UPSTREAM	trifunctional enzyme subunit alpha, mitochondrial	P:small molecule metabolic process; F:oxidoreductase activity; P:catabolic process; C:mitochondrion; P:lipid metabolic process; F:lyase activity; C:protein complex
c14938_g1:2572	G	A	21	22	0.0238095	0.477273	0.262853	0.57755	0.276274	0.747962	1e-06	0.15089	0.093055	SYNONYMOUS_CODING	SURP and G-patch domain-containing 1	F:molecular_function
c14940_g1:1444	A	G	41	41	0.0365854	0.353659	0.154054	0.364272	0.132728	0.560686	0	0.070087	0.51839	SYNONYMOUS_CODING	hsp90 co-chaperone Cdc37	F:enzyme binding
c14940_g1:1531	C	A	42	42	0.785714	0.380952	0.162689	0.473571	0.269001	0.57062	0	0.053766	0.70343	SYNONYMOUS_CODING	hsp90 co-chaperone Cdc37	F:enzyme binding
c15043_g1:6372	A	G	45	48	0.122222	0.489583	0.153621	0.416829	0.205134	0.565638	0	0.055373	0.65612	UPSTREAM	RAB6A-GEF complex partner 2
c15045_g1:281	T	C	44	39	0.329545	0.025641	0.152152	0.35166	0.118962	0.409269	0	0.051829	0.78595	SYNONYMOUS_CODING	jagunal	P:biological_process; C:endoplasmic reticulum
c15052_g1:738	G	A	47	48	0.361702	0.0520833	0.140873	0.344538	0.129584	0.422382	0	0.049935	0.80619	SYNONYMOUS_CODING	glutamic acid-rich -like	P:biological_process; C:extracellular region; F:molecular_function
c15052_g1:791	G	A	48	48	0.322917	0.0208333	0.155177	0.35423	0.117	0.430372	0	0.054471	0.72444	NON_SYNONYMOUS_CODING	glutamic acid-rich -like	P:biological_process; C:extracellular region; F:molecular_function
c15052_g1:807	C	T	48	48	0.322917	0.03125	0.140814	0.329829	0.110158	0.404461	0	0.051013	0.78981	SYNONYMOUS_CODING	glutamic acid-rich -like	P:biological_process; C:extracellular region; F:molecular_function
c15052_g1:873	G	T	47	48	0.361702	0.0416667	0.153872	0.367203	0.13705	0.446592	0	0.051337	0.78201	NON_SYNONYMOUS_CODING	glutamic acid-rich -like	P:biological_process; C:extracellular region; F:molecular_function
c15052_g1:1332	C	T	48	48	0.375	0.0416667	0.163329	0.388481	0.149727	0.475228	0	0.053512	0.74042	SYNONYMOUS_CODING	glutamic acid-rich -like	P:biological_process; C:extracellular region; F:molecular_function
c15052_g1:1461	C	T	48	48	0.375	0.0416667	0.163329	0.388481	0.149727	0.475228	0	0.053515	0.73179	SYNONYMOUS_CODING	glutamic acid-rich -like	P:biological_process; C:extracellular region; F:molecular_function
c15085_g1:1019	T	C	43	42	0.0581395	0.380952	0.146257	0.361485	0.142712	0.463267	0	0.058966	0.62636	DOWNSTREAM	alan shepard	F:RNA binding
c15087_g1:1370	G	C	48	46	0.375	0.0543478	0.147238	0.360937	0.140255	0.470447	0	0.050542	0.80289	SYNONYMOUS_CODING	tubulin beta chain-like	C:cytoskeleton; C:cytoplasm; F:GTPase activity; F:structural molecule activity; F:ion binding
c15158_g1:1056	G	A	43	44	0.476744	0.113636	0.152789	0.410497	0.197872	0.511398	0	0.050359	0.80418	SYNONYMOUS_CODING	esterase E4-like
c15248_g1:419	T	C	24	29	0.666667	0.172414	0.241752	0.620012	0.377708	0.687335	0	0.071884	0.49785	SYNONYMOUS_CODING	TBRG4	F:protein kinase activity; P:protein phosphorylation
c15248_g1:587	G	A	34	32	0.691176	0.203125	0.233675	0.612094	0.375526	0.670539	0	0.079188	0.42022	SYNONYMOUS_CODING	TBRG4	F:protein kinase activity; P:protein phosphorylation
c15248_g1:779	A	G	27	27	0.740741	0.222222	0.260541	0.658004	0.417007	0.717958	0	0.092767	0.34647	SYNONYMOUS_CODING	TBRG4	F:protein kinase activity; P:protein phosphorylation
c15248_g1:998	G	C	33	30	0.681818	0.15	0.283707	0.68003	0.426564	0.739172	0	0.11925	0.16665	SYNONYMOUS_CODING	TBRG4	F:protein kinase activity; P:protein phosphorylation
c15248_g3:927	A	C	44	43	0.545455	0.162791	0.154417	0.437626	0.232229	0.523679	0	0.050335	0.78595	DOWNSTREAM	carbonic anhydrase 5	P:small molecule metabolic process; F:lyase activity; F:ion binding
c15256_g1:1549	G	A	47	47	0.765957	0.351064	0.169337	0.492116	0.285044	0.598294	0	0.056224	0.65913	SYNONYMOUS_CODING	cytosolic non-specific dipeptidase	F:peptidase activity; C:cellular_component
c15263_g1:1329	T	G	42	29	0.369048	0	0.219302	0.471015	0.173827	0.738743	0	0.11557	0.27997	DOWNSTREAM	acidic leucine-rich nuclear phospho 32 family member A
c15330_g1:1172	A	G	46	44	0.858696	0.409091	0.212429	0.55372	0.312972	0.757686	0	0.094649	0.32021	SYNONYMOUS_CODING	transmembrane 62-like	P:biological_process; C:cellular_component; F:molecular_function
c15330_g1:1175	T	A	43	39	0.802326	0.282051	0.266924	0.664173	0.419613	0.753937	0	0.12901	0.12131	SYNONYMOUS_CODING	transmembrane 62-like	P:biological_process; C:cellular_component; F:molecular_function
c15343_g2:373	T	C	40	33	0.0125	0.287879	0.141724	0.318448	0.093363	0.528	1e-06	0.078685	0.43284	DOWNSTREAM	leucine-rich transmembrane	C:cellular_component
c15343_g2:1015	G	A	38	38	0.0263158	0.328947	0.150274	0.348216	0.11768	0.528556	1e-06	0.071651	0.49991	SYNONYMOUS_CODING	leucine-rich transmembrane	C:cellular_component
c15359_g2:775	C	A	48	44	0.260417	0.0113636	0.126675	0.283234	0.075301	0.382527	0	0.050919	0.80486	NON_SYNONYMOUS_CODING	PREDICTED: uncharacterized protein LOC101740601	C:membrane; C:integral component of membrane
c15365_g2:264	T	A	46	41	0.5	0.097561	0.187667	0.480274	0.240137	0.583107	0	0.057482	0.65839	TRANSCRIPT	---NA---
c15372_g1:1200	C	A	45	35	0.333333	0.771429	0.1879	0.530511	0.313254	0.578107	0	0.057251	0.63302	DOWNSTREAM	vesicle-associated membrane -associated B isoform X1	C:cellular_component
c15377_g1:1122	A	T	48	47	0.375	0.0212766	0.191787	0.433708	0.164947	0.534889	0	0.070034	0.53612	NON_SYNONYMOUS_CODING	prion-like-(Q N-rich) domain-bearing 25	C:membrane; C:integral component of membrane
c15379_g1:1434	A	G	46	47	0.630435	0.244681	0.145877	0.440765	0.249739	0.584513	0	0.051093	0.79073	DOWNSTREAM	V-type proton ATPase subunit d	F:transmembrane transporter activity; C:protein complex
c15379_g1:1896	C	T	47	48	0.0425532	0.322917	0.126379	0.304122	0.10279	0.419522	0	0.055163	0.68516	SYNONYMOUS_CODING	V-type proton ATPase subunit d	F:transmembrane transporter activity; C:protein complex
c15379_g1:2013	C	A	48	47	0.385417	0.765957	0.143028	0.431906	0.242277	0.569397	0	0.049323	0.81903	SYNONYMOUS_CODING	V-type proton ATPase subunit d	F:transmembrane transporter activity; C:protein complex
c15379_g1:2312	G	A	48	47	0.0416667	0.308511	0.118036	0.283786	0.09208	0.409351	1e-06	0.052862	0.73244	SYNONYMOUS_CODING	V-type proton ATPase subunit d	F:transmembrane transporter activity; C:protein complex
c15379_g1:2325	A	T	48	46	0.0416667	0.315217	0.122342	0.29403	0.097211	0.424285	1e-06	0.054722	0.68078	SYNONYMOUS_CODING	V-type proton ATPase subunit d	F:transmembrane transporter activity; C:protein complex
c15393_g1:1640	A	G	47	44	0.914894	0.590909	0.135627	0.352899	0.149829	0.546678	0	0.053684	0.70839	SYNONYMOUS_CODING	leucine-rich repeat-containing 70	C:cellular_component
c15434_g1:67	T	A	43	42	0.244186	0.630952	0.146171	0.44157	0.25037	0.560336	1e-06	0.05128	0.76216	NON_SYNONYMOUS_CODING	cholinesterase 1-like	P:metabolic process; F:hydrolase activity
c15434_g1:407	T	C	44	44	0.568182	0.159091	0.17527	0.483794	0.264388	0.622504	0	0.054698	0.70751	SYNONYMOUS_CODING	cholinesterase 1-like	P:metabolic process; F:hydrolase activity
c15455_g1:365	C	A	41	37	0.329268	0.0135135	0.169234	0.379509	0.126712	0.584384	0	0.057223	0.68714	DOWNSTREAM	glutaminase liver isoform, mitochondrial isoform X5	F:hydrolase activity, acting on carbon-nitrogen (but not peptide) bonds; P:cellular amino acid metabolic process
c15608_g1:533	C	T	44	44	0.0340909	0.352273	0.156817	0.368421	0.133495	0.498836	0	0.077233	0.43437	SYNONYMOUS_CODING	phosphoglucomutase	P:small molecule metabolic process; P:carbohydrate metabolic process; F:ion binding; F:isomerase activity
c15661_g1:652	C	T	41	37	0.52439	0.0945946	0.20992	0.525289	0.273033	0.64308	0	0.065547	0.55145	SYNONYMOUS_CODING	probable 39S ribosomal L45, mitochondrial	C:ribosome
c15675_g1:1402	G	A	48	46	0.208333	0	0.110998	0.239791	0.049957	0.425721	1e-06	0.054942	0.73357	DOWNSTREAM	ornithine decarboxylase antizyme	F:enzyme regulator activity
c15696_g1:1920	G	C	48	46	0.208333	0	0.110998	0.239791	0.049957	0.425721	1e-06	0.053444	0.76945	SYNONYMOUS_CODING	acyl- synthetase family member 3, mitochondrial	P:biological_process; F:molecular_function
c15715_g1:2865	C	A	40	28	0.9625	0.589286	0.19291	0.450713	0.188133	0.568111	0	0.104	0.28503	DOWNSTREAM	ER degradation-enhancing alpha-mannosidase 3	P:carbohydrate metabolic process; P:catabolic process; P:signal transduction; F:ion binding; P:cellular protein modification process; C:endoplasmic reticulum; P:biosynthetic process; P:response to stress; F:hydrolase activity, acting on glycosyl bonds
c15725_g1:782	G	A	47	42	0.12766	0.488095	0.146877	0.403575	0.19821	0.53972	0	0.053617	0.73048	SYNONYMOUS_CODING	phospholipid scramblase 2
c15792_g2:2541	T	C	48	48	0.270833	0.0104167	0.135155	0.301418	0.083073	0.417165	0	0.05381	0.75494	SYNONYMOUS_CODING	nitrile-specifier D2, partial
c15805_g1:1860	T	C	46	43	0.0217391	0.337209	0.163452	0.373416	0.128562	0.575942	0	0.10151	0.29503	SYNONYMOUS_CODING	xaa-Pro aminopeptidase 1-like	P:biological_process; F:ion binding
c15818_g1:858	G	A	47	45	0.180851	0.544444	0.137631	0.403621	0.213261	0.506998	0	0.050749	0.79299	SYNONYMOUS_CODING	E3 ubiquitin- ligase Su(dx)	P:signal transduction; P:catabolic process; P:cellular protein modification process; F:ligase activity
c15823_g1:1168	T	C	46	43	0.0108696	0.255814	0.124231	0.277441	0.072446	0.498325	0	0.070985	0.52113	SYNONYMOUS_CODING	myrosinase 1-like	P:carbohydrate metabolic process; F:hydrolase activity, acting on glycosyl bonds
c15828_g1:225	G	T	45	44	0.277778	0.0113636	0.137941	0.308549	0.087266	0.399935	0	0.05292	0.76131	SYNONYMOUS_CODING	ceramide-1-phosphate transfer	C:cytoplasm; F:lipid binding; P:transport
c15834_g1:788	C	A	48	48	0.364583	0.0625	0.1307	0.327137	0.124806	0.446594	0	0.048639	0.839	SYNONYMOUS_CODING	uncharacterized oxidoreductase TM_0325-like	F:oxidoreductase activity; C:cellular_component
c15846_g1:1999	A	T	42	36	0.392857	0.0555556	0.157201	0.385264	0.15594	0.625265	0	0.050004	0.82478	NON_SYNONYMOUS_CODING	nicastrin	C:cellular_component
c15877_g1:1155	G	A	48	47	0.302083	0.0212766	0.140258	0.321213	0.099738	0.525808	0	0.052605	0.76013	SYNONYMOUS_CODING	V-type proton ATPase 116 kDa subunit a isoform 1 isoform X3	F:transmembrane transporter activity; C:protein complex; C:vacuole
c15990_g1:1062	C	A	48	48	0.760417	0.385417	0.138549	0.42214	0.236263	0.512674	0	0.051313	0.78079	NON_SYNONYMOUS_CODING	pancreatic triacylglycerol lipase-like	P:biological_process; C:extracellular region; F:molecular_function
c15996_g1:711	T	C	45	37	0.466667	0.0945946	0.165419	0.429279	0.203037	0.634082	0	0.052782	0.76013	SYNONYMOUS_CODING	matrix metallo ase-14 isoform X2	F:ion binding; F:peptidase activity; C:cellular_component
c16008_g1:324	C	A	32	31	0.0625	0.532258	0.256572	0.594004	0.313768	0.801225	0	0.14469	0.073565	DOWNSTREAM	nuclear pore complex Nup50	C:nuclear envelope; P:nucleocytoplasmic transport; P:protein targeting; P:vesicle-mediated transport; P:signal transduction; P:cell differentiation; P:anatomical structure development; P:neurological system process; F:molecular_function
c16008_g1:531	T	G	42	35	0.904762	0.457143	0.224311	0.554158	0.296305	0.714564	0	0.1131	0.23593	NON_SYNONYMOUS_CODING	nuclear pore complex Nup50	C:nuclear envelope; P:nucleocytoplasmic transport; P:protein targeting; P:vesicle-mediated transport; P:signal transduction; P:cell differentiation; P:anatomical structure development; P:neurological system process; F:molecular_function
c16008_g1:789	G	C	36	33	0.902778	0.439394	0.236306	0.578349	0.31741	0.783588	0	0.11805	0.20345	NON_SYNONYMOUS_CODING	nuclear pore complex Nup50	C:nuclear envelope; P:nucleocytoplasmic transport; P:protein targeting; P:vesicle-mediated transport; P:signal transduction; P:cell differentiation; P:anatomical structure development; P:neurological system process; F:molecular_function
c16008_g1:853	A	T	36	39	0.0277778	0.423077	0.217334	0.49234	0.210402	0.727045	0	0.14523	0.064727	NON_SYNONYMOUS_CODING	nuclear pore complex Nup50	C:nuclear envelope; P:nucleocytoplasmic transport; P:protein targeting; P:vesicle-mediated transport; P:signal transduction; P:cell differentiation; P:anatomical structure development; P:neurological system process; F:molecular_function
c16008_g1:941	T	A	37	42	0.891892	0.428571	0.233196	0.57803	0.321376	0.699962	0	0.11803	0.19279	SYNONYMOUS_CODING	nuclear pore complex Nup50	C:nuclear envelope; P:nucleocytoplasmic transport; P:protein targeting; P:vesicle-mediated transport; P:signal transduction; P:cell differentiation; P:anatomical structure development; P:neurological system process; F:molecular_function
c16008_g1:3007	A	T	25	26	0.8	0.307692	0.235879	0.616153	0.379171	0.725848	1e-06	0.075437	0.4635	UPSTREAM	nuclear pore complex Nup50	C:nuclear envelope; P:nucleocytoplasmic transport; P:protein targeting; P:vesicle-mediated transport; P:signal transduction; P:cell differentiation; P:anatomical structure development; P:neurological system process; F:molecular_function
c16012_g1:481	C	A	48	48	0.479167	0.104167	0.16508	0.433627	0.209662	0.538612	0	0.05276	0.73791	UPSTREAM	---NA---
c16012_g1:571	A	T	48	48	0.479167	0.104167	0.16508	0.433627	0.209662	0.538612	0	0.052167	0.7523	UPSTREAM	---NA---
c16012_g1:598	T	C	46	48	0.467391	0.09375	0.167715	0.433583	0.205304	0.543102	0	0.052786	0.74655	UPSTREAM	---NA---
c16019_g1:1065	A	G	30	33	0.65	0.181818	0.217951	0.579443	0.345032	0.635531	0	0.063722	0.55762	DOWNSTREAM	transcription factor kayak isoform X1	F:DNA binding; F:nucleic acid binding transcription factor activity; P:cellular nitrogen compound metabolic process; P:biosynthetic process
c16019_g1:1380	C	T	45	39	0.466667	0.0897436	0.171038	0.438993	0.20749	0.521323	0	0.053875	0.70991	SYNONYMOUS_CODING	transcription factor kayak isoform X1	F:DNA binding; F:nucleic acid binding transcription factor activity; P:cellular nitrogen compound metabolic process; P:biosynthetic process
c16019_g1:1659	T	A	38	35	0.486842	0.1	0.173758	0.45171	0.2211	0.550691	0	0.05288	0.73515	SYNONYMOUS_CODING	transcription factor kayak isoform X1	F:DNA binding; F:nucleic acid binding transcription factor activity; P:cellular nitrogen compound metabolic process; P:biosynthetic process
c16099_g1:1950	C	T	42	44	0.238095	0	0.129386	0.280635	0.066818	0.537434	0	0.058738	0.67037	SYNONYMOUS_CODING	solute carrier family 28 member 3-like	C:cytoskeleton; F:transmembrane transporter activity; F:ion binding; C:protein complex
c16105_g1:1877	T	A	42	42	0.119048	0.571429	0.220643	0.559617	0.310264	0.606648	0	0.1026	0.27489	SYNONYMOUS_CODING	H(+) Cl(-) exchange transporter 5 isoform X1	F:transmembrane transporter activity; C:cellular_component
c16123_g1:727	G	A	46	46	0.130435	0.5	0.15285	0.419184	0.209592	0.627386	0	0.055003	0.66595	SYNONYMOUS_CODING	Alpha-aminoadipic semialdehyde synthase, mitochondrial	F:oxidoreductase activity
c16177_g2:1571	G	A	47	45	0.0212766	0.311111	0.146206	0.334674	0.106811	0.450552	0	0.079596	0.41173	SYNONYMOUS_CODING	stAR-related lipid transfer 3	F:lipid binding; C:cellular_component
c16188_g1:2240	C	T	31	28	0.596774	0.142857	0.212858	0.556582	0.316764	0.619909	0	0.06034	0.60089	SYNONYMOUS_CODING	delta-1-pyrroline-5-carboxylate synthase isoform X2	C:cytoplasm; F:oxidoreductase activity; P:cellular amino acid metabolic process; P:biosynthetic process; F:kinase activity
c16217_g1:1759	C	T	44	44	0.227273	0	0.122581	0.265565	0.060356	0.432	1e-06	0.055044	0.72639	DOWNSTREAM	inactive cysteine synthase 2	P:sulfur compound metabolic process; P:cellular amino acid metabolic process; P:biosynthetic process
c16231_g1:2477	T	A	44	38	0.409091	0.0394737	0.190374	0.446179	0.18573	0.742255	0	0.059617	0.63021	NON_SYNONYMOUS_CODING	serine palmitoyltransferase 1	F:ion binding; P:biosynthetic process; C:cellular_component
c16345_g1:866	A	G	31	35	0.629032	0.2	0.182214	0.513272	0.296373	0.597765	1e-06	0.054064	0.70617	DOWNSTREAM	glyco 3-alpha-L-fucosyltransferase A	P:carbohydrate metabolic process; F:transferase activity, transferring glycosyl groups; P:cellular protein modification process; C:Golgi apparatus; P:biosynthetic process
c16409_g1:1569	G	C	40	43	0.8625	0.5	0.145351	0.404863	0.202431	0.561888	1e-06	0.051967	0.74954	SYNONYMOUS_CODING	STE20 SPS1-related proline-alanine-rich kinase	F:ion binding; P:cellular protein modification process; F:signal transducer activity; F:kinase activity; C:intracellular
c16475_g1:730	G	A	36	30	0.472222	0.0666667	0.201517	0.490608	0.233493	0.830747	0	0.057235	0.64109	SYNONYMOUS_CODING	probable phenylalanine--tRNA ligase alpha subunit isoform X2	F:RNA binding; C:cytoplasm; F:ion binding; P:tRNA metabolic process; P:cellular amino acid metabolic process; F:ligase activity; P:translation
c16497_g2:1985	A	C	38	34	0.0657895	0.441176	0.17939	0.442389	0.198596	0.572761	0	0.074767	0.45563	NON_SYNONYMOUS_CODING	adenosylhomocysteinase	P:sulfur compound metabolic process; P:cofactor metabolic process; C:cytosol; P:cellular amino acid metabolic process; P:cellular nitrogen compound metabolic process; F:molecular_function
c16497_g2:2002	C	G	37	38	0.0675676	0.421053	0.162671	0.406079	0.175313	0.530102	0	0.062629	0.5688	DOWNSTREAM	adenosylhomocysteinase	P:sulfur compound metabolic process; P:cofactor metabolic process; C:cytosol; P:cellular amino acid metabolic process; P:cellular nitrogen compound metabolic process; F:molecular_function
c16508_g2:391	C	G	47	48	0.37234	0.0729167	0.124304	0.317935	0.124299	0.568737	0	0.048773	0.86755	NON_SYNONYMOUS_CODING	phosphoenolpyruvate carboxykinase	P:small molecule metabolic process; P:carbohydrate metabolic process; F:lyase activity; F:ion binding; P:biosynthetic process; F:kinase activity
c16508_g2:1844	G	A	47	47	0.478723	0.0957447	0.173923	0.448779	0.21667	0.648327	0	0.054975	0.70412	SYNONYMOUS_CODING	phosphoenolpyruvate carboxykinase	P:small molecule metabolic process; P:carbohydrate metabolic process; F:lyase activity; F:ion binding; P:biosynthetic process; F:kinase activity
c16607_g1:1791	A	G	46	46	0.695652	0.271739	0.174601	0.50743	0.299038	0.59205	0	0.055827	0.66664	DOWNSTREAM	tropomodulin-1 isoform X1	P:cytoskeleton organization; P:protein complex assembly; F:cytoskeletal protein binding
c16613_g1:749	G	A	48	46	0.34375	0.0108696	0.184748	0.40976	0.142247	0.648844	0	0.071636	0.52295	NON_SYNONYMOUS_CODING	translocator -like isoform X2	C:intracellular
c16613_g1:967	C	A	47	47	0.904255	0.457447	0.224616	0.554438	0.296294	0.67138	0	0.12075	0.16132	SYNONYMOUS_CODING	translocator -like isoform X2	C:intracellular
c16614_g1:586	C	G	37	34	0.27027	0	0.149311	0.324802	0.087784	0.55337	1e-06	0.058921	0.68256	SYNONYMOUS_CODING	UDP-glucuronosyltransferase 2B2-like isoform X1	F:transferase activity, transferring glycosyl groups; C:cellular_component
c16623_g1:1017	C	T	46	44	0.0326087	0.318182	0.135482	0.318723	0.105191	0.452237	0	0.060739	0.57955	SYNONYMOUS_CODING	PREDICTED: uncharacterized protein LOC106100834	F:hydrolase activity, acting on carbon-nitrogen (but not peptide) bonds; P:catabolic process
c16624_g1:1743	A	T	34	41	0.676471	0.170732	0.255568	0.641454	0.395272	0.705308	0	0.10526	0.26431	SYNONYMOUS_CODING	anion exchange 3 isoform X2	F:transmembrane transporter activity; C:cellular_component
c16624_g1:2250	A	G	37	41	0.864865	0.390244	0.234843	0.593802	0.34446	0.568608	0	0.10951	0.24609	SYNONYMOUS_CODING	anion exchange 3 isoform X2	F:transmembrane transporter activity; C:cellular_component
c16645_g1:1108	C	T	39	35	0.448718	0.0571429	0.196314	0.472491	0.214784	0.791691	0	0.05924	0.62878	SYNONYMOUS_CODING	ceramide synthase 6	F:DNA binding; C:endoplasmic reticulum
c16645_g1:1348	G	A	39	38	0.461538	0.0526316	0.21263	0.502648	0.234026	0.832812	0	0.07	0.51179	SYNONYMOUS_CODING	ceramide synthase 6	F:DNA binding; C:endoplasmic reticulum
c16664_g2:817	G	A	30	19	0.466667	0.0263158	0.250853	0.557491	0.26114	0.831582	1e-06	0.075047	0.50595	SYNONYMOUS_CODING	RNA-binding 34	F:molecular_function
c16757_g1:3512	C	T	35	31	0.114286	0.532258	0.192275	0.500512	0.262711	0.708678	0	0.068277	0.52916	DOWNSTREAM	membralin	C:cellular_component
c16766_g1:1150	T	A	43	38	0.360465	0.0263158	0.172904	0.39808	0.146417	0.502271	0	0.055604	0.69282	SYNONYMOUS_CODING	E3 ubiquitin- ligase MARCH5	C:cellular_component
c16840_g1:682	G	A	40	40	0.6	0.1875	0.172107	0.487267	0.274088	0.541841	0	0.053085	0.7202	SYNONYMOUS_CODING	ribulose-phosphate 3-epimerase	P:small molecule metabolic process; P:carbohydrate metabolic process; P:cofactor metabolic process; F:ion binding; P:cellular nitrogen compound metabolic process; F:isomerase activity
c16862_g2:738	T	A	34	36	0.911765	0.486111	0.20838	0.518671	0.265268	0.707704	0	0.091824	0.33807	SYNONYMOUS_CODING	organic cation transporter -like	C:cellular_component; F:molecular_function
c16866_g1:1119	T	C	46	43	0.815217	0.337209	0.228573	0.598603	0.360735	0.705701	0	0.10326	0.27237	SYNONYMOUS_CODING	Thioredoxin domain-containing 11	C:cell; P:homeostatic process
c16879_g1:939	A	C	43	43	0.418605	0.0581395	0.173257	0.422912	0.181035	0.514787	0	0.054686	0.70839	SYNONYMOUS_CODING	Niemann-Pick C1	C:cellular_component; F:signal transducer activity
c16892_g1:1060	A	T	43	38	0.186047	0.605263	0.177714	0.49904	0.282505	0.608564	0	0.059274	0.61511	SYNONYMOUS_CODING	growth hormone-regulated TBC 1-A
c16893_g2:1004	A	G	48	45	0.770833	0.388889	0.144407	0.43423	0.243249	0.511733	0	0.051579	0.76688	SYNONYMOUS_CODING	disulfide-isomerase A6	C:cell; P:homeostatic process; F:isomerase activity
c16898_g1:1498	C	A	48	44	0.510417	0.159091	0.133191	0.38404	0.194747	0.511836	0	0.049343	0.82289	SYNONYMOUS_CODING	V-type proton ATPase 116 kDa subunit a isoform 1	F:ATPase activity; P:small molecule metabolic process; F:transmembrane transporter activity; P:protein complex assembly; P:homeostatic process; C:protein complex; P:cellular nitrogen compound metabolic process; P:biosynthetic process; C:vacuole; F:enzyme binding
c16909_g1:1749	A	G	43	43	0.523256	0.883721	0.150017	0.405344	0.195438	0.46114	0	0.050383	0.79397	DOWNSTREAM	aminopeptidase	C:cytoplasm; F:ion binding; F:peptidase activity
c16964_g1:223	G	T	39	35	0.397436	0.0428571	0.176478	0.419216	0.170297	0.422525	0	0.055512	0.70839	UPSTREAM	cAMP-dependent kinase type II regulatory subunit isoform X1	P:cellular protein modification process; C:protein complex; F:enzyme regulator activity; F:kinase activity; C:intracellular
c16970_g1:1149	C	T	41	38	0.926829	0.592105	0.147096	0.373481	0.157375	0.656716	1e-06	0.056166	0.66595	DOWNSTREAM	RING finger and CHY zinc finger domain-containing 1	F:ion binding
c16974_g2:1447	T	A	47	48	0.691489	0.229167	0.210044	0.573007	0.345938	0.65893	0	0.075172	0.44323	SYNONYMOUS_CODING	PREDICTED: uncharacterized protein LOC106110352 isoform X4	C:membrane; C:integral component of membrane
c17010_g2:360	G	A	44	48	0.454545	0.125	0.126538	0.351698	0.163859	0.436003	1e-06	0.048226	0.8693	DOWNSTREAM	hypothetical protein RR46_10855	C:cellular_component
c17019_g1:1437	A	C	43	37	0.546512	0.162162	0.155258	0.439613	0.233622	0.542398	1e-06	0.050363	0.80735	NON_SYNONYMOUS_CODING	FAM114A2 isoform X1
c17048_g1:1693	G	A	43	40	0.325581	0.025	0.150318	0.347048	0.116019	0.558446	0	0.051765	0.77706	DOWNSTREAM	UPF0676 -like	F:oxidoreductase activity; F:ion binding
c17048_g1:2827	T	A	35	26	1	0.711538	0.160318	0.349237	0.100742	0.524634	1e-06	0.16359	0.086777	DOWNSTREAM	UPF0676 -like	F:oxidoreductase activity; F:ion binding
c17080_g1:1180	C	A	41	42	0.817073	0.428571	0.154715	0.446003	0.243204	0.658552	0	0.053534	0.73515	SYNONYMOUS_CODING	hypoxia up-regulated 1	F:ion binding
c17097_g1:1237	A	G	48	48	0.645833	0.260417	0.144741	0.440379	0.250963	0.532589	0	0.050378	0.79592	SYNONYMOUS_CODING	sulfide:quinone oxidoreductase, mitochondrial	F:oxidoreductase activity
c17117_g1:160	T	C	39	39	0.628205	0.217949	0.166124	0.482302	0.276031	0.597538	0	0.05257	0.73179	UPSTREAM	saccharopine dehydrogenase-like oxidoreductase	F:oxidoreductase activity; C:cellular_component
c17117_g1:1294	C	A	46	46	0.0434783	0.336957	0.134427	0.323728	0.113672	0.568365	0	0.05688	0.64238	NON_SYNONYMOUS_CODING	saccharopine dehydrogenase-like oxidoreductase	F:oxidoreductase activity; C:cellular_component
c17161_g1:1396	A	T	32	36	0.265625	0	0.145886	0.317484	0.084332	0.478889	1e-06	0.058835	0.67429	DOWNSTREAM	---NA---
c17180_g1:1001	G	C	47	45	0.212766	0	0.113655	0.245721	0.052281	0.435135	1e-06	0.054469	0.766	SYNONYMOUS_CODING	fumarate hydratase, mitochondrial-like	P:small molecule metabolic process; P:generation of precursor metabolites and energy; P:protein complex assembly; C:mitochondrion; F:lyase activity; C:cytosol; C:protein complex
c17278_g1:2568	A	T	41	36	0.0121951	0.333333	0.174044	0.388766	0.131169	0.669463	0	0.12989	0.15173	DOWNSTREAM	septin-7 isoform X1	F:ion binding
c17301_g3:1820	C	T	45	47	0.266667	0.0106383	0.13185	0.294296	0.07994	0.549173	0	0.05227	0.77581	DOWNSTREAM	facilitated trehalose transporter Tret1-like	C:cellular_component; P:transport; F:molecular_function
c17365_g1:1932	C	T	46	46	0.0434783	0.347826	0.141797	0.340884	0.123079	0.489209	0	0.058912	0.61348	NON_SYNONYMOUS_CODING	otopetrin-2-like isoform X1	C:cellular_component
c17366_g1:493	A	C	45	42	0.288889	0	0.163203	0.354227	0.102332	0.597879	0	0.078777	0.50496	SYNONYMOUS_CODING	vigilin	F:RNA binding
c17366_g1:2077	T	C	47	42	0.319149	0	0.184404	0.399097	0.127371	0.657862	0	0.10209	0.35243	SYNONYMOUS_CODING	vigilin	F:RNA binding
c17383_g1:2143	G	A	47	41	0.265957	0.682927	0.168747	0.494899	0.289825	0.615809	0	0.055477	0.68018	DOWNSTREAM	CG32066-PB, partial	C:extracellular region
c17385_g1:1444	C	A	46	40	0.108696	0.5125	0.184705	0.480327	0.244862	0.663484	0	0.073228	0.48607	SYNONYMOUS_CODING	cyclin-G1
c17470_g1:1892	T	C	48	47	0.21875	0	0.117592	0.254372	0.055644	0.451422	0	0.055751	0.74129	SYNONYMOUS_CODING	patatin-like phospholipase domain-containing 3 isoform X1	P:lipid metabolic process
c17588_g1:669	C	T	34	39	0.0882353	0.487179	0.187481	0.474755	0.232365	0.681573	0	0.074279	0.47097	DOWNSTREAM	c-Cbl-associated isoform A	P:cell motility; P:cytoskeleton organization; P:cell adhesion
c17588_g1:1524	T	A	39	37	0.115385	0.513514	0.177411	0.468371	0.239054	0.582875	0	0.063057	0.56067	SYNONYMOUS_CODING	c-Cbl-associated isoform A	P:cell motility; P:cytoskeleton organization; P:cell adhesion
c17588_g1:1836	T	A	39	36	0	0.291667	0.164198	0.356788	0.104063	0.572499	0	0.17892	0.042659	SYNONYMOUS_CODING	c-Cbl-associated isoform A	P:cell motility; P:cytoskeleton organization; P:cell adhesion
c17602_g1:1496	A	T	44	43	0.625	0.244186	0.141884	0.431293	0.243229	0.474969	0	0.049233	0.81108	SYNONYMOUS_CODING	Rho GTPase-activating 15	P:signal transduction; C:cellular_component; F:enzyme regulator activity
c17614_g1:3211	G	C	46	45	0.565217	0.177778	0.155338	0.445409	0.241425	0.517256	0	0.051841	0.76551	DOWNSTREAM	PREDICTED: uncharacterized protein LOC106131627
c17677_g1:3540	G	C	40	33	0.6	0.166667	0.191894	0.522896	0.296307	0.613211	0	0.056275	0.67588	SYNONYMOUS_CODING	adenomatous polyposis coli -like isoform X1	P:Wnt signaling pathway; P:negative regulation of Wnt signaling pathway; F:beta-catenin binding
c17707_g2:595	G	T	48	47	0.802083	0.43617	0.136761	0.407117	0.219259	0.55671	0	0.050518	0.76832	SYNONYMOUS_CODING	actin cytoskeleton-regulatory complex PAN1-like
c17717_g1:4374	G	C	45	42	0.833333	0.428571	0.170284	0.475709	0.260507	0.62677	0	0.058199	0.62782	UPSTREAM	hu-li tai shao isoform X1
c17728_g1:1042	G	T	40	39	0.1625	0.615385	0.209666	0.556923	0.321837	0.601791	0	0.082734	0.39657	SYNONYMOUS_CODING	zinc transporter 2-like isoform X1	F:transmembrane transporter activity; C:cellular_component
c17835_g1:4686	T	A	46	42	0.695652	0.285714	0.162538	0.482605	0.28177	0.557776	0	0.05356	0.71925	DOWNSTREAM	PREDICTED: uncharacterized protein LOC106708658	P:oxidation-reduction process; F:monooxygenase activity
c17869_g1:3735	A	G	38	36	0.578947	0.152778	0.18915	0.511721	0.283915	0.612825	0	0.055666	0.67136	SYNONYMOUS_CODING	LIM domain only 7 isoform X1	F:ion binding; P:cell adhesion
c17908_g1:1398	T	C	37	35	0.527027	0.1	0.205123	0.518972	0.270707	0.634231	0	0.061174	0.59476	SYNONYMOUS_CODING	paxillin isoform X1	C:cytoskeleton; F:ion binding; P:cell adhesion
c17908_g1:1497	C	A	44	38	0.431818	0.0657895	0.173232	0.428368	0.18882	0.733716	0	0.052865	0.74787	SYNONYMOUS_CODING	paxillin isoform X1	C:cytoskeleton; F:ion binding; P:cell adhesion
c17923_g1:3676	G	A	40	32	0.425	0.03125	0.213372	0.487503	0.209474	0.554288	0	0.070168	0.52829	DOWNSTREAM	folylpolyglutamate synthase, mitochondrial-like	P:cofactor metabolic process; F:ion binding; P:cellular amino acid metabolic process; P:cellular nitrogen compound metabolic process; P:biosynthetic process; C:cellular_component; F:ligase activity
c17926_g1:986	A	T	46	40	0.554348	0.175	0.149539	0.430784	0.23061	0.620302	0	0.050168	0.81553	DOWNSTREAM	la-related 1 isoform X4	C:intracellular
c17926_g1:1710	C	T	45	41	0.566667	0.158537	0.174499	0.481932	0.262908	0.656578	0	0.053545	0.69718	DOWNSTREAM	la-related 1 isoform X4	C:intracellular
c17943_g1:1980	G	A	29	33	0.637931	0.151515	0.239897	0.609824	0.363537	0.696882	0	0.078313	0.42665	SYNONYMOUS_CODING	ATP-citrate synthase	P:small molecule metabolic process; F:transferase activity, transferring acyl groups; P:sulfur compound metabolic process; C:cytoplasm; P:cofactor metabolic process; P:lipid metabolic process; F:ion binding; P:biosynthetic process
c17946_g1:2831	A	G	46	41	0.326087	0.0365854	0.135452	0.321535	0.10894	0.412269	0	0.048967	0.8377	SYNONYMOUS_CODING	lethal(2) giant larvae isoform X2
c17954_g2:1970	A	C	39	38	0.333333	0.0263158	0.153399	0.355184	0.12151	0.610583	0	0.051556	0.772	NON_SYNONYMOUS_CODING	probable uridine nucleosidase 2 isoform X2	P:metabolic process; F:hydrolase activity
c17968_g1:2581	G	A	43	43	0.465116	0.116279	0.141815	0.385526	0.182442	0.467936	1e-06	0.048914	0.8408	DOWNSTREAM	phosphatidylinositol-binding clathrin assembly LAP isoform X1
c17986_g1:4004	A	T	48	43	0.0208333	0.267442	0.117785	0.269749	0.074756	0.490214	1e-06	0.057972	0.64238	SYNONYMOUS_CODING	membrane alanyl aminopeptidase-like isoform X1	F:ion binding; F:peptidase activity
c18004_g1:465	A	T	39	36	0.128205	0.583333	0.219554	0.562259	0.31597	0.672826	0	0.097267	0.31366	NON_SYNONYMOUS_CODING	phosphatase 1 regulatory subunit 15A	C:cellular_component
c18004_g1:566	A	G	45	39	0.855556	0.448718	0.176579	0.480592	0.257822	0.594414	0	0.06208	0.57026	NON_SYNONYMOUS_CODING	phosphatase 1 regulatory subunit 15A	C:cellular_component
c18088_g1:3099	T	C	47	43	0.521277	0.151163	0.147978	0.417239	0.214813	0.535322	0	0.050466	0.78321	SYNONYMOUS_CODING	calcium-transporting ATPase sarcoplasmic endoplasmic reticulum type isoform X1	F:ATPase activity; F:transmembrane transporter activity; F:ion binding; C:cellular_component
c18106_g1:5503	C	T	48	46	0.208333	0	0.110998	0.239791	0.049957	0.425721	1e-06	0.054601	0.76431	DOWNSTREAM	endoplasmic reticulum lectin 1	F:molecular_function
c18123_g1:1687	T	C	41	38	0.45122	0.0657895	0.187609	0.459923	0.210478	0.587693	0	0.055791	0.70226	SYNONYMOUS_CODING	Dok-7, partial	F:molecular_function
c18141_g1:268	C	A	38	40	0.105263	0.4875	0.168888	0.443547	0.217396	0.537005	0	0.06069	0.58025	DOWNSTREAM	carnitine O-palmitoyltransferase 1, liver isoform	F:transferase activity, transferring acyl groups; C:cellular_component
c18163_g1:5268	C	A	31	37	0.935484	0.567568	0.173992	0.429824	0.189617	0.569743	1e-06	0.066387	0.55223	DOWNSTREAM	kinase D-interacting substrate of 220 kDa isoform X2	C:cellular_component
c18182_g2:2089	G	T	47	45	0.297872	0.0111111	0.152047	0.33952	0.102659	0.555797	0	0.055343	0.70481	DOWNSTREAM	glucose transporter type 1-like isoform X2	F:transmembrane transporter activity; P:cell-cell signaling; C:cellular_component; P:neurological system process
c18204_g1:1086	C	T	45	44	0.5	0.0795455	0.209349	0.514356	0.257178	0.572932	0	0.068295	0.52741	DOWNSTREAM	probable cytosolic Fe-S cluster assembly factor GL21135	P:lipid metabolic process; F:kinase activity
c18213_g1:2200	C	T	36	38	0.0277778	0.355263	0.166545	0.385634	0.140103	0.578757	0	0.0875	0.38082	SYNONYMOUS_CODING	myosin heavy chain, non-muscle isoform X2	P:biological_process; C:cytoskeleton; F:ion binding; C:protein complex; F:cytoskeletal protein binding
c18274_g1:7202	C	T	42	43	0.416667	0.0813953	0.144475	0.372167	0.160118	0.505288	0	0.049557	0.82057	SYNONYMOUS_CODING	E3 ubiquitin- ligase TRIP12 isoform X1	P:cellular protein modification process; F:ligase activity
c18313_g1:65	T	C	46	36	0.402174	0.0555556	0.164136	0.400875	0.165579	0.617173	0	0.052552	0.76571	DOWNSTREAM	AP-1 complex subunit gamma-1 isoform X3	P:vesicle-mediated transport; F:protein transporter activity; C:Golgi apparatus; C:protein complex
c18336_g1:1603	A	G	33	30	0.0606061	0.433333	0.179002	0.438407	0.193519	0.627097	1e-06	0.068476	0.53004	SYNONYMOUS_CODING	cytoplasmic FMR1-interacting	F:ion binding
c18355_g1:715	C	A	46	45	0.543478	0.166667	0.149613	0.427606	0.226197	0.558176	0	0.050233	0.80703	DOWNSTREAM	metal transporter CNNM4-like	C:cellular_component
c18376_g1:493	T	A	42	40	0	0.3	0.170517	0.370016	0.111005	0.5558	0	0.18637	0.027806	DOWNSTREAM	supervillin-like isoform X1	P:cytoskeleton organization; F:cytoskeletal protein binding; C:cellular_component
c18376_g1:1657	A	G	45	36	0.8	0.375	0.180253	0.508544	0.292413	0.59696	0	0.059121	0.61671	SYNONYMOUS_CODING	supervillin-like isoform X1	P:cytoskeleton organization; F:cytoskeletal protein binding; C:cellular_component
c18418_g1:5728	A	G	36	31	0.486111	0.0967742	0.176195	0.455566	0.222681	0.651918	1e-06	0.051873	0.75494	SYNONYMOUS_CODING	acetyl- carboxylase isoform X3	P:small molecule metabolic process; P:lipid metabolic process; F:ion binding; P:biosynthetic process; F:ligase activity
c18452_g1:386	C	A	38	35	0	0.257143	0.140776	0.306091	0.078709	0.545004	0	0.15412	0.12623	NON_SYNONYMOUS_CODING	serine-rich adhesin for platelets-like isoform X1	F:calcium ion binding; C:membrane; C:integral component of membrane; P:cell adhesion; P:homophilic cell adhesion via plasma membrane adhesion molecules; C:plasma membrane
c18469_g1:4851	T	C	39	41	0.230769	0	0.124244	0.269466	0.062184	0.524945	1e-06	0.055541	0.7202	SYNONYMOUS_CODING	serine threonine- kinase 10	F:ion binding; P:cellular protein modification process; F:kinase activity
