# Supplementary material for: Genomic adaptation to agricultural environments: cabbage white butterflies (Pieris rapae) as a case study
Source: BMC Genomics. 2017 May 26;18:412. doi: 10.1186/s12864-017-3787-2 (PMC5446745; doi:10.1186/s12864-017-3787-2)
Supplement: Supplementary file 5 — Summary of variable genes. Nucleotide diversity and Tajima’s D estimates by population for all genes containing SNPs. (XLSX 679 kb) [file 12864_2017_3787_MOESM5_ESM.xlsx]

## Sheet: gene_summary
			MN population				ND population
GENE	LENGTH	# significant snps	# variable sites	PI_MN	D_MN		# variable sites	PI_ND	D_ND			*Indicates a value of Tajima's D in the upper or lower 2.5th percentile for the population
c13176_g2	2537	9	30	0.00314888	1.11698		32	0.00312405	0.808761
c15052_g1	1773	6	19	0.00270125	0.838275		19	0.00159665	-0.68352
c16008_g1	3175	6	26	0.00157828	-0.395202		23	0.00236458	1.54632
c15379_g1	2852	5	26	0.00311895	2.15717		28	0.00334328	2.1104
c13165_g1	1695	4	8	0.00162344	1.79611		8	0.000741026	-0.546718
c14150_g1	1641	4	11	0.000918712	-0.786942		14	0.00211098	0.720012
c15248_g1	1486	4	10	0.00206536	1.16045		11	0.001615	0.0281572
c10952_g1	1825	3	13	0.00163246	0.353476		17	0.00164118	-0.392599
c12711_g1	2552	3	12	0.00187888	2.76683	*	16	0.00115766	-0.218807
c13585_g2	1247	3	11	0.00254796	1.24439		12	0.00210739	0.3277
c14049_g1	1438	3	18	0.00402415	1.85931		18	0.0033453	1.05482
c14347_g1	1614	3	11	0.00245184	2.21178		13	0.00174745	0.292673
c16012_g1	1767	3	8	0.0015475	1.79595		8	0.0013511	1.27799
c16019_g1	3034	3	25	0.00192759	0.486165		25	0.00227777	1.10398
c17588_g1	3690	3	31	0.00283329	2.02713		33	0.00334665	2.58735
c7408_g1	671	2	3	0.00162521	1.48252		3	0.000678989	-0.498774
c9742_g1	1848	2	18	0.00323686	2.00372		20	0.00273262	0.815971
c10885_g2	1042	2	6	0.00118587	0.126078		7	0.00118364	-0.248626
c11326_g1	963	2	5	0.00153549	0.858381		5	0.00103015	-0.113454
c11384_g1	691	2	3	0.00061388	-0.525746		5	0.00212018	1.00461
c11920_g1	1070	2	11	0.00104259	-1.26678	*	11	0.00232814	0.411212
c12641_g1	1725	2	27	0.00255397	-0.564602		17	0.00155987	-0.602253
c12715_g1	2601	2	11	0.000631346	-0.648969		12	0.00118111	0.77081
c12994_g2	3062	2	21	0.00173435	0.869061		17	0.00182373	1.93041
c13234_g1	1541	2	15	0.00194519	0.00557254		15	0.00253027	0.804404
c13275_g1	1377	2	11	0.00207914	0.853877		16	0.00231289	0.00770222
c13405_g1	2296	2	29	0.00314913	0.788812		29	0.00316587	0.768962
c13731_g1	2741	2	19	0.0015882	0.48522		16	0.00133563	0.441817
c14152_g1	1325	2	10	0.00197434	0.872156		10	0.00140804	-0.145456
c14238_g1	3253	2	24	0.000979008	-1.15285	*	24	0.00195469	0.816334
c14458_g1	3756	2	36	0.00207297	0.28153		40	0.00258106	0.693007
c14709_g1	2583	2	22	0.00231535	1.07879		24	0.00287437	1.66776
c14820_g1	2847	2	19	0.00190731	0.974222		20	0.00205984	0.87823
c14839_g2	5229	2	46	0.00166786	-0.256737		41	0.00182775	0.487603
c14932_g1	2621	2	27	0.00263901	0.940488		27	0.00225371	0.326541
c14940_g1	1934	2	19	0.00123299	-1.10044	*	24	0.00256474	0.0398749
c15330_g1	3075	2	36	0.00239751	0.0535119		38	0.00321049	0.877897
c15343_g2	1816	2	12	0.00167557	0.671163		13	0.00201838	0.999471
c15434_g1	2135	2	21	0.00186953	-0.119586		23	0.00328341	1.59851
c16497_g2	2412	2	20	0.00289551	2.23722		20	0.00235815	1.22613
c16508_g2	2266	2	24	0.0022523	0.255805		31	0.00271189	0.0364894
c16613_g1	2197	2	14	0.00165435	0.878288		15	0.00128979	-0.117757
c16624_g1	5059	2	42	0.00254511	1.57165		45	0.00206825	0.463475
c16645_g1	2585	2	16	0.00168284	0.871567		16	0.00160817	0.750035
c17048_g1	3749	2	36	0.00256556	0.959718		50	0.00334314	0.607231
c17117_g1	2096	2	10	0.00130074	0.925997		10	0.00176897	2.19458
c17366_g1	5096	2	55	0.00199096	-0.194795		56	0.00262919	0.666805
c17908_g1	1970	2	11	0.0020568	2.13302		12	0.00171441	0.968721
c17926_g1	7843	2	64	0.00179397	0.122242		67	0.00217458	0.703909
c18004_g1	4465	2	31	0.00125803	-0.270691		35	0.00198024	0.796352
c18376_g1	4542	2	57	0.00405504	1.90464		56	0.00413176	2.00842
c4306_g1	954	1	2	0.000311527	-0.383203		3	0.000705195	0.230066
c5933_g1	1119	1	3	0.000159622	-1.28111	*	7	0.000993879	-0.494931
c6208_g1	1314	1	8	0.00125308	0.124102		8	0.000852669	-0.714452
c7209_g1	1510	1	4	0.000481895	-0.147698		5	0.000554509	-0.356182
c8353_g1	778	1	7	0.00103617	-0.963694		10	0.00127431	-1.27144	*
c8824_g1	1336	1	4	0.000944493	1.23882		5	0.000805461	0.226054
c8985_g2	570	1	3	0.00152198	0.76174		6	0.00305094	0.68219
c9057_g1	1054	1	12	0.00161176	-0.733849		12	0.00196332	-0.326845
c9079_g1	975	1	9	0.00270805	1.27268		11	0.00158862	-0.726256
c9766_g1	2908	1	14	0.000671665	-0.789598		11	0.000458428	-1.01575	*
c10168_g1	1383	1	9	0.00140449	0.25648		8	0.00206904	2.00698
c10292_g1	1415	1	10	0.00100738	-0.714087		10	0.00107833	-0.60948
c10444_g1	804	1	2	0.000678718	0.618827		2	0.000446924	-0.122782
c10502_g1	1042	1	12	0.00266336	0.490217		13	0.00336301	1.01124
c10523_g1	1507	1	16	0.00117263	-1.29401	*	16	0.00102724	-1.52092	*
c10567_g1	2269	1	16	0.00204893	1.35803		28	0.00185877	-0.734427
c10714_g1	1101	1	11	0.00311147	1.54811		8	0.00257827	1.97772
c10808_g1	1135	1	9	0.00150657	-0.0656884		10	0.00162029	-0.147695
c11017_g1	1495	1	18	0.00273122	0.454405		22	0.0037679	0.887224
c11162_g1	639	1	8	0.0042388	1.70104		9	0.00534226	2.22002
c11183_g1	2115	1	13	0.00161586	0.937731		12	0.00142485	0.737476
c11213_g1	958	1	8	0.000908546	-1.08606	*	9	0.00190487	0.0828501
c11218_g1	1099	1	5	0.00141552	1.22599		11	0.00137991	-0.84259
c11274_g1	1706	1	8	0.000442903	-1.2995	*	10	0.00109851	-0.189723
c11306_g1	1342	1	7	0.00103073	-0.0641819		7	0.00101538	-0.132739
c11398_g1	1166	1	6	0.00141404	0.925791		5	0.00158798	1.90351
c11590_g2	586	1	4	0.00119633	-0.215885		4	0.00292231	2.36584
c11603_g1	1093	1	12	0.00148347	-0.859393		12	0.00272669	0.693133
c11710_g1	1247	1	15	0.00251809	0.112406		16	0.00281987	0.136291
c11789_g1	799	1	10	0.00273939	0.314024		10	0.00253851	0.096721
c11881_g1	1279	1	11	0.00259395	1.11248		11	0.00206396	0.314763
c11932_g2	1629	1	6	0.00149228	2.44512		9	0.00163767	1.30625
c11934_g1	725	1	6	0.00228097	0.930244		6	0.00272798	1.55216
c11939_g2	753	1	1	0.000586834	1.4679		1	5.47518e-05	-0.911298	*
c11939_g3	600	1	3	0.00198538	1.8792		3	0.00151499	0.998066
c11993_g1	1406	1	11	0.00212441	0.891241		12	0.00233172	0.983568
c12130_g1	1423	1	10	0.00103014	-0.699762		10	0.00176854	0.547987
c12173_g1	1394	1	11	0.00142486	-0.201003		8	0.0010441	-0.180133
c12246_g1	1642	1	17	0.00221167	0.26411		25	0.00271767	-0.27975
c12357_g1	1316	1	10	0.00137861	-0.242654		10	0.00113057	-0.676955
c12462_g1	2889	1	17	0.00137376	0.431194		18	0.00168122	0.926711
c12499_g1	2033	1	19	0.00284342	1.59673		19	0.00272342	1.40688
c12558_g1	1157	1	15	0.00295562	0.376121		15	0.00354586	0.961714
c12568_g1	2012	1	17	0.00198577	0.563055		19	0.00245641	0.915421
c12570_g1	1636	1	16	0.00143212	-0.730296		17	0.00204081	-0.024178
c12584_g1	1581	1	13	0.00224563	1.06043		15	0.00244239	0.857701
c12658_g1	1091	1	9	0.00235422	1.14641		11	0.0028914	1.21656
c12686_g3	1477	1	20	0.00243529	-0.221885		21	0.0026919	-0.0866306
c12725_g1	1376	1	9	0.00100977	-0.545164		9	0.000846352	-0.876823	*
c12826_g1	3541	1	19	0.00120761	0.152564		22	0.00128341	-0.149919
c12956_g1	1716	1	11	0.0014329	0.267265		13	0.00177662	0.411239
c13011_g1	1556	1	11	0.0015245	0.253996		11	0.00100458	-0.756623
c13036_g1	1237	1	12	0.00179811	-0.133492		13	0.00260767	0.738493
c13105_g1	2649	1	21	0.00195142	0.517599		24	0.00193781	-0.0560158
c13217_g1	1954	1	18	0.00288649	1.67934		17	0.00269395	1.58729
c13289_g1	2101	1	16	0.00249804	1.91247		23	0.00241803	0.359258
c13334_g1	1846	1	22	0.00355435	1.5386		25	0.00390639	1.35695
c13344_g1	1829	1	24	0.0034559	1.04461		26	0.0031221	0.372424
c13358_g1	3358	1	24	0.00192457	0.982004		25	0.00204196	1.04301
c13389_g1	1556	1	12	0.00272272	2.16585		17	0.00223214	0.116128
c13402_g1	1220	1	12	0.00208092	0.0708139		15	0.00317841	0.733041
c13459_g1	1789	1	20	0.00261059	0.466683		18	0.00230092	0.373746
c13501_g1	1273	1	12	0.00333509	2.07999		12	0.00254141	0.911991
c13536_g1	1080	1	11	0.00391572	2.28374		10	0.00308307	1.47171
c13547_g1	2084	1	27	0.00397461	1.458		28	0.0049543	2.3883
c13601_g1	1541	1	7	0.00144229	1.47183		10	0.00120181	-0.152176
c13603_g1	3809	1	23	0.000936067	-0.683829		27	0.000995121	-0.955769	*
c13727_g1	971	1	16	0.00400946	0.696458		14	0.00370627	0.849011
c13739_g1	1960	1	17	0.00243107	1.2003		22	0.00270422	0.622661
c13885_g1	2003	1	12	0.00117406	-0.00488063		10	0.00109202	0.283733
c13929_g1	1271	1	8	0.00156714	0.384058		8	0.00195648	1.28728
c13961_g1	2930	1	25	0.00209822	0.731437		25	0.00184254	0.236618
c13992_g1	1242	1	14	0.00346247	1.31928		14	0.00319503	1.02304
c14023_g1	1608	1	15	0.00089911	-1.40999	*	15	0.00187335	0.0701137
c14033_g1	2514	1	9	0.000969221	0.975253		14	0.0011382	0.113576
c14080_g1	2679	1	24	0.0021458	0.525296		24	0.00207818	0.345957
c14129_g2	2361	1	16	0.00218398	1.82936		16	0.00204698	1.53766
c14183_g1	1367	1	16	0.00325292	1.18946		15	0.00207435	-0.109821
c14256_g2	1515	1	20	0.00479987	2.45934		23	0.00345048	0.476723
c14324_g1	2084	1	26	0.00350264	1.29316		24	0.00293159	0.859409
c14681_g1	366	1	6	0.00427171	0.72961		5	0.00173219	-0.764779
c14689_g1	1863	1	21	0.00307907	0.842249		24	0.00365461	1.09566
c14839_g1	1811	1	9	0.00124551	0.636965		9	0.000774946	-0.535795
c14878_g2	1722	1	21	0.00281907	0.542438		28	0.0036064	0.38872
c14903_g1	2424	1	30	0.00341983	1.1784		34	0.00328416	0.576947
c14938_g1	3206	1	5	0.000606684	1.82162		5	0.00074074	2.58218
c15043_g1	6780	1	21	0.000710888	0.24194		25	0.000974126	0.786263
c15045_g1	1412	1	8	0.00175687	1.36717		10	0.00113331	-0.567843
c15085_g1	5326	1	47	0.00217048	0.660834		44	0.002264	1.06224
c15087_g1	2068	1	6	0.000644252	0.244638		10	0.000521908	-1.23624	*
c15158_g1	3857	1	40	0.00189141	-0.265091		47	0.0020758	-0.442187
c15248_g3	3091	1	30	0.00208105	0.193756		28	0.00144664	-0.634243
c15256_g1	1850	1	15	0.00217458	1.04438		17	0.00244311	1.01869
c15263_g1	2727	1	23	0.00223181	0.773892		25	0.00235546	0.618634
c15359_g2	1167	1	4	0.00105476	1.15074		6	0.00068494	-0.746451
c15365_g2	379	1	2	0.00228993	1.8942		2	0.00169517	0.9455
c15372_g1	4246	1	38	0.00214375	0.62063		41	0.00192182	-0.0878844
c15377_g1	1798	1	11	0.00133216	0.305234		14	0.00139915	-0.240165
c15393_g1	2056	1	20	0.00285425	1.43206		20	0.00316617	1.85101
c15455_g1	3669	1	7	0.000492267	0.555789		6	0.00037432	0.165552
c15608_g1	2407	1	15	0.00141844	0.452293		19	0.00195057	0.723399
c15661_g1	1358	1	15	0.00222008	-0.10925		19	0.00307072	0.135375
c15675_g1	2627	1	21	0.00177367	0.402834		21	0.00200156	0.817976
c15696_g1	2646	1	28	0.00173639	-0.488729		26	0.00193781	0.000424056
c15715_g1	4915	1	29	0.00149569	0.731419		37	0.00176717	0.359972
c15725_g1	2004	1	14	0.00141341	0.0962311		13	0.00188954	1.25563
c15792_g2	2673	1	25	0.00231778	0.810621		30	0.00252923	0.474795
c15805_g1	2087	1	23	0.00252395	0.509781		22	0.00276719	0.969675
c15818_g1	3409	1	27	0.00184151	0.559842		27	0.0023036	1.41434
c15823_g1	1682	1	27	0.0033938	0.233551		27	0.00480861	1.57324
c15828_g1	1991	1	10	0.000768929	-0.597126		14	0.000941039	-0.920026	*
c15834_g1	2774	1	16	0.00135545	0.523887		16	0.00143504	0.749542
c15846_g1	2380	1	13	0.00178908	1.68916		14	0.00199235	1.81836
c15877_g1	3235	1	33	0.00270143	1.08949		31	0.00212881	0.398434
c15990_g1	2259	1	16	0.000876254	-1.03582	*	14	0.0014978	0.645203
c15996_g1	2275	1	25	0.00294761	1.07261		23	0.00248239	0.6722
c16099_g1	2657	1	22	0.00253197	1.57066		23	0.00254845	1.4165
c16105_g1	3516	1	32	0.00252468	1.16658		35	0.00267362	1.00935
c16123_g1	859	1	5	0.00119936	0.0877344		4	0.00161381	1.52066
c16177_g2	2608	1	19	0.00199503	1.05441		21	0.00207139	0.805333
c16188_g1	2689	1	29	0.00335476	1.26988		29	0.0031085	0.8585
c16217_g1	1922	1	12	0.00166665	0.919909		11	0.00163281	1.16382
c16231_g1	2646	1	14	0.00183805	2.03253		15	0.00171329	1.38383
c16345_g1	3165	1	21	0.00156769	0.372979		27	0.00188509	0.249693
c16409_g1	3973	1	35	0.00209535	0.555776		41	0.00246136	0.536663
c16475_g1	2367	1	18	0.0027115	2.06626		17	0.00188669	0.694465
c16607_g1	2681	1	17	0.00128	0.0743441		16	0.00112988	-0.131979
c16614_g1	3115	1	25	0.00210028	0.771544		24	0.00208962	0.887207
c16623_g1	2786	1	30	0.00225828	0.216309		38	0.00364845	1.11455
c16664_g2	2559	1	17	0.0016833	0.343255		19	0.0012852	-0.867197	*
c16757_g1	3998	1	27	0.0023373	1.84776		28	0.00230979	1.54264
c16766_g1	3288	1	42	0.00282321	0.232138		43	0.00320393	0.558653
c16840_g1	1558	1	13	0.00253118	1.20645		15	0.00297651	1.3508
c16862_g2	1719	1	18	0.00234607	0.209866		18	0.00302409	1.12981
c16866_g1	2869	1	22	0.00137222	-0.294197		24	0.00150582	-0.308856
c16879_g1	4665	1	36	0.00110171	-0.871073		33	0.00145852	0.113193
c16892_g1	2992	1	27	0.00268637	1.41814		32	0.00346	1.78653
c16893_g2	2203	1	18	0.00205213	0.818183		18	0.00219118	1.02603
c16898_g1	2812	1	31	0.00313348	1.40324		33	0.00310094	1.08023
c16909_g1	2616	1	20	0.00270616	2.34132		19	0.00279583	2.78244	*
c16964_g1	3834	1	35	0.00246639	1.00426		33	0.00225361	0.84923
c16970_g1	2320	1	10	0.00096303	0.163675		12	0.00141998	0.803607
c16974_g2	2525	1	14	0.00136582	0.72327		15	0.00153509	0.89812
c17010_g2	1253	1	3	0.00046575	-0.00898725		4	0.000355744	-0.857917
c17019_g1	2330	1	17	0.00206814	1.1675		22	0.00274377	1.26986
c17080_g1	3397	1	32	0.00256163	1.08148		34	0.00272372	1.07173
c17097_g1	2406	1	17	0.00202078	1.28331		16	0.00178061	1.00152
c17161_g1	1992	1	15	0.00231872	1.49034		13	0.00206219	1.5304
c17180_g1	2046	1	20	0.00210173	0.278438		19	0.00238156	0.861408
c17278_g1	3942	1	37	0.00236745	0.664866		41	0.00264872	0.696951
c17301_g3	1938	1	22	0.00317367	1.20284		22	0.00336834	1.48452
c17365_g1	3331	1	25	0.00184904	0.723205		30	0.00263786	1.43556
c17383_g1	4093	1	28	0.00162662	0.498402		29	0.00167456	0.409011
c17385_g1	3678	1	23	0.00196465	1.74035		24	0.00216474	1.94193
c17470_g1	2658	1	34	0.00275573	0.274128		35	0.00307097	0.556269
c17602_g1	3046	1	17	0.00137498	0.679274		22	0.00184047	0.782527
c17614_g1	3264	1	2	0.000158618	0.501025		3	0.000155596	-0.258799
c17677_g1	5564	1	22	0.0014456	2.22687		29	0.00194512	2.19002
c17707_g2	1481	1	4	0.000791245	0.946917		4	0.00109315	2.09588
c17717_g1	4632	1	46	0.00252537	0.941195		42	0.00272783	1.63333
c17728_g1	2085	1	14	0.00154914	0.294003		16	0.00209344	0.78247
c17835_g1	5164	1	43	0.00152674	-0.250974		48	0.00195475	0.14345
c17869_g1	4151	1	38	0.00232399	0.88126		45	0.00237141	0.269874
c17923_g1	3957	1	15	0.00139378	2.3953		18	0.00149672	1.8665
c17943_g1	4387	1	47	0.00355625	1.82485		47	0.00403657	2.45859
c17946_g1	4433	1	51	0.00321725	1.3374		52	0.00333551	1.35262
c17954_g2	2946	1	14	0.00139662	1.37428		14	0.00130749	1.08278
c17968_g1	3931	1	32	0.00182912	0.320583		37	0.0021575	0.404756
c17986_g1	6875	1	39	0.00098476	-0.345525		42	0.00133729	0.342262
c18088_g1	3212	1	22	0.00155775	0.441937		28	0.0021979	0.805455
c18106_g1	6514	1	52	0.00140122	-0.360633		63	0.00166999	-0.440151
c18123_g1	4424	1	48	0.00278766	0.75189		51	0.00372538	1.71089
c18141_g1	4665	1	47	0.00342521	1.91924		45	0.00349258	2.25721
c18163_g1	5400	1	51	0.00291187	1.4915		56	0.003148	1.39538
c18182_g2	2198	1	18	0.00179903	0.355489		21	0.00195633	0.11356
c18204_g1	5184	1	41	0.00201089	0.814329		40	0.00219045	1.26214
c18213_g1	7935	1	89	0.00277568	0.766234		91	0.00306293	1.05329
c18274_g1	8130	1	55	0.00182367	0.88473		59	0.00210393	1.12306
c18313_g1	5799	1	48	0.00247313	1.46231		59	0.00269637	0.815767
c18336_g1	4911	1	28	0.00216332	2.41676		28	0.00238665	2.85409	*
c18355_g1	4727	1	47	0.0027721	1.25428		45	0.00325672	2.28673
c18418_g1	8868	1	44	0.00195093	2.58733		45	0.00203658	2.6735
c18452_g1	1240	1	6	0.00137975	0.928841		7	0.00163893	0.958976
c18469_g1	7628	1	47	0.00211311	2.02734		58	0.0022731	1.38117
c202_g1	575	0	1	0.000879287	1.77766		1	0.000881111	1.72394
c1249_g1	590	0	0	0	NA	*	1	8.3673e-05	-0.907665	*
c1374_g1	480	0	4	0.0027617	1.31836		5	0.00233495	0.21421
c1493_g1	459	0	1	0.000113137	-0.905784		1	0.000163235	-0.762078
c1589_g1	724	0	4	0.000908909	-0.485918		1	0.000378848	0.323896
c1876_g1	347	0	1	0.00128051	1.47333		1	0.00145056	1.82386
c2354_g1	439	0	1	0.000875516	1.12167		1	0.000705838	0.669538
c3267_g1	501	0	4	0.00169661	0.182681		4	0.00134687	-0.270734
c3799_g1	1024	0	1	2.03451e-05	-1.03241		1	0.000203981	0.0794697
c4030_g1	811	0	8	0.00213246	0.0748569		9	0.00298297	0.706824
c4112_g1	465	0	3	0.00134619	-0.0998635		2	0.00115474	0.405322
c4239_g1	553	0	1	0.000544196	0.611429		1	0.00025408	-0.365325
c4247_g1	1343	0	6	0.000673419	-0.61472		6	0.000703034	-0.605982
c4518_g1	524	0	4	0.000923724	-1.01989		4	0.00138781	-0.373952
c4570_g1	1066	0	2	0.000289547	-0.324391		1	0.000322705	0.877288
c4571_g1	615	0	2	0.00163771	2.18427		2	0.00165971	2.15775
c4588_g1	474	0	1	0.000992802	1.38451		1	0.000982544	1.33679
c4772_g1	997	0	3	0.000574983	-0.0447621		9	0.00103166	-1.06098	*
c4827_g1	701	0	7	0.00137785	-0.701191		5	0.000509134	-1.3918	*
c4944_g1	676	0	4	0.00176882	1.06072		4	0.00130267	0.24421
c4967_g1	1601	0	15	0.0024677	0.712944		15	0.00170199	-0.558468
c4980_g1	493	0	1	0.000510658	0.338856		2	0.000125885	-1.30247	*
c4994_g1	644	0	5	0.000408823	-1.56819	*	5	0.000839988	-0.956694	*
c5132_g1	400	0	2	0.00110885	0.123013		3	0.00189492	0.417897
c5342_g1	638	0	8	0.00341384	0.832486		8	0.00417558	1.6386
c5429_g1	1123	0	4	0.000467118	-0.856037		3	0.000775623	0.647573
c5465_g1	482	0	3	0.000274805	-1.47621	*	3	0.000635521	-0.934258	*
c5530_g1	520	0	1	0.000904239	1.48611		1	0.000910717	1.47364
c5724_g1	639	0	2	0.000876035	0.665071		4	0.000943783	-0.471161
c6035_g1	608	0	4	0.000601866	-1.30124	*	1	5.87406e-05	-1.16673	*
c6104_g1	623	0	4	0.0019203	1.01473		6	0.00193783	0.00370138
c6212_g1	767	0	4	0.00126065	0.315277		3	0.0010653	0.393441
c6301_g1	2113	0	10	0.00122257	0.577105		10	0.00120947	0.487471
c6333_g1	402	0	2	0.000630249	-0.544424		2	0.00148545	0.826748
c6352_g1	424	0	6	0.0026608	-0.0866879		5	0.00266762	0.338092
c6360_g1	953	0	6	0.00156504	0.539258		7	0.0017362	0.360442
c6380_g1	1328	0	15	0.0014335	-0.989604		20	0.0016505	-1.30901	*
c6471_g1	350	0	1	0.000223907	-0.871907		1	0.000208861	-0.76643
c6477_g1	1301	0	1	3.49382e-05	-1.1153	*	1	0.000109383	-0.56352
c6533_g1	1205	0	6	0.0009054	-0.198457		5	0.000518436	-0.896018	*
c6598_g1	911	0	5	0.00118427	0.179272		5	0.00153612	0.871907
c6602_g1	304	0	8	0.00767034	1.0631		8	0.00764288	1.00928
c6605_g1	369	0	4	0.00335677	1.17499		3	0.00148754	-0.108852
c6618_g1	699	0	7	0.00193979	-0.0420675		9	0.00197746	-0.58261
c6619_g1	546	0	2	0.000925303	0.298012		2	0.0010065	0.535323
c6722_g1	767	0	9	0.0024195	0.143151		9	0.00230491	0.0120184
c6737_g1	431	0	4	0.00138236	-0.477264		3	0.00134545	-0.0320612
c6793_g1	483	0	3	0.00229962	1.45616		3	0.00197241	1.00679
c6801_g1	1053	0	2	0.000339303	-0.348447		1	5.58628e-05	-1.11326	*
c6830_g1	525	0	4	0.00303639	1.78198		4	0.00124743	-0.68485
c6874_g1	483	0	3	0.00139829	0.05253		2	0.000979087	0.032484
c6877_g1	748	0	7	0.00200112	0.227057		7	0.00241728	0.755248
c6948_g1	428	0	2	0.00169218	1.31937		2	0.000940988	0.0434734
c6964_g1	746	0	3	0.000780745	-0.112726		4	0.000771853	-0.688282
c7080_g1	1089	0	5	0.00128599	0.706373		4	0.000948995	0.324683
c7093_g2	955	0	8	0.000326855	-1.95605	*	2	0.000159794	-0.958646	*
c7155_g1	472	0	2	0.000131486	-1.30247	*	1	0.000510394	0.269703
c7172_g1	948	0	3	6.59283e-05	-1.61431	*	4	0.000610473	-0.512978
c7184_g1	576	0	1	7.80071e-05	-0.907364		1	7.46536e-05	-0.921602	*
c7308_g1	381	0	3	0.00191728	0.453151		3	0.00163114	0.108221
c7340_g1	749	0	1	0.000225812	-0.367383		1	0.000553395	1.12856
c7525_g1	423	0	1	0.00113126	1.66189		1	0.00114471	1.66861
c7528_g1	1239	0	5	0.000638168	-0.406852		4	0.00103381	1.27445
c7553_g1	409	0	2	0.00182345	1.38386		1	0.000912457	1.0331
c7561_g1	756	0	4	0.00114942	0.191726		8	0.00167429	-0.525751
c7562_g1	1487	0	8	0.000969119	-0.187456		7	0.000907085	-0.0491054
c7595_g1	1450	0	11	0.000960763	-1.08032	*	12	0.000867384	-1.45773	*
c7597_g1	755	0	3	0.00117505	0.721969		3	0.00129516	0.93189
c7615_g1	588	0	1	0.00085034	1.58049		1	0.000871936	1.65802
c7636_g1	416	0	2	0.00109586	0.194657		2	0.000892684	-0.205649
c7659_g1	1300	0	4	0.000624918	-0.0389758		3	0.000391312	-0.375289
c7703_g1	1065	0	6	0.00157612	0.983479		5	0.00130283	0.907305
c7705_g1	490	0	3	0.00230414	1.67877		4	0.00232491	0.902234
c7712_g1	771	0	6	0.000808644	-1.14886	*	4	0.000795491	-0.552867
c7756_g1	800	0	6	0.00235248	1.33365		7	0.00250955	1.05402
c7770_g1	1484	0	3	0.000461844	0.273412		3	0.000686708	1.28193
c7837_g1	610	0	1	0.000100302	-0.792794		1	0.000309175	-0.0361901
c7893_g1	799	0	5	0.00132193	-0.026549		7	0.00189984	-0.0758648
c7916_g1	409	0	6	0.00125696	-1.27072	*	6	0.00300939	0.111961
c7923_g1	636	0	8	0.00281205	0.282366		9	0.00290583	0.0238331
c7946_g1	473	0	3	0.002014	1.1126		3	0.00173896	0.665008
c7949_g1	1045	0	9	0.00218586	0.756899		8	0.00120571	-0.486022
c7970_g1	508	0	3	0.00124845	0.0881103		4	0.00116518	-0.536307
c8010_g1	870	0	3	0.00122688	1.48412		3	0.000955023	0.736069
c8024_g1	303	0	3	0.00292567	0.932285		7	0.00297922	-0.80116
c8032_g1	620	0	2	0.000519242	-0.268405		3	0.000697156	-0.469945
c8032_g2	395	0	2	0.00020875	-1.22132	*	2	0.000443593	-0.852196
c8033_g1	235	0	3	0.00358062	0.697822		4	0.00359476	0.0373443
c8057_g1	1755	0	18	0.00158713	-0.616165		17	0.00195562	0.0488849
c8079_g1	1000	0	3	0.000222817	-1.12911	*	4	0.000456583	-0.846436
c8080_g1	686	0	6	0.00152121	-0.245822		7	0.0018807	-0.155622
c8104_g1	1274	0	3	0.000884403	1.33888		3	0.000784479	0.839711
c8142_g1	679	0	2	0.000209321	-1.10218	*	3	0.00040029	-1.12556	*
c8156_g1	815	0	10	0.00377572	1.44218		10	0.00273224	0.292152
c8209_g1	879	0	1	0.000560077	1.56204		1	0.000571854	1.67138
c8210_g1	680	0	1	6.60766e-05	-0.910122		1	0.000159429	-0.532839
c8217_g1	506	0	3	0.0020777	1.44616		3	0.00240015	1.95114
c8231_g1	1022	0	4	0.000937798	0.327301		6	0.000909804	-0.618751
c8295_g1	578	0	3	0.000714806	-0.528996		3	0.0010083	-0.00766498
c8309_g1	803	0	2	0.000998718	1.36171		2	0.00021225	-1.28656	*
c8331_g1	694	0	8	0.00389245	1.59347		8	0.00359263	1.23574
c8368_g1	446	0	3	0.00243685	1.54821		4	0.00177394	0.0193384
c8378_g1	599	0	3	0.00131725	0.630624		3	0.00132667	0.632342
c8379_g1	1200	0	6	0.000884223	-0.277966		7	0.000970746	-0.427146
c8384_g1	640	0	3	0.000385485	-1.04417	*	4	0.000580798	-1.04386	*
c8402_g1	1213	0	6	0.000597895	-1.10713	*	7	0.000941276	-0.649186
c8430_g1	597	0	2	0.000498192	-0.572018		2	0.000799173	0.145253
c8432_g1	624	0	3	0.00159336	1.12914		3	0.00173533	1.37017
c8456_g1	446	0	3	0.00176224	0.617314		3	0.00148	0.215994
c8457_g1	1051	0	5	0.00217003	2.87902	*	5	0.00201416	2.51824
c8458_g1	429	0	0	0	NA	*	2	0.00019625	-1.22075	*
c8479_g1	1519	0	1	0.000211463	0.663394		1	0.000152656	0.0262589
c8484_g1	395	0	2	0.000644408	-0.546201		2	0.00015824	-1.30385	*
c8496_g1	400	0	4	0.00372719	1.64995		4	0.00122553	-1.02382	*
c8518_g1	579	0	2	0.000741599	0.159185		2	0.00108255	0.93495
c8525_g1	1620	0	3	0.000737864	1.65712		2	0.000513475	1.47199
c8528_g1	694	0	4	0.00151778	0.648977		4	0.00106147	-0.166083
c8550_g1	808	0	1	0.000383493	0.669538		1	0.000525642	1.352
c8554_g1	575	0	1	0.000843828	1.52546		2	0.00100683	0.447368
c8564_g1	879	0	6	0.00220469	1.46948		6	0.00183098	0.778568
c8608_g1	432	0	1	0.00109237	1.57012		1	0.00100553	1.28067
c8613_g1	1422	0	5	0.000606939	-0.247446		5	0.00079516	0.337332
c8638_g1	781	0	3	0.000995413	0.466181		4	0.000693029	-0.805535
c8642_g1	757	0	3	0.00081088	0.0435269		4	0.0006106	-0.893054	*
c8646_g1	2100	0	8	0.000823537	-0.138416		8	0.000514453	-1.14056	*
c8659_g1	869	0	10	0.00363493	1.57568		12	0.00190394	-0.844892
c8662_g1	202	0	1	0.000302892	-0.792794		1	0.000933646	-0.0361901
c8667_g1	643	0	4	0.00116926	-0.205995		4	0.00139788	0.112277
c8679_g1	518	0	2	0.00011981	-1.30247	*	2	0.000761276	0.013321
c8682_g1	826	0	1	0.000407844	0.633085		2	0.000739249	0.58482
c8700_g2	584	0	5	0.00274683	1.18419		5	0.00236343	0.594697
c8726_g1	707	0	2	0.000258909	-0.955681		1	0.000290499	-0.045162
c8732_g1	1092	0	2	0.00070466	1.20189		2	0.000656898	0.970542
c8739_g1	816	0	6	0.00134292	-0.14465		6	0.00159971	0.24635
c8741_g1	1139	0	9	0.00159792	-0.164149		8	0.00161401	0.148508
c8742_g1	222	0	0	0	NA	*	1	0.000418537	-0.845192
c8746_g1	963	0	2	0.000751082	0.95833		2	0.00101391	2.13147
c8775_g1	1468	0	9	0.00123229	-0.189646		9	0.00112702	-0.377418
c8780_g1	644	0	4	0.000895137	-0.530921		3	0.0012184	0.593077
c8789_g1	1019	0	5	0.00115428	0.408534		6	0.00112863	-0.118051
c8793_g1	1146	0	6	0.00127101	0.558496		9	0.00140438	-0.209708
c8801_g1	1252	0	2	0.000336691	-0.258534		2	0.000531058	0.709445
c8804_g1	946	0	4	0.000571117	-0.663621		2	0.000231998	-0.741824
c8808_g1	1782	0	5	0.00129686	2.69842	*	9	0.00156991	1.17351
c8813_g1	1669	0	8	0.00116389	0.581905		11	0.00111362	-0.402185
c8822_g1	604	0	6	0.00248079	0.0783052		7	0.00196134	-0.776414
c8823_g1	1105	0	2	9.05101e-05	-1.31072	*	2	0.000524744	0.481009
c8840_g1	505	0	1	0.00088855	1.36678		1	0.000925807	1.49809
c8874_g1	1549	0	7	0.00106472	0.485674		9	0.00120478	0.136462
c8878_g1	601	0	3	0.00108879	0.130597		3	0.00167757	1.2484
c8883_g1	670	0	3	0.00115324	0.576092		3	0.00141964	1.13239
c8903_g1	976	0	6	0.000878163	-0.687856		5	0.00110328	0.0786782
c8905_g1	809	0	2	0.00119017	2.04024		2	0.00121881	2.1249
c8913_g1	540	0	5	0.0012309	-0.684318		4	0.000970598	-0.65301
c8916_g1	864	0	4	0.00106898	0.0455653		6	0.0017477	0.261427
c8935_g1	998	0	4	0.000263905	-1.32167	*	4	0.00053041	-0.64366
c8940_g1	1249	0	2	0.00063511	1.32676		2	0.000543858	0.888473
c8950_g1	1566	0	6	0.000931289	0.0742566		5	0.000793116	0.0784369
c8951_g1	552	0	8	0.00217391	-0.560333		8	0.00404901	1.05646
c8960_g1	1179	0	5	0.000290542	-1.44198	*	7	0.000721377	-0.951096	*
c8972_g1	1034	0	7	0.00187985	0.877827		8	0.00192937	0.509966
c8981_g1	329	0	1	0.00155651	1.66874		1	0.00154388	1.62895
c8985_g1	703	0	4	0.0015407	0.638679		5	0.00234636	1.0841
c8985_g3	250	0	1	0.000108108	-1.06126	*	1	0.000964059	0.067304
c8988_g1	748	0	3	0.000778627	-0.0088482		3	0.000964943	0.402769
c8991_g1	1531	0	13	0.00291423	1.99674		15	0.00184945	-0.200076
c8993_g1	764	0	0	0	NA	*	2	0.000403061	-0.43143
c8994_g1	708	0	2	0.000280564	-0.828894		2	0.000304465	-0.789176
c9018_g1	2014	0	7	0.000919485	0.841421		7	0.000944292	0.906323
c9029_g1	743	0	6	0.00156656	-0.31179		6	0.00227363	0.476565
c9036_g1	1099	0	14	0.00389513	1.49835		16	0.00339125	0.435594
c9038_g1	987	0	8	0.00190486	0.253096		8	0.00218934	0.63236
c9045_g1	588	0	7	0.0023726	0.0509753		7	0.0023961	0.074885
c9050_g1	727	0	6	0.00163395	0.0288349		7	0.00151531	-0.471309
c9052_g1	910	0	8	0.00323122	1.75009		9	0.00202165	-0.348675
c9060_g1	636	0	5	0.00265287	1.44745		3	0.00215647	2.26715
c9088_g1	959	0	4	0.000836692	-0.165388		5	0.00166316	1.14735
c9097_g1	537	0	3	0.0024938	2.24012		4	0.00210318	0.769773
c9107_g1	1042	0	1	0.000241607	0.338856		1	7.74489e-05	-0.676894
c9112_g1	677	0	4	0.0019876	1.32133		4	0.00183113	0.99552
c9121_g1	674	0	2	0.00118921	1.41854		2	0.000228838	-1.15948	*
c9127_g1	774	0	7	0.00287734	1.246		7	0.0028774	1.07183
c9138_g1	2274	0	5	0.000316085	-0.565154		5	0.000550471	0.594365
c9152_g1	966	0	7	0.00115606	-0.554285		7	0.00163757	0.173083
c9164_g1	790	0	4	0.00147521	0.909013		5	0.00136682	0.142566
c9165_g1	926	0	7	0.00171887	0.342827		7	0.00164656	0.209915
c9183_g1	819	0	7	0.00270226	1.43259		9	0.0014087	-0.892375	*
c9195_g2	748	0	4	0.00120262	0.309778		8	0.00118669	-1.05904	*
c9196_g1	287	0	1	0.00163111	1.6051		1	0.00176087	1.83121
c9197_g1	1074	0	7	0.00140432	0.221023		5	0.000815056	-0.252615
c9202_g1	1675	0	2	0.000296653	0.14872		1	0.000298932	1.58483
c9204_g1	1060	0	4	0.000767751	0.0857811		5	0.000816432	-0.260265
c9215_g2	312	0	0	0	NA	*	1	0.000200321	-1.14244	*
c9226_g1	307	0	1	0.000134293	-0.911298		2	0.000753062	-0.663454
c9229_g1	693	0	4	0.00223148	1.96407		3	0.00209356	2.65753
c9231_g1	792	0	5	0.00214879	1.33419		6	0.00147826	-0.344135
c9239_g1	473	0	2	0.00195632	1.9276		2	0.00214668	2.29394
c9240_g1	770	0	6	0.00339012	2.61835		5	0.0028406	2.51203
c9242_g1	858	0	4	0.00126938	0.791743		5	0.000986422	-0.288681
c9244_g1	552	0	5	0.00247728	0.616298		5	0.00238268	0.473891
c9248_g1	1468	0	19	0.00264041	0.0942825		20	0.00203076	-0.734261
c9252_g1	656	0	1	0.000781552	1.65802		1	0.000782575	1.64657
c9258_g1	989	0	4	0.000744209	-0.399001		5	0.00150233	0.742539
c9259_g1	2135	0	1	0.000226637	1.44835		1	0.000237949	1.61382
c9260_g2	610	0	6	0.00222833	0.335247		6	0.00236328	0.49432
c9267_g1	694	0	6	0.00213926	0.612849		7	0.00249317	0.636051
c9272_g1	1318	0	1	0.000227212	0.336267		1	0.000385384	1.62895
c9276_g1	633	0	4	0.0019463	1.12598		8	0.00207843	-0.414494
c9287_g1	568	0	1	0.000889162	1.84295		2	0.00087679	0.429085
c9332_g1	1386	0	5	0.00121859	1.25501		5	0.00103237	0.683394
c9344_g1	630	0	4	0.00128194	0.0657169		2	0.000404179	-0.539359
c9351_g1	715	0	7	0.00287197	1.15693		5	0.00148567	0.153059
c9355_g1	392	0	1	0.000254543	-0.563599		1	0.000401533	-0.226262
c9358_g1	960	0	4	0.00114126	0.812542		5	0.00127376	0.549163
c9360_g1	970	0	5	0.00080179	-0.439662		5	0.000783	-0.484195
c9366_g1	3400	0	3	6.41823e-05	-1.1397	*	2	0.000138371	0.316204
c9372_g1	433	0	3	0.00175235	0.43711		3	0.00179957	0.48334
c9387_g1	491	0	2	0.00114521	0.454645		2	0.00103944	0.324722
c9392_g1	1064	0	5	0.00129166	0.666722		5	0.00148902	1.16497
c9394_g1	3196	0	20	0.00152507	0.699257		20	0.00160383	0.842685
c9395_g1	991	0	2	0.000592022	0.364476		2	0.000501046	0.0573475
c9403_g1	782	0	3	0.000986939	0.565512		3	0.00127218	1.23005
c9405_g1	788	0	6	0.00148194	-0.17794		6	0.00155532	-0.0994103
c9409_g1	1521	0	15	0.00221375	0.419736		16	0.00187796	-0.250685
c9420_g1	1486	0	5	0.000899034	0.709778		5	0.000767693	0.211403
c9426_g1	949	0	0	0	NA	*	1	6.58588e-05	-1.14244	*
c9432_g1	690	0	1	0.000190329	-0.40217		1	8.86728e-05	-0.792794
c9433_g1	2313	0	4	0.000355325	-0.248096		6	0.000678629	0.301168
c9435_g1	666	0	1	0.000231811	-0.23934		1	0.000442219	0.592794
c9437_g1	956	0	1	0.000478183	1.31881		1	0.000530753	1.6782
c9443_g1	785	0	11	0.00254846	-0.183508		10	0.00277136	0.285405
c9445_g1	1597	0	13	0.00175172	0.137869		13	0.00213491	0.720997
c9446_g1	931	0	8	0.00312639	1.81695		6	0.00284091	2.45501
c9451_g1	1531	0	12	0.00127325	-0.535946		16	0.00167549	-0.685372
c9459_g1	667	0	2	0.00115926	1.52115		3	0.000874693	-0.0333155
c9461_g1	609	0	1	0.000636416	1.07382		1	0.000245254	-0.539709
c9468_g1	903	0	7	0.00224884	1.15614		7	0.00197954	0.730112
c9469_g1	957	0	5	0.00232984	2.74568	*	5	0.00255432	3.21859	*
c9472_g1	934	0	8	0.00251177	0.938454		7	0.00236732	0.934698
c9474_g1	555	0	3	0.0024491	2.31782		7	0.00363593	0.997804
c9477_g1	614	0	2	0.00092544	0.654181		2	0.00101492	0.838139
c9481_g2	556	0	4	0.00136351	-0.0529546		4	0.00164	0.341271
c9489_g1	659	0	6	0.00369881	2.44153		6	0.00275989	1.21736
c9496_g1	739	0	3	0.00104804	0.313795		3	0.00105108	0.269109
c9497_g1	505	0	3	0.00152559	0.467539		3	0.00197084	1.16728
c9498_g1	825	0	7	0.00269564	1.48516		7	0.00154026	-0.179036
c9516_g1	998	0	2	0.000482602	0.191157		2	0.000851271	1.56154
c9532_g2	540	0	3	0.000340548	-1.24222	*	1	3.85802e-05	-1.03241	*
c9536_g1	821	0	3	0.00121318	1.16967		4	0.00105002	0.0262897
c9543_g1	942	0	8	0.00223448	0.846985		9	0.00186113	-0.0251201
c9557_g1	1610	0	11	0.00130811	-0.0768856		12	0.00173752	0.452191
c9566_g1	537	0	3	0.000617561	-1.04314	*	3	0.00102247	-0.510719
c9567_g1	884	0	9	0.00256763	0.423456		11	0.00353281	0.732449
c9575_g1	1810	0	7	0.00119497	1.09655		9	0.00104308	-0.16903
c9577_g1	959	0	4	0.00130541	0.879354		6	0.00140502	-0.0889993
c9589_g1	567	0	4	0.000850609	-0.776386		4	0.00178084	0.566039
c9590_g1	578	0	3	0.000343744	-1.19281	*	2	0.000591119	-0.189868
c9592_g1	1703	0	6	0.000532442	-0.635563		6	0.000782634	0.105511
c9593_g1	836	0	5	0.00142549	0.405199		7	0.00175304	0.00678716
c9609_g1	1270	0	6	0.000661927	-0.811607		7	0.000967887	-0.520963
c9610_g1	1155	0	11	0.00164956	-0.594359		12	0.00184122	-0.650009
c9611_g1	754	0	2	0.000917123	1.11454		2	0.000569623	0.0574513
c9612_g1	616	0	2	0.000907038	0.42366		1	0.0008296	1.66231
c9615_g1	1202	0	4	0.000647231	-0.139389		5	0.000529882	-0.948495	*
c9630_g1	731	0	6	0.00242215	1.11861		6	0.00251764	1.24757
c9634_g1	535	0	0	0	NA	*	2	0.000439941	-0.666063
c9641_g1	1329	0	9	0.00184751	0.705535		8	0.00201063	1.20086
c9643_g1	1236	0	3	0.000799105	0.971763		3	0.00070804	0.58386
c9644_g1	919	0	6	0.00265879	2.36536		6	0.00221239	1.49517
c9645_g1	1174	0	3	0.000360805	-0.845165		4	0.000745771	-0.179267
c9649_g1	960	0	3	0.000971221	0.869544		5	0.00102898	-0.279029
c9651_g1	1287	0	9	0.00115867	-0.709839		10	0.00187801	0.150475
c9656_g1	894	0	6	0.00220179	1.30178		7	0.00226602	0.77171
c9657_g1	810	0	1	0.000384161	0.517337		1	0.000565382	1.41242
c9659_g1	1730	0	4	0.000702317	1.11006		6	0.00096526	0.940769
c9663_g1	2723	0	1	0.000183621	1.58049		1	0.000183882	1.59946
c9668_g2	686	0	7	0.00262181	0.699488		5	0.00175507	0.459182
c9670_g1	1617	0	6	0.000633553	-0.430333		10	0.000776784	-1.15647	*
c9674_g1	798	0	3	0.000714484	-0.0582265		5	0.00105091	-0.310099
c9684_g1	906	0	3	0.00127995	1.41651		4	0.00156833	1.23385
c9685_g1	807	0	5	0.002776	2.71047	*	6	0.00308033	2.43259
c9686_g1	1070	0	1	0.000374831	0.949178		2	0.000621341	0.759409
c9694_g2	1224	0	10	0.0021265	0.694742		9	0.00223672	1.15478
c9701_g1	1114	0	4	0.000649016	-0.422141		5	0.000671903	-0.798624
c9714_g1	692	0	1	0.000737289	1.72683		1	0.000725061	1.63206
c9716_g1	1060	0	13	0.00178822	-0.686175		11	0.00245569	0.554009
c9717_g1	729	0	4	0.000699107	-0.690127		4	0.000855534	-0.397691
c9719_g1	703	0	9	0.00367429	1.11644		10	0.0040498	1.0537
c9722_g1	969	0	3	0.000961595	1.02613		5	0.00110962	0.144096
c9723_g1	679	0	6	0.00247431	0.777746		6	0.00322045	1.66781
c9731_g1	902	0	9	0.00227066	0.212621		7	0.00174635	0.0554578
c9734_g1	911	0	6	0.00137164	0.157646		7	0.00174716	0.396127
c9737_g1	737	0	7	0.00307851	1.56841		7	0.00301037	1.47616
c9747_g1	1470	0	16	0.00211407	-0.0302023		20	0.00277873	0.0849273
c9748_g1	765	0	3	0.00074493	-0.393648		3	0.000911834	-0.0802713
c9753_g1	1072	0	10	0.00168657	-0.1939		9	0.00190662	0.390466
c9755_g1	344	0	3	0.00207951	0.378816		3	0.00297527	1.32759
c9758_g1	1146	0	1	0.00042258	1.53239		2	0.000478919	0.400866
c9763_g1	1971	0	7	0.00054088	-0.647951		9	0.00087209	-0.26863
c9773_g1	1087	0	7	0.00123661	-0.137663		7	0.00168413	0.74285
c9780_g1	946	0	5	0.00151331	0.624683		7	0.00175453	-0.0286386
c9783_g1	884	0	9	0.00245513	0.55954		10	0.0024294	0.20112
c9790_g1	749	0	10	0.0016036	-0.985022		8	0.00161121	-0.554503
c9791_g1	1555	0	5	0.000156544	-1.61194	*	6	0.00049811	-0.762101
c9797_g1	1990	0	15	0.00147267	-0.0711964		10	0.000866936	-0.335946
c9801_g1	1615	0	14	0.00173566	0.0607914		14	0.00132342	-0.64377
c9818_g1	1379	0	11	0.00200945	0.68915		7	0.00110609	0.198818
c9823_g1	1165	0	3	0.000551686	0.123718		3	0.000188852	-1.27219	*
c9828_g1	995	0	4	0.00050597	-0.753116		9	0.00118903	-0.939437	*
c9832_g1	1067	0	12	0.00203547	-0.209953		11	0.00215147	0.130238
c9835_g1	913	0	8	0.00198603	0.339534		7	0.00216278	0.938076
c9837_g1	886	0	8	0.00266648	1.26159		8	0.00325705	2.08164
c9841_g1	1613	0	6	0.000885921	0.0655414		7	0.00106849	0.05943
c9846_g1	920	0	1	0.000305111	0.510752		1	0.000289617	0.426106
c9848_g1	947	0	6	0.00132043	0.149907		6	0.00110857	-0.257536
c9850_g1	438	0	3	0.00193213	0.811529		3	0.00228923	1.29185
c9852_g1	1040	0	6	0.00124222	0.0100043		7	0.00180104	0.560754
c9857_g1	741	0	5	0.00176139	0.442052		5	0.00213336	0.907898
c9863_g1	1189	0	10	0.00200563	0.572692		12	0.00175709	-0.293224
c9875_g1	2230	0	21	0.00217913	0.378975		23	0.00216378	-0.0356472
c9877_g1	671	0	5	0.00203102	0.577492		8	0.00301287	0.440315
c9883_g1	895	0	3	0.00103933	0.862846		5	0.000993618	-0.515312
c9888_g1	877	0	3	0.000817779	0.117154		2	0.000872247	1.21393
c9899_g1	891	0	5	0.000860829	-0.53713		8	0.00132392	-0.722514
c9903_g1	1216	0	8	0.00122581	-0.247749		6	0.000892953	-0.392241
c9906_g1	1181	0	2	0.000698746	1.73429		2	0.000730804	1.8817
c9907_g1	933	0	8	0.00192403	0.224016		9	0.0029363	1.16711
c9909_g1	811	0	4	0.00135089	0.670559		5	0.00156431	0.460656
c9911_g1	676	0	3	0.00181919	1.91278		3	0.00159009	1.39015
c9915_g1	301	0	2	0.0019593	0.747835		2	0.000780363	-0.749198
c9917_g1	1131	0	10	0.00206023	0.483567		8	0.00227471	1.54964
c9919_g1	417	0	2	0.00119063	0.42621		2	0.000645799	-0.477837
c9920_g1	702	0	5	0.00154782	0.168969		6	0.00196319	0.32107
c9928_g1	1155	0	6	0.00113397	0.26463		9	0.00131917	-0.364082
c9929_g1	893	0	10	0.00269196	0.568924		11	0.00278588	0.364389
c9934_g1	1487	0	5	0.0014067	1.99918		7	0.00128292	0.369036
c9937_g1	545	0	7	0.00266439	0.0907451		7	0.00245795	-0.132912
c9940_g1	618	0	2	0.000229174	-1.03519	*	4	0.000509637	-1.25918	*
c9943_g1	1755	0	15	0.00207831	0.499631		15	0.00184554	-0.00138858
c9945_g1	822	0	7	0.00154136	-0.20612		9	0.00214117	-0.0682786
c9947_g1	660	0	5	0.00272979	1.7487		5	0.00288921	1.92091
c9949_g1	635	0	3	0.00144461	1.03144		3	0.0015151	1.16239
c9959_g1	861	0	3	0.000783808	0.161328		4	0.000619198	-0.867599	*
c9964_g1	1040	0	2	0.000154427	-0.916711		2	0.00023695	-0.585162
c9966_g1	819	0	5	0.00118592	-0.00480697		5	0.00175733	1.02586
c9967_g1	1135	0	4	0.00118637	1.09696		4	0.000652534	-0.552841
c9968_g1	999	0	8	0.00253227	1.50663		8	0.0024649	1.37113
c9979_g1	1127	0	8	0.00102727	-0.799862		8	0.00113708	-0.716093
c9980_g1	445	0	0	0	NA	*	1	0.000191066	-0.860246
c9987_g1	1030	0	7	0.0014627	-0.159156		9	0.00252829	0.757791
c9996_g1	651	0	1	0.000782541	1.74072		1	0.000788807	1.67741
c10003_g1	1375	0	8	0.00158928	0.751464		9	0.00182373	0.732535
c10006_g1	641	0	5	0.00206107	0.700313		5	0.00277703	1.71325
c10008_g1	1539	0	4	0.000949962	1.56926		5	0.0011389	1.49121
c10013_g1	1320	0	11	0.000890726	-1.27469	*	12	0.00114401	-1.09419	*
c10020_g1	567	0	1	3.67431e-05	-1.03241		2	0.000248693	-0.988327	*
c10026_g1	629	0	13	0.00538475	0.91129		12	0.00439951	0.486955
c10030_g1	1592	0	11	0.0018773	0.671658		8	0.00144136	0.70841
c10031_g1	627	0	1	0.00063656	1.21396		4	0.00131354	0.102404
c10033_g1	1031	0	6	0.000740185	-0.797573		6	0.00072536	-0.860615
c10034_g1	629	0	5	0.0022674	0.849006		4	0.00211814	1.23129
c10037_g1	912	0	7	0.00233019	1.25643		9	0.00237143	0.517731
c10043_g1	1143	0	3	0.000460156	-0.334776		3	0.00043962	-0.464686
c10048_g1	792	0	10	0.00410103	1.70617		10	0.00377622	1.3543
c10049_g1	928	0	6	0.00324997	3.0864	*	6	0.00329978	3.20554	*
c10050_g1	962	0	4	0.00132503	1.25404		4	0.000962676	0.337926
c10053_g1	739	0	9	0.00405443	1.45127		7	0.00254218	0.439988
c10064_g1	750	0	4	0.00135402	0.566884		5	0.0016535	0.522524
c10065_g1	295	0	1	0.00158034	1.56715		1	0.000553563	-0.271497
c10066_g1	1110	0	1	4.74158e-05	-1.16311	*	1	0.000376683	1.08873
c10068_g1	847	0	5	0.00101347	-0.299715		5	0.00112062	-0.0855831
c10073_g1	651	0	5	0.00174209	0.320932		7	0.00195099	-0.206173
c10079_g1	798	0	3	0.00175847	2.24556		3	0.0010961	0.53636
c10083_g1	1870	0	1	0.000268065	1.61654		1	0.000274529	1.64657
c10085_g1	447	0	1	0.000817075	0.933545		1	0.000993757	1.38301
c10087_g1	1203	0	6	0.000513379	-1.13791	*	6	0.000773979	-0.522979
c10090_g1	697	0	7	0.00292684	1.02065		7	0.00276796	0.678312
c10094_g1	958	0	3	0.00126732	1.52065		3	0.00120774	1.40909
c10098_g1	763	0	2	0.00131024	2.40846		3	0.00146811	1.57956
c10101_g1	841	0	8	0.00300408	1.50138		7	0.00290639	1.85527
c10107_g1	1555	0	11	0.00255897	2.13451		12	0.00222994	1.08901
c10108_g1	1152	0	4	0.00146935	2.25032		6	0.0015215	0.973263
c10110_g1	840	0	1	0.000471489	0.99163		1	0.000174202	-0.389389
c10111_g1	529	0	2	0.000222137	-1.16981	*	1	0.00061726	0.71659
c10113_g1	817	0	5	0.00152704	0.603739		5	0.00168272	0.874633
c10116_g1	1717	0	7	0.00133421	1.59002		8	0.00152802	1.62916
c10120_g1	977	0	4	0.000304593	-1.23394	*	4	0.000286812	-1.29032	*
c10122_g1	1375	0	6	0.00161149	1.89922		9	0.0017725	0.82095
c10131_g1	765	0	11	0.00316806	0.259833		11	0.0029523	0.0316906
c10136_g1	626	0	4	0.00138165	0.0887078		3	0.00144481	0.733159
c10137_g1	908	0	10	0.00260784	0.346084		10	0.00296288	0.660852
c10138_g1	1048	0	5	0.00145823	0.993176		6	0.00195405	1.40353
c10143_g1	314	0	2	0.00254225	1.33739		2	0.00204772	0.760683
c10144_g1	697	0	4	0.000529525	-1.05061	*	5	0.00118875	-0.323464
c10150_g1	1344	0	1	0.000370724	1.6736		1	0.000377747	1.65547
c10154_g1	991	0	3	0.00036611	-0.741139		11	0.00201164	-0.303624
c10157_g1	917	0	5	0.000642303	-0.850994		6	0.000466652	-1.45048	*
c10161_g1	933	0	9	0.00243565	0.734413		12	0.00214274	-0.42384
c10165_g1	946	0	5	0.00165744	1.28989		5	0.00115176	0.218102
c10171_g1	501	0	2	0.00200211	2.41106		2	0.00169386	1.77776
c10172_g1	1257	0	17	0.00394255	1.37075		13	0.00235141	0.386269
c10174_g1	661	0	4	0.000983124	-0.355731		5	0.00108617	-0.575675
c10176_g1	1202	0	7	0.0016217	1.00474		8	0.000901375	-0.782449
c10183_g1	599	0	6	0.00104894	-1.07198	*	6	0.00204288	0.0733385
c10185_g1	1060	0	6	0.00070033	-1.03925	*	8	0.00108875	-0.911243	*
c10187_g1	910	0	8	0.00277506	1.50552		10	0.00154351	-0.736368
c10199_g1	811	0	10	0.0019555	-0.502681		12	0.00257384	-0.335239
c10202_g1	954	0	2	0.00104008	2.22196		4	0.00104597	0.364436
c10208_g1	860	0	4	0.00230055	2.8612	*	4	0.00234083	2.94108	*
c10210_g1	2772	0	11	0.00045849	-1.09163	*	11	0.000523825	-0.881066	*
c10212_g1	1330	0	10	0.00171495	0.196051		12	0.00193429	-0.0794205
c10215_g1	606	0	5	0.00279551	1.58707		5	0.00330845	2.26687
c10217_g1	1212	0	14	0.00291477	0.762531		14	0.00333024	1.21517
c10220_g1	924	0	8	0.00211002	0.224354		9	0.0017051	-0.699223
c10221_g1	1067	0	7	0.00232003	1.89754		10	0.00207422	0.299738
c10223_g1	1397	0	5	0.000158821	-1.76492	*	2	9.67119e-05	-1.12464	*
c10224_g1	1284	0	5	0.00052866	-0.670661		6	0.000859284	-0.169452
c10226_g1	841	0	5	0.00234916	1.70173		5	0.00237263	1.69116
c10228_g1	570	0	6	0.00470941	2.8431	*	6	0.00445713	2.5521
c10230_g1	635	0	10	0.00519153	1.25414		11	0.00544471	1.12726
c10231_g1	686	0	4	0.000897307	-0.695141		6	0.00173703	-0.238158
c10237_g1	1429	0	17	0.00273844	0.466067		16	0.00289223	0.813683
c10238_g1	834	0	4	0.00139572	0.754574		5	0.00192528	1.06284
c10239_g1	703	0	6	0.00251873	1.11311		4	0.00198659	1.5052
c10240_g1	1284	0	8	0.00111126	-0.444031		8	0.00110034	-0.494374
c10243_g1	519	0	6	0.00168301	-0.575082		7	0.00323481	0.531706
c10243_g2	279	0	1	0.000792303	0.156542		1	0.000289254	-0.676894
c10256_g1	1435	0	6	0.000994382	0.415002		9	0.001371	0.220252
c10258_g1	1483	0	7	0.00105663	0.0303575		9	0.00189964	1.05349
c10259_g1	1021	0	4	0.0014926	1.70364		5	0.00182113	1.61376
c10265_g1	715	0	2	0.00127398	1.98792		3	0.00157352	1.51389
c10270_g1	1441	0	9	0.00135108	0.262931		9	0.001645	0.857268
c10272_g1	1332	0	10	0.00167065	0.114381		11	0.0026859	1.38515
c10274_g1	1753	0	15	0.00205472	0.492133		15	0.00197231	0.284713
c10280_g1	919	0	12	0.00473183	1.66835		12	0.00445308	1.32556
c10287_g1	774	0	6	0.000818219	-1.03998	*	5	0.00124754	-0.0352731
c10288_g1	841	0	5	0.00179547	1.08509		6	0.00233296	1.34286
c10290_g1	1350	0	13	0.0015195	-0.595009		12	0.00138984	-0.690186
c10294_g1	722	0	4	0.00225844	2.061		6	0.00216801	0.621191
c10295_g1	1113	0	2	0.000505165	0.335048		4	0.001006	0.359168
c10299_g1	1537	0	3	0.00076448	1.53046		3	0.000670051	0.990766
c10305_g1	938	0	8	0.00201875	0.292823		8	0.00284509	1.43361
c10306_g1	1577	0	6	0.00123294	1.46543		5	0.00102339	1.33092
c10309_g1	706	0	4	0.00191311	1.11925		4	0.00206919	1.29283
c10310_g1	1142	0	6	0.00120871	0.244407		9	0.00119868	-0.76101
c10317_g1	1162	0	16	0.00259881	-0.360589		14	0.00295999	0.394835
c10324_g1	2159	0	14	0.00140354	0.165119		17	0.00139163	-0.384678
c10326_g1	1928	0	8	0.00145732	1.67242		9	0.0014332	1.08955
c10327_g1	522	0	1	9.57854e-05	-1.09635	*	2	0.000780463	-0.0565246
c10328_g1	1309	0	5	0.000679674	-0.184473		5	0.00097306	0.647445
c10330_g1	1259	0	11	0.00181547	0.105369		11	0.00186859	0.180186
c10334_g1	629	0	6	0.00276075	0.902743		6	0.0023038	0.272396
c10336_g1	558	0	3	0.00123703	0.191056		3	0.00165135	0.88525
c10338_g1	1182	0	8	0.00146628	0.163573		9	0.00180563	0.415333
c10339_g1	1060	0	7	0.00119848	-0.179584		10	0.00153366	-0.466903
c10340_g1	574	0	8	0.00414271	1.25711		10	0.00438646	0.693807
c10345_g1	847	0	10	0.00306654	0.82972		11	0.00231246	-0.298883
c10351_g1	1297	0	2	7.7945e-05	-1.25485	*	2	8.56729e-05	-1.22014	*
c10352_g1	2847	0	4	0.000493915	1.30439		7	0.000815747	1.04499
c10353_g1	443	0	5	0.00401222	1.7706		6	0.0040835	1.24088
c10354_g1	531	0	2	0.00134533	1.04624		2	0.00183351	2.14036
c10355_g1	657	0	6	0.00377794	2.49819		6	0.00349381	2.08692
c10358_g1	1244	0	1	0.00017361	-0.000346259		1	0.000254616	0.573618
c10364_g1	2369	0	11	0.000965523	0.15039		13	0.00063119	-1.12992	*
c10365_g1	1041	0	11	0.0027535	0.745355		11	0.00276824	0.666638
c10372_g1	1110	0	4	0.000482969	-1.10526	*	1	0.00034749	0.865801
c10373_g1	1607	0	6	0.000810947	0.232088		8	0.00110524	0.299195
c10376_g1	1174	0	8	0.00077955	-1.40595	*	7	0.000733128	-1.33785	*
c10383_g1	1120	0	9	0.00298806	1.87779		11	0.00299582	1.09462
c10384_g1	1053	0	5	0.000318222	-1.40591	*	10	0.00100097	-1.20332	*
c10393_g1	1220	0	7	0.00179271	1.40503		7	0.00150834	0.76536
c10394_g1	1117	0	1	0.000374323	1.12535		1	0.00035906	0.958663
c10397_g1	804	0	4	0.00157181	1.23932		4	0.00151454	1.11253
c10411_g2	579	0	2	0.00105776	0.881154		2	0.00137902	1.61459
c10428_g1	721	0	4	0.0015466	0.584655		5	0.00146529	-0.108637
c10430_g1	1194	0	4	0.000967122	0.959936		6	0.000675583	-0.708935
c10433_g1	3084	0	16	0.00102097	-0.0182769		20	0.00112989	-0.394227
c10435_g1	728	0	4	0.000784218	-0.722506		5	0.00147697	0.0752605
c10437_g1	1985	0	3	0.000330836	-0.101783		4	0.000391267	-0.388273
c10441_g1	904	0	7	0.00260005	1.52835		7	0.00267746	1.64823
c10443_g1	891	0	3	0.000851807	0.152771		3	0.00135312	1.60446
c10450_g1	1054	0	9	0.00145052	-0.572554		9	0.00283318	1.43735
c10454_g1	765	0	3	0.0011902	0.998704		3	0.00101995	0.571103
c10456_g1	1295	0	10	0.0012667	-0.415077		10	0.00133097	-0.310534
c10458_g1	2704	0	1	5.26286e-05	-0.56352		1	0.000101004	0.213763
c10460_g1	758	0	10	0.00378223	1.02097		9	0.00389278	1.47395
c10464_g1	2488	0	8	0.00030307	-1.4462	*	10	0.000790948	-0.155995
c10469_g1	1781	0	11	0.00125185	-0.0482355		9	0.000987966	-0.239235
c10471_g1	1275	0	1	0.000368928	1.44204		1	0.000320764	1.05596
c10473_g1	1622	0	24	0.00221501	-0.694455		22	0.00247102	-0.219762
c10474_g1	535	0	3	0.00247465	2.05396		3	0.00269628	2.3471
c10474_g2	1231	0	4	0.00125072	1.68314		3	0.00121966	2.52716
c10475_g1	1279	0	4	0.000738149	0.211658		6	0.00080028	-0.558248
c10476_g1	1421	0	11	0.00166976	0.224192		12	0.00183945	0.216296
c10481_g1	1215	0	4	0.00154923	2.36192		5	0.00156159	1.41992
c10484_g1	1255	0	9	0.00146188	-0.16388		10	0.00194669	0.295384
c10492_g1	934	0	2	0.000465818	-0.177179		2	0.000551601	0.202118
c10495_g1	1517	0	5	0.00114636	1.41563		6	0.00137177	1.46611
c10496_g1	1208	0	10	0.00191596	0.485456		11	0.00207081	0.441044
c10499_g1	936	0	1	0.0002538	0.0977185		1	0.00027183	0.1754
c10500_g3	484	0	2	0.00124329	0.845074		4	0.00173536	0.156812
c10501_g1	1297	0	12	0.00262468	1.13351		12	0.00290979	1.46122
c10505_g1	1573	0	6	0.000871991	0.171092		8	0.00128358	0.403725
c10506_g1	1515	0	11	0.00100422	-0.801905		9	0.00104394	-0.298362
c10510_g2	1214	0	13	0.00153029	-0.737119		13	0.0013245	-1.02014	*
c10513_g1	1033	0	13	0.00417001	1.86245		14	0.00349448	0.811638
c10518_g1	1104	0	11	0.00146185	-1.05045	*	12	0.0023785	-0.161741
c10519_g1	1234	0	1	0.000322766	0.975896		1	0.00041602	1.64657
c10522_g1	1077	0	11	0.00286408	1.13096		12	0.00254506	0.388202
c10524_g1	1246	0	2	0.000501633	0.756836		3	0.000498389	-0.150544
c10526_g1	836	0	3	0.000220235	-1.2845	*	3	0.000559687	-0.495125
c10528_g1	1499	0	10	0.00135	-0.219532		11	0.00185434	0.384173
c10529_g1	1200	0	14	0.00235848	0.057477		13	0.00202987	-0.173436
c10531_g1	985	0	1	0.000407316	1.02287		2	0.000357903	-0.509412
c10533_g1	781	0	3	0.000786166	-0.222619		4	0.00104035	-0.259768
c10542_g1	1081	0	9	0.00163906	0.00699077		10	0.001888	0.0610687
c10545_g1	745	0	6	0.00146902	-0.161545		9	0.00176712	-0.659878
c10547_g1	573	0	8	0.00193723	-0.710835		8	0.00201608	-0.649954
c10549_g1	711	0	3	0.000489105	-0.735044		4	0.00072649	-0.688732
c10565_g1	1437	0	10	0.00118971	-0.601834		8	0.00114173	-0.176115
c10566_g1	843	0	5	0.00255169	2.11293		5	0.00293565	2.76498	*
c10571_g1	1748	0	10	0.00177692	1.15887		10	0.00166652	0.885292
c10572_g1	229	0	1	0.000923926	0.0449855		1	0.00147093	0.790974
c10573_g1	1896	0	13	0.00224843	1.63763		16	0.00224668	0.738045
c10576_g1	1080	0	5	0.00122086	0.366741		4	0.00112004	0.736912
c10579_g1	831	0	2	0.000334357	-0.443804		2	0.000146727	-1.06425	*
c10583_g1	756	0	8	0.00350541	1.70664		9	0.00409636	1.90226
c10585_g1	1130	0	3	0.000834178	0.957056		4	0.00104466	0.77889
c10593_g1	2500	0	3	0.000172836	-0.796052		7	0.000470619	-0.702883
c10594_g1	905	0	9	0.00342448	1.60755		10	0.00307589	0.769516
c10602_g1	593	0	1	0.000495101	0.526965		1	0.000200755	-0.552411
c10606_g1	2303	0	2	0.00043888	2.18952		2	0.000410573	1.91864
c10608_g1	1057	0	4	0.00178255	2.33503		4	0.00184201	2.51067
c10609_g1	406	0	2	0.00118994	0.37298		2	0.00166768	1.14159
c10612_g1	1267	0	7	0.000807757	-0.67037		6	0.000767098	-0.444239
c10619_g1	1552	0	17	0.00221828	0.0962153		18	0.00177732	-0.638138
c10621_g1	1057	0	5	0.00110223	0.226865		7	0.00147692	0.0633137
c10622_g1	1344	0	4	0.00075042	0.250083		3	0.000991787	1.97519
c10626_g1	1486	0	8	0.00123719	0.11574		7	0.00137789	0.878994
c10628_g2	608	0	1	0.000223501	-0.631984		2	0.000724791	-0.154644
c10634_g1	1322	0	3	0.000441054	-0.0343845		14	0.00125996	-1.14001	*
c10637_g1	1340	0	1	0.000326763	1.24499		1	0.000277359	0.84384
c10638_g1	925	0	7	0.00125962	-0.376654		7	0.00161744	0.194727
c10639_g2	964	0	6	0.00143886	0.423889		7	0.00160725	0.302682
c10643_g1	1278	0	5	0.0014584	1.58717		4	0.000782041	0.17748
c10647_g1	625	0	3	0.000415088	-1.0048		3	0.00106034	0.239667
c10650_g1	838	0	8	0.00363313	2.17625		8	0.00330512	1.73375
c10652_g1	778	0	5	0.00076247	-0.837452		5	0.00092767	-0.562988
c10654_g1	1121	0	9	0.00142362	-0.753086		9	0.00189446	0.0279022
c10655_g1	1211	0	12	0.00243981	0.623565		13	0.00217392	0.0154369
c10656_g1	1564	0	16	0.00290934	1.11721		15	0.00248903	0.680095
c10658_g1	744	0	11	0.00499772	1.80973		12	0.00556386	1.90906
c10660_g1	863	0	5	0.000366429	-1.44745	*	6	0.000529309	-1.38165	*
c10666_g1	1221	0	3	0.00125274	2.46976		3	0.00112534	2.13561
c10668_g1	827	0	10	0.00548112	3.37216	*	10	0.00428701	2.06506
c10669_g1	1663	0	1	0.00027647	1.44713		2	0.000215447	-0.52823
c10670_g1	1458	0	2	0.000110401	-0.932246		5	0.000282359	-1.27603	*
c10671_g1	682	0	7	0.0036808	1.98638		8	0.00428176	2.12983
c10674_g1	1082	0	4	0.0018219	2.65778		4	0.00178698	2.50864
c10679_g1	1948	0	10	0.00111223	-0.0974658		10	0.00169287	1.27258
c10680_g1	1081	0	6	0.00195245	1.81984		6	0.00238518	2.71405	*
c10683_g1	1573	0	10	0.00178932	0.606532		11	0.00172692	0.0745202
c10686_g1	1480	0	2	0.000686382	2.1495		2	0.000683966	2.11178
c10689_g1	903	0	10	0.00285197	0.782087		9	0.00231953	0.433103
c10692_g1	1538	0	12	0.00200798	0.841504		12	0.00204696	0.871102
c10694_g1	2497	0	20	0.00203515	0.778441		24	0.00197531	0.00549182
c10697_g1	895	0	6	0.00220811	1.39428		8	0.00184296	-0.0832111
c10699_g1	1159	0	18	0.00457591	1.13182		17	0.0045708	1.2815
c10700_g1	992	0	7	0.00186979	0.739278		7	0.00205669	1.03629
c10701_g1	1445	0	6	0.00148576	1.52293		6	0.0017736	2.18147
c10702_g1	1037	0	2	0.000525825	0.528086		3	0.000712407	0.420576
c10704_g1	851	0	2	0.000802108	0.972537		2	0.000898374	1.13697
c10705_g1	1118	0	16	0.00340829	0.533103		16	0.00340903	0.502877
c10707_g1	1877	0	8	0.00144205	1.74595		10	0.00142049	0.895297
c10713_g1	823	0	7	0.00349501	2.33141		7	0.00344174	2.25708
c10721_g1	1464	0	3	0.000373586	-0.114961		3	0.000649888	1.13324
c10723_g1	839	0	8	0.00217792	0.355328		8	0.0020787	0.187232
c10725_g1	1860	0	5	0.000302219	-0.914329		8	0.000377679	-1.37245	*
c10726_g1	1939	0	5	0.000655956	0.417429		7	0.000709953	-0.303656
c10729_g1	943	0	4	0.00171409	2.01829		4	0.00183952	2.24044
c10732_g1	778	0	6	0.00166444	0.0807824		7	0.00168308	-0.291835
c10737_g1	1078	0	8	0.000876486	-0.999053		9	0.00215989	0.753729
c10738_g1	1111	0	6	0.00195961	1.91523		5	0.00180256	2.17739
c10742_g1	1111	0	4	0.000821117	0.105532		5	0.000876566	-0.309158
c10744_g1	1730	0	10	0.00208293	2.11256		13	0.00233879	1.51561
c10746_g2	1258	0	4	0.000820068	0.622262		5	0.00104169	0.703401
c10747_g1	1065	0	2	0.000625472	0.88515		2	0.000860867	1.85612
c10752_g1	1020	0	8	0.00173796	0.0371857		7	0.00178863	0.377592
c10753_g1	759	0	1	0.000489152	0.819297		2	0.000968038	1.13595
c10756_g1	1480	0	14	0.00289067	1.46493		15	0.00286201	1.15378
c10763_g1	785	0	6	0.00255579	1.45984		7	0.00271684	1.104
c10767_g1	985	0	6	0.0023167	2.07443		8	0.00235857	1.10129
c10768_g1	605	0	1	0.000373234	-0.138355		1	0.000820585	1.63398
c10770_g1	1469	0	10	0.00161468	0.502098		12	0.0017308	0.142565
c10776_g1	1133	0	2	0.000895742	2.21507		2	0.00085009	1.98929
c10777_g1	572	0	3	0.00080257	-0.426236		5	0.000688381	-1.33947	*
c10783_g1	1029	0	3	0.00126168	1.91097		3	0.00134578	2.2156
c10785_g1	903	0	3	0.000541567	-0.29415		4	0.000675623	-0.432558
c10790_g1	1110	0	5	0.000597907	-0.722486		6	0.000730574	-0.744017
c10792_g1	1694	0	2	0.000568581	1.95927		2	0.000579783	2.04592
c10796_g1	777	0	4	0.000907597	-0.236861		5	0.00105967	-0.468332
c10797_g1	771	0	9	0.00155963	-0.817519		10	0.00223018	-0.349253
c10800_g1	1421	0	9	0.00130158	-0.368161		10	0.00204983	0.713192
c10802_g1	1798	0	4	0.000636672	0.64972		4	0.000620467	0.485234
c10811_g1	815	0	5	0.00274749	2.5948		5	0.00227211	1.71543
c10814_g1	692	0	6	0.00153989	-0.227038		6	0.00204233	0.428868
c10816_g1	1141	0	1	0.000446759	1.71412		1	0.000449341	1.65802
c10822_g1	1173	0	7	0.000823794	-0.799063		9	0.00191048	0.446477
c10825_g1	841	0	5	0.00160713	0.410821		4	0.00150172	0.819337
c10828_g1	1606	0	16	0.00323489	1.20452		16	0.00309086	1.04842
c10831_g2	446	0	2	0.00122929	0.625775		2	0.00118707	0.533902
c10833_g1	1545	0	7	0.00112798	0.371898		11	0.00169261	0.296031
c10834_g1	1775	0	11	0.00194127	1.31174		15	0.00167569	-0.203809
c10836_g1	1167	0	2	0.000513923	0.560756		2	0.000685005	1.3945
c10837_g1	932	0	8	0.00235438	0.818128		9	0.00224414	0.236601
c10838_g1	2327	0	9	0.000654512	-0.411668		12	0.00125832	0.509127
c10840_g1	1288	0	14	0.00216124	0.0528306		15	0.00214778	-0.175638
c10841_g1	1464	0	11	0.00153125	0.117262		12	0.00151324	-0.160282
c10842_g1	2838	0	9	0.00120676	1.74784		8	0.000915698	1.05289
c10844_g1	1005	0	9	0.00266345	1.19971		9	0.00314592	1.85462
c10847_g1	981	0	6	0.00121381	0.00972371		6	0.00156387	0.662218
c10850_g1	1118	0	3	0.00118935	1.99864		3	0.00136646	2.56761
c10851_g1	1069	0	3	0.000813078	0.419777		3	0.000831099	0.539472
c10852_g1	1848	0	23	0.00409422	1.48237		23	0.0040954	1.42664
c10854_g1	484	0	4	0.00357704	2.43807		4	0.00364494	2.51314
c10863_g1	692	0	9	0.00497784	2.0278		9	0.0048922	1.91701
c10865_g1	1205	0	6	0.00159294	1.40036		10	0.00187955	0.321889
c10866_g1	850	0	10	0.00322538	0.908112		9	0.00365174	1.72865
c10871_g1	780	0	4	0.00176599	1.24131		5	0.00127755	-0.318751
c10872_g1	582	0	5	0.00148178	-0.389774		5	0.00234256	0.690156
c10873_g1	2571	0	6	0.000473249	-0.233488		7	0.000950253	1.46459
c10879_g1	1638	0	8	0.00109493	0.364638		8	0.00106222	0.259439
c10882_g1	908	0	1	0.000207705	-0.0361901		2	0.000529526	0.360616
c10883_g1	1285	0	2	0.000699652	1.64185		2	0.000777688	2.07149
c10887_g1	1132	0	13	0.00340919	1.09466		13	0.00335522	0.939942
c10888_g1	2321	0	1	0.00019668	1.4319		1	0.000214556	1.53512
c10892_g1	3705	0	4	0.000400292	1.29976		3	0.000301721	1.17552
c10893_g1	728	0	3	0.00086629	-0.0771765		3	0.000956424	0.203402
c10894_g1	549	0	5	0.00146054	-0.460739		4	0.00123509	-0.311076
c10896_g1	2053	0	5	0.000208647	-1.25865	*	5	0.000403858	-0.395465
c10899_g1	917	0	5	0.00031544	-1.57395	*	6	0.000722056	-1.10506	*
c10905_g1	520	0	6	0.00194752	-0.344376		6	0.00285504	0.566635
c10907_g1	1657	0	6	0.000569283	-0.449045		6	0.000517024	-0.640477
c10908_g1	1969	0	8	0.00149099	1.75746		10	0.00136739	0.451141
c10910_g1	603	0	8	0.00417216	1.41511		8	0.00403187	1.26224
c10911_g1	1231	0	10	0.00128619	-0.490357		10	0.00132284	-0.457688
c10914_g1	1545	0	13	0.00215065	0.487541		14	0.00235834	0.530827
c10915_g1	736	0	7	0.00229587	0.500189		7	0.0027693	1.11869
c10918_g1	742	0	7	0.00335319	1.91913		6	0.00295973	1.92178
c10919_g1	1768	0	1	5.51108e-05	-0.836027		1	9.37644e-05	-0.482675
c10920_g1	1234	0	9	0.00141362	-0.0215574		9	0.00155587	0.218855
c10922_g1	657	0	5	0.00192862	0.646723		6	0.00202609	0.315609
c10929_g1	806	0	8	0.00440957	2.82807	*	8	0.00370363	1.84599
c10939_g1	1376	0	7	0.000428874	-1.41543	*	5	0.000409418	-0.989004	*
c10940_g1	768	0	1	0.000382448	0.399524		1	0.000617973	1.42542
c10941_g1	768	0	2	0.00118375	1.88956		2	0.00112243	1.62868
c10946_g1	2069	0	2	0.000447921	1.96618		2	0.000386514	1.41122
c10954_g1	2873	0	19	0.00138493	-0.118402		16	0.00147346	0.511132
c10956_g1	1520	0	14	0.00236118	0.667619		14	0.00252046	0.813258
c10965_g1	1772	0	1	0.000236203	1.17528		2	0.000112588	-1.01336	*
c10966_g1	1364	0	3	0.00107598	2.40204		4	0.00108878	1.32281
c10968_g1	2029	0	6	0.000865294	0.766964		9	0.001217	0.627626
c10968_g2	744	0	6	0.00240419	0.985592		8	0.00329123	1.21161
c10969_g1	612	0	1	0.000779857	1.5565		1	8.59993e-05	-1.12863	*
c10970_g1	790	0	4	0.000391394	-1.20813	*	4	0.000518847	-0.96616	*
c10971_g1	1157	0	6	0.00188461	1.53351		9	0.00236872	0.825572
c10972_g1	1475	0	18	0.00353552	1.17436		18	0.00335895	0.891037
c10976_g1	1530	0	6	0.0015288	1.64601		8	0.00131961	0.273737
c10977_g1	1753	0	10	0.00122712	-0.130633		12	0.00224992	1.2826
c10983_g1	680	0	7	0.00264445	0.732807		8	0.00265228	0.369857
c10984_g1	2569	0	14	0.00110572	0.0484553		14	0.00132569	0.592793
c10987_g1	1201	0	9	0.00234554	1.29579		12	0.00286481	0.999433
c10990_g1	2339	0	11	0.00138	0.901531		13	0.00117078	-0.342997
c10991_g1	1877	0	20	0.00220071	0.170961		18	0.00160071	-0.443602
c10993_g1	1265	0	10	0.00134655	-0.326785		10	0.000968394	-0.978165	*
c10999_g1	1649	0	23	0.00304435	0.333092		27	0.00376628	0.485411
c11002_g1	1471	0	9	0.00188278	0.938092		7	0.00196034	2.00658
c11004_g1	1011	0	13	0.00414701	1.62898		13	0.00427949	1.68422
c11006_g1	1024	0	5	0.00134371	0.826086		6	0.00121246	0.0697715
c11008_g1	699	0	6	0.00238855	0.740305		5	0.00275938	1.75283
c11010_g1	1504	0	6	0.00121537	0.973647		6	0.00102679	0.26883
c11018_g1	1374	0	6	0.00125283	0.770765		4	0.00123682	2.00433
c11022_g1	1478	0	10	0.00184091	0.856758		10	0.00141824	-0.0623733
c11030_g1	820	0	6	0.000404647	-1.84896	*	11	0.00230607	-0.579675
c11032_g1	1231	0	4	0.000162117	-1.49315	*	9	0.000689651	-1.32773	*
c11039_g1	1891	0	12	0.00177149	0.908188		13	0.00158292	0.203707
c11040_g1	968	0	7	0.00181401	0.404615		8	0.00229983	0.604273
c11042_g1	1031	0	9	0.00152224	-0.421569		10	0.00154817	-0.708306
c11050_g1	836	0	8	0.00316069	1.45566		10	0.00378479	1.29439
c11052_g1	474	0	4	0.00212283	0.574853		4	0.00298647	1.59096
c11061_g1	848	0	6	0.00216113	1.09499		6	0.00294879	2.28704
c11065_g1	933	0	1	0.000106946	-0.563599		1	6.69422e-05	-0.790167
c11067_g1	1195	0	17	0.0037452	0.980723		16	0.00346302	0.877545
c11068_g1	838	0	6	0.00162485	0.350111		7	0.00161127	-0.0518636
c11069_g1	996	0	16	0.00434799	0.940052		17	0.00464916	0.876207
c11070_g1	1175	0	9	0.00200691	0.868242		12	0.00237076	0.507921
c11072_g2	481	0	1	0.000333753	-0.207648		2	0.000504657	-0.593155
c11073_g1	1262	0	12	0.00223672	0.233689		10	0.00271774	1.5337
c11075_g1	3025	0	3	0.000433035	1.84303		2	0.000285494	1.49996
c11076_g1	757	0	6	0.00167261	0.0933237		7	0.0020475	0.158859
c11078_g1	1525	0	13	0.00310909	1.88454		15	0.00340294	1.65331
c11081_g1	1382	0	8	0.00117549	-0.121614		10	0.00160055	0.0339306
c11082_g1	1039	0	2	0.000867137	1.69805		2	0.000986576	2.21831
c11084_g1	899	0	4	0.000651656	-0.770765		4	0.00132507	0.63726
c11086_g1	643	0	8	0.00467624	2.23424		9	0.00393898	1.08337
c11089_g1	1965	0	23	0.00145602	-1.09767	*	23	0.00257148	0.305715
c11090_g1	916	0	8	0.00283129	1.11599		8	0.00318951	1.55984
c11095_g1	1009	0	6	0.00171656	1.00864		7	0.0024137	1.69041
c11096_g1	1099	0	5	0.0012228	0.494249		5	0.00142587	0.862874
c11097_g1	2730	0	8	0.00142998	2.98724	*	10	0.00117532	1.00739
c11098_g1	2296	0	12	0.00159787	1.51701		17	0.0013636	-0.189116
c11099_g1	1392	0	8	0.00129002	0.28726		11	0.00126309	-0.595477
c11103_g1	1132	0	13	0.0037681	1.79534		13	0.0041141	2.22055
c11104_g1	959	0	10	0.00288269	1.06814		11	0.00311655	1.02008
c11116_g1	1216	0	9	0.00152999	-0.10744		8	0.00195347	0.860216
c11126_g1	880	0	11	0.00298507	0.553031		11	0.00226883	-0.216356
c11127_g1	1163	0	9	0.00264224	1.45333		9	0.00209569	0.569626
c11128_g1	2137	0	12	0.00175557	1.25253		12	0.0019142	1.54382
c11137_g1	1047	0	9	0.00227284	0.620894		9	0.00285857	1.45885
c11140_g1	2029	0	11	0.000479369	-1.65836	*	11	0.00120041	0.0814549
c11142_g1	886	0	1	8.51183e-05	-0.80869		2	0.000354532	-0.422562
c11143_g1	878	0	3	0.000777426	0.273343		5	0.000964471	-0.315404
c11147_g1	955	0	1	0.000212748	-0.231877		1	0.00038876	0.811345
c11149_g1	410	0	3	0.00152238	-0.140722		2	0.000372329	-1.09488	*
c11150_g1	1841	0	10	0.00138446	0.789287		12	0.0013808	0.223944
c11151_g1	1178	0	15	0.00161169	-0.994433		19	0.00299883	-0.166274
c11152_g1	976	0	7	0.00326081	2.85191	*	8	0.00317264	2.07886
c11154_g1	2222	0	7	0.000915487	1.08099		7	0.000667108	0.112429
c11155_g1	919	0	5	0.00157187	0.612502		5	0.00152871	0.464899
c11158_g1	1580	0	6	0.000671412	-0.507835		5	0.00134139	2.06028
c11159_g1	1536	0	7	0.000789851	-0.569428		8	0.0011801	-0.0402275
c11160_g1	1202	0	3	0.000321484	-0.778482		3	0.000569198	0.153348
c11166_g1	2323	0	9	0.000777858	-0.427029		10	0.00129514	0.775897
c11171_g1	686	0	6	0.00250545	1.02419		6	0.00161647	-0.197343
c11172_g1	1100	0	9	0.00226177	0.946472		8	0.00178613	0.509046
c11173_g1	2368	0	12	0.00150543	1.19833		14	0.00139359	0.372557
c11176_g1	1267	0	3	0.000435356	-0.346384		4	0.000726384	0.0258851
c11178_g1	771	0	9	0.00264751	0.414148		11	0.00295013	0.15744
c11179_g1	792	0	3	0.00128936	1.20576		2	0.000992848	1.41249
c11185_g1	1063	0	12	0.00267257	0.435403		13	0.00280071	0.267052
c11187_g1	637	0	2	0.00160014	2.24986		2	0.00158839	2.12181
c11192_g1	2248	0	9	0.00130686	1.17177		9	0.00147929	1.74279
c11193_g1	626	0	4	0.00200434	1.18406		4	0.00192211	1.05226
c11194_g1	1440	0	2	0.000354723	0.231909		2	0.000563693	1.37147
c11204_g1	1099	0	2	0.000196997	-1.07084	*	2	0.000376022	-0.252418
c11208_g1	1057	0	2	0.000611108	0.781435		3	0.000949451	1.13896
c11210_g1	1111	0	5	0.000537457	-0.949972		5	0.00104506	0.225953
c11211_g1	689	0	5	0.00143793	-0.357401		5	0.00265321	1.44259
c11212_g1	1739	0	7	0.00120847	1.19679		6	0.000967342	0.930674
c11217_g1	788	0	7	0.00362533	2.44464		8	0.00315946	1.27499
c11220_g1	3096	0	9	0.000791647	0.480628		11	0.00107196	0.931553
c11227_g1	1242	0	1	0.00041394	1.63429		1	0.000383517	1.50182
c11229_g1	1088	0	9	0.00159685	-0.0821092		9	0.00152678	-0.190762
c11234_g1	947	0	4	0.00123439	0.987543		4	0.00129871	1.13452
c11238_g1	663	0	2	0.000391317	-0.739258		2	0.000695612	0.0960458
c11239_g1	1670	0	1	0.000296798	1.61847		1	0.000298868	1.55922
c11241_g1	1094	0	6	0.0016302	0.899539		6	0.00181229	1.17186
c11247_g1	666	0	5	0.00252728	1.49454		7	0.00325913	1.25985
c11252_g1	719	0	6	0.00249852	1.09337		6	0.00241798	0.881058
c11253_g1	1344	0	5	0.00152267	2.10396		7	0.00163872	1.13067
c11257_g1	957	0	3	0.000854889	0.438602		3	0.00117892	1.28249
c11260_g1	1548	0	9	0.00171284	1.21386		13	0.00221872	0.835331
c11262_g2	1944	0	1	2.05761e-05	-1.1028	*	1	5.92089e-05	-0.650843
c11263_g1	1212	0	9	0.00209932	1.04779		9	0.00242651	1.58993
c11265_g1	1223	0	3	0.00100879	1.74946		3	0.000960399	1.50854
c11267_g1	374	0	1	0.000950181	0.851741		1	0.00129486	1.58971
c11268_g1	1185	0	9	0.00167342	-0.166717		8	0.00262794	1.83307
c11271_g1	800	0	1	0.000595411	1.50182		1	0.000588235	1.38451
c11273_g1	3564	0	23	0.00178014	1.15334		26	0.00177434	0.638281
c11277_g1	1146	0	7	0.00113893	-0.185865		8	0.00118788	-0.434071
c11280_g1	716	0	1	0.000448091	0.749063		1	8.72306e-05	-0.795259
c11284_g1	2018	0	15	0.00163867	0.284159		17	0.00198087	0.455406
c11292_g1	1786	0	3	0.000564731	0.985371		3	0.000380622	-0.167265
c11295_g1	2083	0	12	0.00163147	0.821703		13	0.00160037	0.386501
c11297_g1	1005	0	8	0.00170576	-0.0632712		7	0.00199428	0.709064
c11300_g1	1255	0	2	0.000348966	-0.221632		2	0.000754179	1.87011
c11301_g1	2181	0	5	0.000309575	-0.732968		3	0.000212612	-0.508125
c11303_g1	1835	0	10	0.00194633	1.99973		14	0.00195519	0.702328
c11305_g1	1127	0	6	0.00133289	0.589325		7	0.00147772	0.452202
c11307_g1	992	0	10	0.00295482	1.21611		12	0.00330103	0.964232
c11311_g1	1139	0	9	0.00222621	1.03532		10	0.00244808	0.891569
c11319_g1	1132	0	5	0.00138052	1.29322		5	0.0013354	1.1758
c11320_g1	1653	0	11	0.00178998	0.94498		12	0.00145988	-0.0178772
c11324_g1	1057	0	14	0.00325972	0.602118		14	0.00354754	0.85418
c11325_g1	2526	0	6	0.000527845	0.2163		8	0.000701674	0.141256
c11327_g1	1061	0	7	0.00296761	2.85643	*	9	0.00302217	1.66847
c11332_g1	889	0	6	0.00207483	0.852313		7	0.0026896	1.28823
c11334_g1	891	0	8	0.00162799	-0.187862		8	0.00225251	0.671431
c11335_g1	1189	0	11	0.00230961	0.541011		9	0.00231186	1.15997
c11337_g1	1384	0	6	0.000920721	0.186256		8	0.000942314	-0.443295
c11343_g1	687	0	7	0.00280106	0.933994		6	0.00268446	1.22484
c11344_g1	905	0	5	0.00168387	1.21228		5	0.00169284	1.23015
c11346_g1	1222	0	1	0.000415095	1.68845		1	0.000409165	1.58049
c11348_g1	1563	0	9	0.00170859	1.02884		12	0.00214616	0.988944
c11352_g1	1518	0	8	0.000988172	-0.360492		9	0.00133706	0.0648494
c11354_g1	1555	0	8	0.00127007	0.276091		7	0.00152925	1.31251
c11355_g1	2821	0	24	0.00191538	0.366928		25	0.001916	0.200849
c11356_g1	1782	0	12	0.00174229	0.821604		11	0.00124389	-0.00518445
c11357_g1	1272	0	13	0.00376519	1.91794		12	0.00292068	1.11439
c11359_g1	1135	0	10	0.00175206	-0.0533931		13	0.0019851	-0.444642
c11360_g1	1130	0	9	0.00243319	1.20052		9	0.00226727	0.796063
c11362_g1	1036	0	4	0.000952783	0.503446		5	0.00117556	0.420431
c11364_g1	823	0	5	0.00122914	-0.0187117		6	0.00169355	0.270223
c11367_g1	731	0	5	0.00206868	1.02985		5	0.00264469	1.93435
c11369_g1	999	0	8	0.0017621	0.307503		10	0.00230621	0.46038
c11370_g1	1061	0	6	0.00109937	-0.276098		7	0.00217726	1.27821
c11371_g2	1197	0	1	0.00037594	1.30511		1	0.000427812	1.66874
c11373_g1	461	0	6	0.0036296	0.941763		5	0.00226604	0.11436
c11376_g1	1449	0	4	0.000887545	0.94314		6	0.00130606	0.84225
c11380_g1	1654	0	10	0.00199732	1.43856		10	0.00245348	2.22416
c11383_g1	764	0	8	0.00477338	3.17633	*	8	0.00339986	1.50625
c11390_g1	1783	0	4	0.000597262	0.271221		4	0.000698669	0.679992
c11393_g1	562	0	5	0.00118556	-0.736675		5	0.00178001	-0.0555389
c11397_g1	2023	0	17	0.00152104	-0.222962		17	0.0017332	0.125321
c11399_g1	2053	0	7	0.00132243	1.85012		7	0.00119984	1.35862
c11400_g1	1256	0	7	0.00143342	0.719905		7	0.00169459	1.22965
c11401_g1	1582	0	1	0.000224751	0.698535		1	0.000294391	1.33679
c11402_g1	934	0	1	0.000128138	-0.636701		1	0.000377754	0.642602
c11404_g2	1213	0	11	0.00287109	1.59059		10	0.00271894	1.67473
c11408_g1	636	0	6	0.0012158	-0.769121		7	0.00270616	0.610006
c11409_g2	381	0	3	0.00254843	1.0975		3	0.00233289	0.815763
c11411_g1	1513	0	9	0.00143095	0.545902		12	0.00158967	0.0134734
c11412_g1	1647	0	12	0.00121967	-0.395926		13	0.00136973	-0.316758
c11417_g2	330	0	2	0.00291379	2.26009		2	0.00299871	2.36461
c11418_g1	932	0	8	0.000962853	-1.05333	*	7	0.000942863	-0.856558
c11425_g1	864	0	11	0.00349199	1.03586		11	0.00374429	1.26781
c11427_g1	2160	0	4	0.000692051	1.43553		7	0.000738004	-0.0868155
c11433_g1	1642	0	3	0.000739976	1.66441		3	0.000756244	1.70461
c11435_g1	1181	0	10	0.00324635	2.0215		11	0.00355075	1.94392
c11437_g1	1931	0	13	0.000871417	-0.945771		16	0.00105719	-1.03628	*
c11439_g1	1530	0	12	0.00173269	0.205342		15	0.00239497	0.506092
c11443_g1	1038	0	5	0.00186726	1.63571		4	0.00149905	1.56291
c11444_g1	667	0	4	0.00177079	0.721492		4	0.00194441	1.01569
c11447_g1	1053	0	10	0.00205629	0.242818		12	0.00281888	0.666461
c11450_g1	1698	0	7	0.000804796	-0.0133815		10	0.00103073	-0.291848
c11453_g1	2263	0	5	0.000395999	-0.271497		4	0.000415157	0.320799
c11453_g2	1099	0	8	0.00218987	1.07313		8	0.00168232	0.195326
c11453_g3	826	0	4	0.00169839	1.52682		4	0.00162737	1.30431
c11454_g1	618	0	8	0.00371659	1.13622		8	0.00269997	0.142448
c11459_g1	954	0	3	0.00107239	1.00745		3	0.00143919	2.09967
c11462_g1	947	0	5	0.0018227	1.65758		5	0.0011391	0.23185
c11468_g1	2053	0	8	0.0016482	2.55505		7	0.00163629	2.84708	*
c11469_g1	1289	0	16	0.00364525	1.14637		19	0.00508194	1.81795
c11470_g1	1935	0	11	0.00114259	0.0684232		11	0.00130276	0.398137
c11471_g1	737	0	1	0.000503753	0.811345		1	0.000505382	0.91854
c11472_g1	2928	0	19	0.00138389	0.256981		19	0.00121756	-0.153879
c11473_g1	1440	0	19	0.00175308	-0.933491		20	0.00288076	0.152287
c11474_g1	797	0	7	0.00158186	-0.176729		6	0.00201386	0.841152
c11476_g1	1898	0	7	0.00101479	0.488313		7	0.000904092	0.046843
c11478_g1	812	0	1	0.000483563	1.01942		1	0.000508249	1.04744
c11480_g1	1887	0	13	0.00137642	0.0540227		12	0.00166038	0.873706
c11482_g1	1698	0	15	0.0023032	0.569705		15	0.00317971	1.79259
c11484_g1	1440	0	7	0.000814004	-0.781163		9	0.0012132	-0.5448
c11486_g1	1372	0	14	0.00254254	0.737924		14	0.00256205	0.73803
c11489_g1	1556	0	14	0.00190047	0.107953		14	0.00147922	-0.597755
c11490_g1	1000	0	8	0.00188757	0.467393		9	0.00177068	-0.0594902
c11491_g1	2341	0	4	0.000644219	1.49445		5	0.0005601	0.323135
c11494_g1	964	0	1	0.000501941	1.44835		1	0.000520479	1.63206
c11496_g1	1316	0	10	0.00138015	-0.233891		8	0.0012363	-0.015019
c11501_g1	1662	0	7	0.00150792	1.55734		6	0.00167917	2.62901
c11502_g1	1699	0	1	0.000296286	1.72931		1	0.000290552	1.66302
c11503_g1	2497	0	1	7.02456e-05	-0.448258		1	7.02456e-05	-0.448258
c11505_g1	790	0	9	0.00429091	2.06039		11	0.00462549	1.50161
c11506_g1	1977	0	1	0.000256966	1.61382		1	0.000243181	1.49197
c11508_g1	2562	0	6	0.00100033	2.31284		6	0.00104028	2.35805
c11514_g1	2404	0	17	0.00207172	0.990322		17	0.00234166	1.40511
c11519_g1	1763	0	6	0.00134779	1.904		7	0.00120079	0.841541
c11519_g2	907	0	4	0.00141355	0.881446		4	0.00170566	1.59326
c11520_g1	1275	0	2	0.000793024	2.23327		6	0.00157249	1.25242
c11525_g1	1109	0	1	0.00034905	0.853336		1	0.000141698	-0.512938
c11529_g1	973	0	11	0.00315338	1.05783		11	0.00240785	0.148038
c11531_g1	551	0	6	0.00148744	-0.927351		5	0.00202386	0.176103
c11535_g1	877	0	7	0.00258712	1.41289		7	0.00225726	0.885968
c11536_g1	698	0	1	0.000387733	0.431327		1	0.000255386	-0.134625
c11537_g1	691	0	7	0.00316912	1.42098		10	0.00326693	0.381975
c11537_g2	1430	0	3	0.000430039	-0.0947858		2	0.000464466	0.937763
c11537_g3	554	0	6	0.00201882	-0.124958		6	0.00257446	0.475077
c11540_g1	1480	0	3	0.000889474	1.85066		3	0.000685836	0.902582
c11545_g1	1613	0	3	0.000714656	1.47205		3	0.000863284	2.07353
c11549_g1	1765	0	15	0.00182975	-0.0572142		18	0.00249696	0.39806
c11551_g1	1720	0	8	0.00144589	1.36322		7	0.00114963	0.905902
c11552_g1	1494	0	7	0.00188435	2.19477		7	0.00181352	1.9013
c11554_g2	758	0	4	0.000847394	-0.349889		5	0.0011503	-0.223594
c11555_g1	1271	0	8	0.00193997	1.07619		8	0.00205928	1.25733
c11556_g1	723	0	6	0.00219533	0.759044		7	0.00193748	-0.0469905
c11562_g1	866	0	3	0.00119946	1.39151		3	0.000820985	0.385188
c11567_g1	1468	0	10	0.00203665	0.810414		12	0.00201018	0.103342
c11579_g1	1484	0	3	0.00064557	0.889303		3	0.000461924	-0.0243061
c11581_g1	1010	0	12	0.00331572	0.946239		12	0.0032445	0.773201
c11585_g1	1302	0	14	0.00369228	2.01809		15	0.00257735	0.323077
c11586_g1	1335	0	10	0.00169081	-0.0231001		12	0.00224669	0.212887
c11589_g1	2187	0	11	0.00069258	-0.844978		17	0.00147411	-0.176753
c11593_g1	2588	0	3	0.000565204	2.42765		3	0.000586172	2.50872
c11596_g1	1368	0	1	0.000246271	0.565571		1	0.000367263	1.65929
c11597_g1	1255	0	7	0.00154143	0.973689		7	0.00140244	0.638971
c11599_g1	982	0	10	0.00436919	2.589		9	0.00386631	2.30213
c11600_g1	1118	0	6	0.000823446	-0.543096		8	0.00137289	-0.144349
c11604_g1	1424	0	8	0.00135634	0.42744		7	0.00119235	0.344416
c11607_g1	1088	0	4	0.00107533	0.778465		7	0.00109426	-0.566223
c11609_g1	2535	0	17	0.00124464	-0.174558		14	0.00126548	0.409499
c11610_g1	1240	0	13	0.00223117	-0.18202		13	0.00238482	0.0287762
c11613_g1	1287	0	10	0.00180147	0.31635		9	0.00168615	0.337067
c11614_g1	1432	0	1	0.000359138	1.66771		1	0.000359138	1.66771
c11618_g1	1347	0	8	0.00173685	0.959901		8	0.00122467	-0.303193
c11622_g1	1521	0	3	0.000853613	1.95811		3	0.000881664	2.04293
c11625_g1	1198	0	1	0.000429287	1.66771		1	0.000428522	1.64657
c11626_g1	920	0	13	0.00235743	-0.504221		8	0.00130028	-0.690099
c11628_g1	1258	0	7	0.00199792	1.75347		7	0.00177554	1.24766
c11629_g1	1238	0	14	0.00289356	0.851626		15	0.00307954	0.81135
c11630_g1	1258	0	16	0.00271407	0.149051		17	0.00353863	0.757042
c11631_g1	1488	0	9	0.00186886	1.44413		8	0.00129218	0.522398
c11632_g1	1182	0	10	0.00107337	-0.91037		13	0.00169731	-0.612228
c11634_g1	1281	0	18	0.00379947	0.987723		18	0.00303428	0.112067
c11636_g1	6047	0	31	0.00105638	-0.352433		39	0.00158836	0.145329
c11639_g1	1224	0	10	0.00291661	1.93502		12	0.00334044	1.74538
c11643_g1	792	0	2	0.000576454	0.0148958		2	0.000840251	0.750229
c11645_g1	1621	0	11	0.00140926	-0.0412878		14	0.00152917	-0.513626
c11646_g1	609	0	1	0.000647295	0.999974		2	0.00100457	0.557522
c11647_g1	2433	0	11	0.00118863	0.616003		12	0.0012802	0.545927
c11648_g1	1199	0	12	0.00322496	1.74322		13	0.00315372	1.33364
c11649_g1	1027	0	0	0	NA	*	3	0.00018379	-1.23447	*
c11651_g1	827	0	5	0.00134762	0.257447		5	0.0015169	0.542827
c11653_g1	1151	0	12	0.00179781	-0.457576		12	0.0021711	-0.0829185
c11656_g1	1934	0	11	0.000986934	-0.32356		14	0.0011477	-0.567262
c11658_g1	2791	0	10	0.00096881	0.689901		9	0.000984513	1.08018
c11665_g1	880	0	5	0.00160123	0.657354		4	0.00175545	1.66707
c11667_g1	801	0	5	0.00188885	0.993386		5	0.00191826	0.974832
c11671_g1	2308	0	3	0.000144206	-1.24222	*	3	0.000280009	-0.238943
c11672_g1	1092	0	10	0.0021069	0.375753		9	0.00168637	-0.0141958
c11674_g1	1116	0	9	0.00254629	0.983989		10	0.002826	0.959421
c11677_g1	1098	0	7	0.00158389	0.560248		7	0.0013633	0.0756308
c11680_g1	1681	0	4	0.000662022	0.739931		5	0.000535616	-0.327912
c11682_g1	1756	0	8	0.00162253	1.43219		8	0.00161187	1.36364
c11685_g1	1326	0	4	7.8975e-05	-1.7822	*	5	0.000502775	-0.77969
c11686_g1	1286	0	13	0.00315762	1.10032		15	0.00418004	1.71293
c11688_g1	1548	0	4	0.000845599	0.906987		4	0.00100592	1.53641
c11689_g1	562	0	0	0	NA	*	1	9.88533e-05	-1.13321	*
c11689_g2	825	0	2	0.000343709	-0.635025		2	0.000192895	-1.06881	*
c11692_g1	1586	0	15	0.00224146	0.560272		15	0.00200469	0.184387
c11695_g1	1305	0	4	0.00128789	2.31296		5	0.000656718	-0.256436
c11697_g1	1474	0	8	0.00162177	1.29426		9	0.00179775	1.24441
c11698_g1	3004	0	17	0.00133669	0.120598		15	0.00118873	0.0402166
c11699_g1	810	0	9	0.0034815	1.41808		9	0.0035753	1.46149
c11700_g1	842	0	6	0.00156504	0.285007		6	0.00164276	0.391863
c11703_g1	2034	0	21	0.00146308	-0.929844		19	0.00145057	-0.750505
c11708_g1	1645	0	1	0.000311302	1.66874		1	0.00022539	0.773036
c11709_g1	1137	0	5	0.00157468	1.60698		5	0.00148119	1.31488
c11715_g1	2288	0	16	0.00190545	0.991691		19	0.00179514	0.106907
c11718_g1	1346	0	7	0.00128103	0.297022		8	0.00139655	0.104375
c11721_g1	1045	0	8	0.000998904	-0.907082		7	0.0013761	-0.056016
c11723_g1	1175	0	9	0.00233466	1.20096		6	0.00202834	2.0203
c11724_g1	1528	0	1	0.000334187	1.71946		1	0.000333369	1.72191
c11726_g1	1943	0	16	0.000923807	-1.22325	*	17	0.00136165	-0.634248
c11729_g1	1069	0	6	0.00165267	1.0692		6	0.00218148	2.14361
c11731_g2	416	0	1	0.00118657	1.58279		1	0.00100509	1.12535
c11733_g1	1354	0	10	0.0027597	1.73924		10	0.00249826	1.32755
c11735_g1	1344	0	3	0.000605823	0.336668		3	0.000764454	0.911437
c11738_g1	1237	0	6	0.00188866	2.17931		7	0.00195607	1.70916
c11741_g1	955	0	8	0.00230346	0.978614		9	0.00225297	0.532691
c11744_g1	1402	0	13	0.00260391	1.18724		14	0.00302302	1.49206
c11748_g1	1234	0	12	0.00276904	0.98326		12	0.00258681	0.655929
c11749_g1	1190	0	1	0.000431403	1.64657		1	0.000431403	1.64657
c11750_g1	2105	0	11	0.00151255	0.987205		12	0.0013118	0.165521
c11752_g1	641	0	3	0.0016733	1.512		5	0.0019949	0.672321
c11754_g1	2029	0	11	0.000871261	-0.780291		10	0.00131224	0.509008
c11758_g1	1159	0	4	0.000742049	-0.163677		8	0.00153646	-0.103676
c11760_g1	1550	0	8	0.00119366	0.11025		8	0.00131322	0.267761
c11772_g1	1444	0	9	0.00119234	-0.0540168		10	0.00184749	0.916397
c11774_g1	1326	0	14	0.00201847	-0.0725242		12	0.00226133	0.687327
c11775_g1	1409	0	8	0.00171123	1.0163		10	0.00154484	-0.111773
c11781_g1	883	0	5	0.000635622	-0.947602		5	0.00100927	-0.24316
c11783_g1	1346	0	7	0.00129146	0.481038		4	0.000780983	0.358543
c11784_g1	1047	0	4	0.00172367	2.27349		5	0.00207459	2.26825
c11785_g1	1737	0	25	0.00354835	0.78415		26	0.00422459	1.34595
c11786_g1	1021	0	1	0.000488827	1.69564		1	0.000496662	1.69809
c11788_g1	1321	0	18	0.00312669	0.368673		16	0.00361493	1.29768
c11790_g1	821	0	9	0.00165662	-0.561919		10	0.00208175	-0.319218
c11792_g1	684	0	4	0.0010856	-0.278034		6	0.00176883	-0.137964
c11794_g1	1059	0	4	0.00106354	0.878153		3	0.000720306	0.545569
c11798_g1	2297	0	17	0.00223207	1.04763		18	0.00219157	0.619245
c11799_g1	1602	0	10	0.00137258	0.0703037		12	0.00167654	0.0816287
c11799_g2	328	0	1	0.00155301	1.72191		1	0.00151113	1.61847
c11801_g1	932	0	4	0.00132435	1.15963		7	0.00164971	0.282151
c11802_g1	1854	0	10	0.00123432	0.428614		12	0.00107766	-0.425158
c11805_g1	1137	0	7	0.0010456	-0.481582		7	0.000798465	-1.00158	*
c11806_g1	1278	0	10	0.00102934	-0.960015		10	0.00126052	-0.635917
c11809_g1	765	0	5	0.00278111	2.28925		6	0.00266116	1.33524
c11810_g1	1350	0	1	5.58628e-05	-0.934122		2	0.000347499	-0.0157725
c11812_g1	2736	0	8	0.000652825	0.0788003		12	0.000643309	-1.02709	*
c11813_g1	851	0	2	0.00085809	1.01088		2	0.000935806	1.2129
c11814_g1	1078	0	13	0.00172742	-1.01707		15	0.00326168	0.254713
c11819_g1	1526	0	2	0.000560853	1.60401		2	0.000591081	1.70221
c11821_g1	2033	0	19	0.00298582	1.4421		21	0.00273527	0.581611
c11826_g1	1845	0	8	0.000910537	0.0876434		7	0.000482847	-0.8985	*
c11827_g1	1043	0	4	0.00104826	0.373805		4	0.00165601	1.91977
c11829_g1	1629	0	9	0.0014267	0.619234		10	0.00153622	0.46239
c11830_g1	939	0	8	0.00214952	0.329337		8	0.00176895	-0.256544
c11833_g1	1495	0	14	0.00172188	-0.336359		15	0.0026658	0.700298
c11837_g1	1832	0	7	0.00120703	1.36536		7	0.00102633	0.71601
c11840_g1	1664	0	13	0.00220178	1.20766		13	0.00212991	1.07334
c11841_g1	958	0	7	0.00211853	0.919039		9	0.00349568	1.99145
c11843_g1	1323	0	9	0.00200076	1.17961		9	0.00207193	1.16925
c11844_g1	1362	0	4	0.000917722	0.906827		4	0.000922645	0.816835
c11846_g1	2458	0	23	0.00215121	0.467193		24	0.00172683	-0.393304
c11849_g1	1129	0	6	0.00142997	0.416811		10	0.00206182	-0.0856387
c11854_g1	929	0	8	0.00252812	1.07325		10	0.00266245	0.526248
c11857_g1	1692	0	2	0.000596465	2.14444		2	0.000604729	2.2395
c11860_g1	1392	0	11	0.00176811	0.362893		12	0.00222252	0.788553
c11863_g1	2199	0	9	0.00135534	1.74178		10	0.00116685	0.776055
c11867_g1	1306	0	10	0.00231613	1.24417		12	0.00279915	1.21789
c11868_g1	1304	0	3	0.000904766	1.5647		3	0.00116067	2.4979
c11869_g1	1389	0	9	0.000737996	-1.13775	*	9	0.00130383	-0.0881213
c11871_g1	1393	0	9	0.00228658	1.66596		11	0.00202604	0.392348
c11877_g1	1372	0	2	0.000433678	0.490107		2	0.000231261	-0.693733
c11878_g1	1256	0	7	0.00207154	2.11575		8	0.00152272	0.481951
c11879_g1	1078	0	4	0.000961075	0.633399		4	0.00100014	0.722252
c11882_g1	1272	0	7	0.00129801	0.45665		7	0.00133026	0.498159
c11883_g1	963	0	6	0.00116465	-0.104254		7	0.00168753	0.417337
c11884_g1	1903	0	1	0.000263659	1.63206		1	0.000262275	1.55922
c11886_g1	1351	0	10	0.00171971	0.391462		9	0.00180932	0.823124
c11887_g1	723	0	4	0.00195952	1.19571		4	0.00224311	1.8072
c11889_g1	618	0	5	0.000866311	-0.969049		6	0.00173114	-0.194949
c11891_g1	921	0	1	0.000108381	-0.696134		1	0.000522008	1.49197
c11892_g1	750	0	9	0.0032833	0.976678		10	0.00249949	-0.145328
c11894_g2	923	0	8	0.00213834	0.65222		9	0.00249235	0.785594
c11897_g1	1290	0	4	0.000770267	0.546906		6	0.00101539	0.259983
c11898_g1	1652	0	13	0.00167275	0.194674		16	0.0023793	0.640515
c11899_g2	1376	0	2	0.000737247	2.36621		2	0.000648555	1.91407
c11904_g1	1239	0	1	0.00040976	1.65547		1	0.000379813	1.38451
c11905_g1	1205	0	8	0.00171546	0.67513		8	0.00171146	0.552583
c11907_g1	836	0	6	0.00241583	1.56891		7	0.00252917	1.15594
c11912_g1	1118	0	7	0.00246762	2.20953		6	0.00200066	1.78412
c11914_g1	2688	0	22	0.00289205	1.72638		22	0.00287943	1.63686
c11917_g1	1869	0	16	0.00152871	-0.312529		17	0.00199436	0.242715
c11918_g1	725	0	3	0.0012927	1.0774		3	0.00102131	0.468577
c11922_g1	944	0	4	0.00142219	1.10982		5	0.00173671	1.08802
c11923_g1	2350	0	16	0.0013648	0.0715528		15	0.00161562	0.782722
c11925_g2	1238	0	6	0.000900246	-0.264918		6	0.00137676	0.82447
c11926_g1	2114	0	2	0.000287576	0.506149		2	0.000272148	0.374748
c11928_g1	1085	0	13	0.00307383	0.849555		12	0.00323921	1.30145
c11932_g1	432	0	2	0.00103894	0.223492		2	0.00196049	1.81084
c11935_g1	1216	0	6	0.00182426	1.76927		6	0.001141	0.10249
c11939_g1	660	0	9	0.0035006	0.783073		9	0.00505297	2.22936
c11939_g5	524	0	1	0.000691581	0.991229		1	0.000480447	0.338856
c11941_g3	3976	0	0	0	NA	*	1	5.37987e-05	-0.187856
c11942_g1	1409	0	10	0.00100207	-0.88612		10	0.00142275	-0.170833
c11944_g1	1070	0	1	0.000435258	1.33679		1	0.000421477	1.2644
c11946_g1	939	0	4	0.00155143	1.43298		4	0.00147503	1.31707
c11947_g1	1693	0	5	0.000656908	0.103455		7	0.000933496	0.0530999
c11950_g1	999	0	3	0.0010109	1.19522		3	0.000394825	-0.704327
c11953_g1	987	0	10	0.00302576	1.36694		10	0.00315534	1.50434
c11958_g1	1694	0	8	0.000919681	-0.041504		8	0.000840317	-0.27999
c11960_g1	518	0	1	0.000950401	1.56204		1	0.000868726	1.30511
c11961_g1	2220	0	3	0.00068273	2.46749		3	0.000684334	2.4506
c11962_g1	1901	0	13	0.00224481	1.79757		22	0.00235666	0.0769923
c11965_g1	1381	0	3	0.000620318	0.516041		2	0.00050463	0.959412
c11968_g1	1533	0	2	0.000366825	0.391589		3	0.00062924	0.775937
c11970_g1	1006	0	3	0.00147876	2.53322		4	0.00168813	1.97832
c11971_g1	1224	0	5	0.000633167	-0.519627		6	0.00111439	0.28779
c11972_g1	2122	0	2	0.000277471	0.476258		3	0.000332534	-0.104113
c11973_g1	1177	0	1	0.000433094	1.71412		1	0.000436799	1.63429
c11976_g1	1029	0	8	0.00316782	2.20851		8	0.0035678	2.63342
c11981_g1	1367	0	11	0.00187624	0.356595		10	0.00161774	0.265511
c11985_g2	1131	0	6	0.00177726	1.3717		9	0.00163556	-0.303761
c11985_g3	1232	0	6	0.00170614	1.60238		8	0.00186046	0.896768
c11987_g1	1842	0	22	0.00225007	-0.339771		25	0.00315468	0.312571
c11992_g1	994	0	11	0.00269636	0.557612		10	0.00301056	1.23546
c11996_g1	1477	0	15	0.00255422	0.799614		18	0.00267652	0.348351
c11999_g1	556	0	1	0.000594493	0.661762		2	0.00117765	0.894177
c12002_g1	2205	0	10	0.000985734	0.259715		11	0.00097239	-0.0303867
c12005_g1	2100	0	4	0.000967553	2.77284	*	4	0.000953932	2.62321
c12006_g1	1735	0	2	0.000556689	2.06009		2	0.000571895	2.06547
c12007_g1	1080	0	6	0.000303421	-1.64431	*	4	0.000708074	-0.0797961
c12011_g1	1494	0	3	0.000877965	1.98994		3	0.000818471	1.57354
c12012_g1	1250	0	1	0.000309677	0.853336		1	0.000308571	0.882679
c12013_g1	1144	0	4	0.000889229	0.585419		4	0.000694621	-0.0330904
c12014_g1	1015	0	12	0.00254256	0.156954		11	0.00294341	0.899986
c12018_g1	1062	0	3	0.000574399	-0.234882		3	0.000783281	0.439012
c12019_g1	1937	0	1	0.000265417	1.63429		1	0.000257671	1.55922
c12020_g1	1593	0	7	0.00131561	1.01258		7	0.0013468	0.857964
c12021_g1	2384	0	6	0.000311665	-0.859968		7	0.000463225	-0.486801
c12022_g1	1297	0	9	0.000851798	-0.937256		12	0.0025997	1.15874
c12025_g1	1301	0	7	0.00146615	0.927013		7	0.00151826	1.04956
c12027_g1	1571	0	1	0.000323402	1.5971		1	0.000326429	1.68662
c12028_g1	729	0	7	0.00343535	1.94123		7	0.00316391	1.56276
c12030_g1	462	0	0	0	NA	*	1	0.000259049	-0.636701
c12031_g1	798	0	3	0.000532603	-0.553534		2	0.000521723	0.00506402
c12032_g1	2276	0	1	0.000218798	1.53512		1	0.000226341	1.65749
c12034_g1	1178	0	15	0.00423852	1.4901		16	0.00451306	1.33011
c12037_g1	1989	0	1	0.000136841	0.146756		1	0.000129948	0.0851249
c12038_g1	390	0	1	0.000387321	-0.322293		1	0.000197031	-0.757422
c12039_g1	911	0	10	0.0034352	1.47611		10	0.00372256	1.78869
c12043_g1	1313	0	6	0.000945392	0.127378		7	0.00104387	-0.0383264
c12045_g1	954	0	10	0.0035428	1.76593		10	0.00405597	2.37992
c12047_g1	2215	0	6	0.00113693	2.20125		6	0.00107505	1.80315
c12048_g1	1284	0	10	0.00224882	1.10657		10	0.00199704	0.652694
c12049_g1	1817	0	12	0.00202057	1.4211		12	0.00144895	0.215757
c12051_g1	2630	0	9	0.00124117	1.99148		17	0.00133219	-0.0572317
c12058_g1	2217	0	10	0.00166919	2.0952		11	0.00165577	1.50938
c12061_g1	1423	0	5	0.000591923	-0.35038		7	0.000976081	-0.0673204
c12062_g1	1794	0	12	0.00246826	2.33399		12	0.00224075	1.85497
c12063_g1	1334	0	10	0.00221403	1.15989		11	0.00233868	0.96229
c12066_g1	1025	0	7	0.00112126	-0.590266		12	0.00202894	-0.649285
c12067_g1	1130	0	10	0.00175112	-0.167513		11	0.00216649	0.116928
c12069_g1	755	0	7	0.00279749	1.19488		7	0.00398498	2.69731
c12070_g2	1476	0	11	0.00119113	-0.469902		12	0.00125228	-0.562996
c12072_g1	3228	0	9	0.000811909	0.780534		8	0.000852525	1.30388
c12076_g1	2046	0	3	0.000526629	1.39189		3	0.000548487	1.51747
c12077_g1	1395	0	13	0.00253916	1.04509		14	0.00252618	0.767256
c12082_g1	789	0	8	0.00367537	2.06706		8	0.00214416	0.150025
c12085_g1	1491	0	3	0.000437933	-0.102256		3	0.000484251	-0.0199994
c12087_g1	1458	0	1	0.000322499	1.48611		1	0.000168746	0.0298017
c12088_g1	977	0	10	0.00131597	-0.978953		11	0.00250408	0.229554
c12089_g1	1508	0	1	0.000158595	0.173437		1	5.09563e-05	-0.757422
c12093_g1	1369	0	2	0.000742242	2.12736		2	0.000647022	1.63694
c12094_g1	861	0	6	0.00197475	0.953572		5	0.00160838	0.8286
c12095_g1	899	0	10	0.00280393	0.677702		10	0.00309674	0.971369
c12099_g1	1764	0	9	0.001766	1.67474		9	0.00178416	1.52657
c12102_g1	1360	0	16	0.00334546	1.16112		18	0.00321859	0.494686
c12105_g1	1192	0	1	0.000432994	1.64669		1	0.000426229	1.5971
c12108_g1	1077	0	3	0.00091376	1.02921		5	0.00118389	0.298102
c12109_g1	491	0	3	0.00270381	2.15106		3	0.00268733	2.18983
c12113_g1	1125	0	11	0.00320174	1.49839		11	0.00386141	2.04322
c12114_g1	2231	0	6	0.00121535	2.59539		7	0.00144296	2.66661
c12115_g1	3031	0	4	0.000179203	-0.629018		9	0.000537708	-0.212476
c12117_g1	1843	0	10	0.00146851	0.746622		9	0.00109331	0.00791454
c12118_g1	1635	0	7	0.00151977	1.57417		8	0.00139672	0.644654
c12119_g1	1012	0	3	0.0014991	2.68136		3	0.00148962	2.50512
c12120_g1	1243	0	12	0.00256804	0.711149		12	0.00310522	1.38533
c12124_g1	1540	0	2	0.000470219	1.16451		2	0.000258818	-0.0972188
c12125_g1	1063	0	13	0.00340789	1.16979		15	0.00263364	-0.115111
c12127_g1	1397	0	12	0.002626	1.51669		11	0.00204251	0.866359
c12128_g1	1549	0	13	0.00256804	1.01528		15	0.00184911	-0.636385
c12129_g1	1602	0	14	0.00231563	0.420195		12	0.00145229	-0.444137
c12131_g1	2849	0	16	0.000829731	-0.760392		18	0.00091117	-0.874091	*
c12132_g2	1768	0	19	0.00261389	0.666195		21	0.00275956	0.475611
c12133_g1	2993	0	8	0.0005539	-0.14976		9	0.000751732	0.335278
c12135_g1	848	0	10	0.00252456	0.116527		10	0.00281112	0.384388
c12136_g1	1164	0	4	0.00143218	1.81541		4	0.00150452	2.09914
c12137_g1	1126	0	11	0.00306552	1.45348		11	0.00287766	1.10679
c12139_g1	760	0	5	0.00247056	1.8504		5	0.00205689	1.04234
c12140_g1	1565	0	2	0.000633439	2.16954		2	0.000646028	2.16198
c12144_g1	1200	0	8	0.00223248	1.69625		9	0.00229708	1.27274
c12146_g1	1042	0	9	0.00216021	0.630241		9	0.0026828	1.28393
c12148_g1	1109	0	8	0.0026093	1.53648		7	0.0025326	1.90134
c12149_g1	1256	0	8	0.00315292	3.24521	*	8	0.00312282	3.05831	*
c12151_g1	2017	0	1	0.000253887	1.66874		1	0.000255889	1.64669
c12154_g1	1143	0	5	0.00142333	1.14112		7	0.00167215	0.524142
c12155_g1	1766	0	12	0.00118089	-0.463181		15	0.00190366	0.19569
c12159_g1	1902	0	1	0.000267054	1.62895		1	0.000210867	0.958663
c12161_g1	1698	0	18	0.00324658	1.59123		18	0.00282088	1.01019
c12162_g1	843	0	2	0.00119743	2.4673		3	0.00126349	1.48509
c12164_g1	1185	0	9	0.00253347	1.66149		18	0.00317295	0.00128293
c12165_g1	1465	0	7	0.00123754	0.447454		8	0.00139346	0.337015
c12166_g1	1407	0	8	0.000935224	-0.383644		8	0.000566364	-1.20122	*
c12170_g1	1077	0	9	0.00298931	1.81001		10	0.00305689	1.26549
c12172_g1	1490	0	5	0.00149429	2.3064		6	0.00152532	1.63095
c12174_g1	962	0	9	0.00283544	1.36797		9	0.00368221	2.51178
c12178_g1	1631	0	21	0.00185865	-0.828269		23	0.00241099	-0.510697
c12179_g1	1597	0	14	0.00149762	-0.469708		13	0.00162456	-0.0844468
c12182_g1	1536	0	12	0.00213523	1.00676		13	0.00218839	0.788925
c12186_g1	612	0	0	0	NA	*	1	0.000463542	0.351711
c12187_g1	1391	0	20	0.00324848	0.19928		18	0.00310821	0.280718
c12188_g2	1546	0	10	0.00173114	0.951882		11	0.00173415	0.649416
c12189_g1	1015	0	5	0.00166219	1.02322		5	0.00193867	1.66625
c12190_g1	962	0	9	0.0026269	1.06905		9	0.00248615	0.837309
c12194_g1	773	0	1	0.000608782	1.38451		1	0.000666431	1.65749
c12194_g2	1039	0	1	0.000484597	1.75188		1	0.000466988	1.54396
c12195_g1	1961	0	19	0.00215984	0.267562		12	0.00124674	-0.0681055
c12196_g1	1749	0	2	0.000428316	1.19346		2	0.000393716	0.907328
c12197_g1	2476	0	7	0.00113908	1.93974		9	0.0013103	1.49924
c12198_g1	1286	0	16	0.00371727	1.44726		16	0.00316796	0.768727
c12200_g2	1633	0	4	0.000626457	0.350381		2	0.000175615	-0.592751
c12205_g1	1332	0	1	3.575e-05	-1.11966	*	1	0.000132537	-0.338482
c12210_g1	563	0	4	0.00336653	2.85872	*	4	0.00335491	2.84666	*
c12210_g2	1353	0	6	0.00157753	1.62855		7	0.0012516	0.298345
c12213_g1	1348	0	6	0.0019875	2.54659		6	0.00155608	1.38937
c12214_g1	812	0	3	0.00166388	2.36582		5	0.00174297	0.958894
c12217_g1	2814	0	12	0.00140562	1.67463		11	0.00144524	2.09966
c12221_g1	1549	0	7	0.00167942	1.77146		8	0.00169025	1.36753
c12222_g1	1853	0	15	0.00161241	-0.171651		15	0.0015028	-0.443336
c12224_g1	1288	0	6	0.00134006	0.697503		6	0.00170396	1.44906
c12226_g1	739	0	5	0.00205245	1.16212		3	0.00177277	2.19547
c12227_g1	666	0	9	0.00322885	0.430731		11	0.00394506	0.389159
c12229_g1	1445	0	16	0.00238033	0.281076		14	0.00254906	0.920569
c12231_g1	1122	0	8	0.000853717	-1.04071	*	9	0.00178881	0.269986
c12232_g1	3067	0	5	0.00072291	2.31569		5	0.000692281	2.01918
c12233_g1	2679	0	7	0.000439868	-0.469525		10	0.000748545	-0.0910108
c12237_g1	1667	0	7	0.0013956	1.63994		5	0.00121446	2.26714
c12239_g1	1765	0	11	0.00211682	1.35044		12	0.00263226	1.95034
c12240_g1	1548	0	5	0.00134561	2.20149		5	0.00142954	2.38081
c12241_g1	1577	0	11	0.00169658	0.573024		14	0.00189727	0.20008
c12242_g1	1473	0	7	0.000891944	-0.0896438		9	0.00148611	0.620536
c12248_g1	853	0	1	0.000577149	1.56204		1	0.000575327	1.53884
c12251_g1	998	0	2	0.000517994	0.362905		2	0.000784968	1.36083
c12254_g1	974	0	6	0.00142971	0.123214		6	0.00168765	0.472515
c12255_g1	1221	0	2	0.000540068	0.817846		2	0.00055139	0.729282
c12256_g1	1314	0	7	0.00153875	0.877045		9	0.00158616	0.141047
c12258_g1	1217	0	13	0.00254911	0.294696		14	0.00350825	1.20694
c12263_g1	929	0	6	0.00231083	1.37656		7	0.0025755	1.14236
c12266_g1	950	0	10	0.00129384	-0.967615		11	0.00267228	0.432799
c12270_g1	1740	0	5	0.00145241	3.0129	*	5	0.0014634	3.0427	*
c12271_g1	1442	0	10	0.00164796	0.438983		9	0.00153204	0.457244
c12274_g2	3433	0	18	0.00139021	0.757674		18	0.000671195	-1.27391	*
c12275_g1	2538	0	1	0.00020177	1.66874		1	0.000203361	1.64669
c12276_g1	1527	0	8	0.00149587	1.11642		13	0.00151323	-0.293897
c12277_g1	1920	0	3	0.000528868	1.01709		3	0.000601544	1.37772
c12278_g1	1019	0	1	0.000492752	1.64624		1	0.000491935	1.61654
c12279_g1	1389	0	11	0.002549	1.58608		12	0.00271751	1.46181
c12282_g1	1127	0	7	0.00184715	0.99845		9	0.00246776	1.15029
c12286_g1	1085	0	7	0.00229412	1.83565		7	0.00221542	1.54682
c12288_g1	705	0	4	0.00113164	-0.297138		4	0.00169285	0.695513
c12289_g1	2781	0	4	0.000733361	2.7903	*	4	0.000395516	0.343638
c12291_g1	1438	0	11	0.0019752	0.636026		13	0.00178763	-0.237058
c12293_g1	1699	0	9	0.00063252	-1.01577		13	0.00115293	-0.680781
c12294_g1	1379	0	9	0.00238856	2.13616		13	0.0025731	0.939238
c12295_g1	2115	0	19	0.0021685	0.431556		21	0.0024188	0.400551
c12301_g1	3101	0	15	0.00118799	0.668932		18	0.00126778	0.262564
c12302_g1	1363	0	9	0.00114953	-0.696361		6	0.00126656	0.580839
c12304_g1	1996	0	8	0.000928575	0.437018		10	0.00105203	0.150763
c12305_g1	692	0	3	0.000733881	-0.561341		3	0.00149248	0.957551
c12309_g2	1543	0	3	0.000634341	0.944278		3	0.000696792	1.25063
c12310_g1	1250	0	6	0.00103082	0.103992		6	0.00118144	0.429202
c12313_g1	2646	0	11	0.000858735	0.149026		12	0.000846057	-0.151174
c12318_g1	1002	0	14	0.00598461	2.73517	*	14	0.00619995	2.9797	*
c12319_g1	2552	0	5	0.00100028	3.06937	*	5	0.000999013	2.94473	*
c12321_g2	935	0	1	0.000133221	-0.473236		1	0.000441705	1.1883
c12323_g2	1640	0	9	0.00145138	0.36534		11	0.00198863	0.753342
c12325_g1	379	0	2	0.0016601	0.871026		2	0.00198472	1.24341
c12325_g2	711	0	5	0.00219357	1.19986		6	0.00186533	0.0929713
c12327_g1	1329	0	7	0.000756198	-0.653128		8	0.00109878	-0.309484
c12329_g1	598	0	1	0.000809149	1.44835		1	0.00074172	1.20043
c12333_g1	1556	0	21	0.00252484	-0.13875		22	0.00317311	0.382344
c12337_g1	1149	0	13	0.0043182	1.96639		12	0.00376647	1.58123
c12338_g1	1484	0	11	0.00231193	1.29355		11	0.00224966	1.1492
c12339_g1	793	0	6	0.00230345	1.01233		7	0.00269237	1.05972
c12340_g1	1383	0	12	0.00194924	0.263764		15	0.00216808	-0.107034
c12341_g1	2298	0	19	0.00140215	-0.3782		18	0.00125279	-0.517059
c12344_g1	2577	0	15	0.00128387	0.292802		15	0.00120922	0.0677703
c12346_g1	1660	0	9	0.00147644	0.989843		14	0.00197892	0.520498
c12352_g1	1722	0	4	0.000736789	0.804142		4	0.000839121	1.23696
c12353_g1	1824	0	19	0.00298907	1.11135		19	0.00288978	0.916953
c12355_g1	1063	0	7	0.00165314	0.656603		7	0.00172568	0.755341
c12355_g2	763	0	7	0.00361352	2.11813		7	0.0040292	2.45609
c12360_g1	1061	0	1	0.000448943	1.50182		1	0.000482649	1.66874
c12365_g1	1916	0	17	0.00176374	-0.0913132		19	0.00225966	0.348223
c12367_g1	1434	0	3	0.000316606	-0.606372		4	0.000958387	1.1794
c12369_g1	1323	0	5	0.00127647	1.14141		5	0.00145279	1.60068
c12371_g1	1229	0	5	0.00113748	0.91108		7	0.000798166	-0.684696
c12377_g1	928	0	4	0.000982502	0.319606		5	0.000848971	-0.48596
c12378_g1	1682	0	1	0.00030139	1.70718		1	0.000304815	1.65802
c12380_g1	1699	0	10	0.00133346	0.415344		14	0.00156084	-0.103211
c12382_g1	1169	0	7	0.00121073	0.0388187		9	0.00189819	0.604281
c12383_g1	2171	0	21	0.00154912	-0.531133		20	0.00181216	0.0119644
c12385_g1	880	0	3	0.000769469	-0.027601		3	0.000837215	0.097311
c12387_g1	2275	0	9	0.000613658	-0.515305		15	0.000973026	-0.695071
c12389_g1	903	0	5	0.00238925	2.51012		5	0.00155883	0.808418
c12391_g1	1519	0	3	0.00082385	1.79445		3	0.000905964	2.18055
c12395_g1	1171	0	4	0.0014717	2.02829		4	0.00144948	2.00011
c12399_g1	1848	0	21	0.00226079	-0.144618		23	0.00282833	0.188438
c12404_g1	1553	0	2	0.000452785	1.02554		2	0.000584093	1.69954
c12405_g1	947	0	3	0.000360376	-1.04296	*	6	0.00155319	0.173631
c12405_g2	1733	0	5	0.000642356	0.0347107		4	0.000600129	0.393739
c12407_g1	1610	0	13	0.00171567	-0.106203		13	0.00190902	0.163058
c12408_g1	852	0	5	0.00195225	1.50971		5	0.0022026	1.97925
c12411_g1	1486	0	3	0.000259366	-1.07926	*	3	0.000755634	1.26591
c12412_g1	1094	0	10	0.0018149	-0.235837		8	0.00254081	1.64729
c12414_g1	1674	0	19	0.00243556	0.129017		20	0.0025868	0.0625562
c12414_g2	713	0	7	0.00139574	-0.769446		8	0.00218214	-0.17699
c12421_g1	1955	0	25	0.00421584	2.04529		28	0.0043303	1.63905
c12423_g1	1854	0	12	0.00157497	0.193025		16	0.00208959	0.0562674
c12424_g1	1559	0	12	0.00279139	1.78339		12	0.00257015	1.35199
c12425_g1	1647	0	21	0.00226981	-0.262648		21	0.00324139	0.854392
c12426_g1	1858	0	4	0.000824269	1.47233		4	0.000694873	0.89029
c12428_g2	1955	0	28	0.00356039	0.734421		30	0.00363617	0.516517
c12430_g1	2837	0	3	0.000419427	1.58683		3	0.000433342	1.61979
c12431_g1	1779	0	15	0.000787244	-1.45794	*	16	0.00162713	-0.252727
c12433_g1	3364	0	15	0.00155124	2.07245		15	0.00154049	1.99335
c12434_g1	1707	0	2	0.000571157	2.09651		2	0.000601179	2.20222
c12435_g1	1285	0	11	0.0030863	2.11842		13	0.00255508	0.683128
c12436_g2	1052	0	7	0.001242	-0.097387		7	0.00197901	1.23425
c12438_g1	4398	0	22	0.00131981	0.833537		29	0.0013386	-0.161149
c12443_g1	1726	0	18	0.00228638	0.35522		17	0.00172704	-0.30531
c12445_g1	1397	0	6	0.0012182	0.991493		8	0.00129033	0.271459
c12447_g2	1760	0	6	0.000752846	0.212688		6	0.000993726	0.988039
c12448_g1	2801	0	9	0.000664562	0.0947067		8	0.000702285	0.519886
c12449_g1	830	0	1	4.63392e-05	-1.09252	*	2	0.000447044	-0.462145
c12450_g2	2258	0	14	0.00114604	-0.198356		16	0.00115922	-0.526945
c12454_g1	1339	0	1	0.000123805	-0.482675		1	0.000299529	0.958663
c12455_g1	1858	0	6	0.00115624	1.428		6	0.000971259	0.711733
c12457_g1	2988	0	23	0.00165053	0.268115		20	0.00153551	0.436744
c12461_g1	556	0	1	0.000912314	1.78754		1	0.000886615	1.70865
c12464_g1	954	0	12	0.00349918	1.08708		13	0.00357084	0.85897
c12466_g1	1292	0	9	0.00167639	0.230816		9	0.00215872	1.28404
c12469_g1	1496	0	16	0.0030868	0.906784		20	0.00367953	0.711087
c12470_g1	1484	0	16	0.0030658	1.1941		14	0.00275097	1.3141
c12475_g1	989	0	3	0.000656157	-0.00497581		5	0.00139425	0.535678
c12479_g1	1617	0	5	0.00139178	2.3861		5	0.00149175	2.73859	*
c12480_g1	1259	0	1	0.00040835	1.63429		1	0.000403355	1.64276
c12481_g1	1337	0	7	0.00128602	0.492954		7	0.00124022	0.387906
c12484_g1	1228	0	3	0.000866899	1.17972		3	0.000953459	1.48569
c12486_g1	1651	0	11	0.00173992	0.298152		10	0.001853	0.797065
c12487_g1	2462	0	25	0.00219413	0.316161		26	0.00224061	0.230518
c12489_g1	810	0	4	0.0019732	1.85013		4	0.00168678	1.08126
c12490_g1	1551	0	8	0.00127409	0.314845		14	0.00266916	0.888397
c12495_g1	2126	0	13	0.00188985	1.28352		13	0.00182393	1.07666
c12496_g1	2531	0	10	0.00110197	1.09452		11	0.00120114	1.05073
c12498_g1	2667	0	12	0.00166192	1.98017		12	0.00136651	1.03664
c12500_g1	2446	0	5	0.000652775	1.09584		5	0.000826766	1.87798
c12501_g1	1501	0	7	0.00228776	3.28005	*	8	0.00236737	2.67202
c12502_g1	1565	0	8	0.00117965	0.191151		10	0.00165203	0.465246
c12504_g1	1046	0	4	0.000676443	-0.207884		3	0.000740549	0.535946
c12510_g1	2412	0	21	0.00179902	0.161		20	0.00148947	-0.29368
c12511_g1	1680	0	5	0.000561557	-0.568157		6	0.000841275	-0.102186
c12512_g1	1775	0	13	0.00191007	0.639818		19	0.00229136	-0.051955
c12516_g1	743	0	1	0.000671748	1.55922		1	0.000683802	1.5971
c12519_g1	1171	0	9	0.00161816	0.188439		9	0.00167332	0.252467
c12521_g1	1239	0	17	0.00443006	1.58283		20	0.00505887	1.23762
c12523_g1	1136	0	2	0.000427102	0.350724		2	0.000538569	0.81512
c12523_g2	1174	0	4	0.00123547	1.72247		8	0.00131146	-0.0330126
c12524_g1	1524	0	7	0.000848971	-0.230621		10	0.00113231	-0.50429
c12526_g1	1200	0	14	0.00299372	0.622052		13	0.0029833	0.85952
c12527_g2	1243	0	4	0.000846134	0.382273		4	0.000882437	0.4505
c12528_g1	1290	0	10	0.00186317	0.549868		12	0.002181	0.463556
c12530_g1	1165	0	5	0.00166326	1.79543		5	0.0014965	1.46188
c12530_g2	622	0	4	0.00304703	2.42415		4	0.00289571	2.25075
c12531_g1	1020	0	10	0.00294891	1.0456		10	0.00284056	0.793781
c12533_g1	2878	0	15	0.00155185	1.15712		17	0.00161236	0.828332
c12537_g1	1094	0	10	0.00224769	0.629064		11	0.00222677	0.254172
c12542_g1	1527	0	10	0.00159661	0.63741		11	0.00169121	0.528806
c12543_g1	1849	0	16	0.00309881	1.81996		17	0.00252691	0.778612
c12544_g1	1060	0	6	0.00171274	1.10861		9	0.0020012	0.333165
c12545_g1	2353	0	1	0.000218176	1.64657		1	0.000218493	1.63429
c12546_g1	1131	0	10	0.00250626	1.06035		9	0.00254153	1.52465
c12553_g1	1350	0	1	0.000375962	1.66724		1	0.000379777	1.65802
c12556_g1	966	0	11	0.00273226	0.26833		11	0.00243439	-0.00870298
c12560_g1	1818	0	2	0.000527493	2.04024		2	0.000563077	2.25034
c12564_g1	1319	0	12	0.00228476	0.76235		13	0.00273988	1.13495
c12565_g1	868	0	7	0.00132776	-0.393426		6	0.000701823	-1.15951	*
c12571_g1	1620	0	3	0.000611822	0.829686		3	0.000698963	1.20396
c12574_g2	1087	0	6	0.00088692	-0.518945		5	0.00141991	1.09081
c12576_g1	1280	0	6	0.000908675	-0.123713		8	0.00160689	0.629383
c12577_g1	2049	0	3	0.000516522	1.17035		3	0.000561578	1.35049
c12579_g1	3727	0	16	0.0008103	-0.233103		16	0.000921708	0.0451669
c12581_g1	2241	0	19	0.00188145	0.170634		19	0.00165929	-0.237896
c12582_g1	1446	0	7	0.00110601	-0.002596		6	0.00136358	1.02801
c12585_g1	1374	0	12	0.00211606	0.641173		11	0.00162509	0.100881
c12589_g1	1348	0	1	0.00038034	1.65802		1	0.00038034	1.65802
c12592_g1	2499	0	14	0.0022527	2.30543		16	0.00243133	1.95744
c12593_g1	3316	0	3	0.000175277	-0.246385		3	0.000310695	1.00436
c12594_g1	1770	0	9	0.0023892	3.04494	*	10	0.00214628	2.00641
c12595_g1	675	0	5	0.00125584	-0.583432		5	0.00145153	-0.318629
c12596_g4	969	0	3	0.000384347	-0.711383		3	0.000374233	-0.755634
c12598_g1	1063	0	6	0.00103189	-0.232344		7	0.0020423	1.23723
c12599_g1	2372	0	14	0.00158242	0.609711		16	0.00176704	0.405852
c12602_g1	1711	0	6	0.000850095	0.442896		7	0.000808518	-0.0835482
c12603_g1	699	0	1	0.000724805	1.72394		1	0.000732605	1.66874
c12607_g1	1230	0	3	0.000575333	0.0977336		2	0.000700367	1.65905
c12613_g1	1460	0	17	0.00132619	-1.23845	*	13	0.00188914	0.111904
c12616_g1	3630	0	10	0.000645906	0.34199		10	0.000408535	-0.893336	*
c12617_g1	1825	0	8	0.000883474	-0.359774		8	0.000826315	-0.565784
c12620_g1	1465	0	10	0.00160977	0.276175		11	0.00169259	0.0782154
c12622_g1	2002	0	11	0.00114848	0.147051		12	0.00117968	-0.0232916
c12623_g2	1654	0	10	0.00183904	1.22977		9	0.00158404	0.989033
c12628_g1	1163	0	9	0.00103252	-0.794955		11	0.00141237	-0.616567
c12633_g1	2253	0	3	0.000460606	1.08602		3	0.000450286	0.886405
c12634_g1	1133	0	18	0.0028221	-0.274348		17	0.00356795	0.609906
c12637_g1	1361	0	10	0.00196859	0.857039		12	0.00213949	0.455893
c12638_g2	421	0	7	0.00589027	1.89908		8	0.00580717	1.3559
c12639_g1	1507	0	8	0.00147553	0.966686		10	0.00148832	0.234108
c12640_g1	1228	0	4	0.0013368	2.08943		4	0.00117607	1.55276
c12646_g1	1417	0	6	0.00127971	1.12586		6	0.00132951	1.23973
c12647_g1	1395	0	9	0.00185451	0.932705		9	0.00200897	1.14435
c12649_g1	1208	0	6	0.00128808	0.624403		6	0.0013095	0.590114
c12651_g1	2334	0	22	0.00244773	0.810486		24	0.00252543	0.538905
c12652_g1	1049	0	3	0.00108499	1.70713		7	0.001051	-0.479718
c12653_g1	3241	0	4	0.000568746	2.33338		5	0.000676292	2.09666
c12656_g1	561	0	3	0.00123511	0.0100109		3	0.001798	0.852032
c12657_g1	1188	0	6	0.00132598	0.66146		7	0.00119886	-0.041402
c12659_g1	1113	0	8	0.00231483	1.42619		7	0.00226326	1.73326
c12661_g1	937	0	5	0.00182798	1.48281		5	0.00121679	0.243924
c12665_g1	2792	0	21	0.00175658	0.436915		19	0.0017201	0.720472
c12669_g1	1563	0	11	0.0011824	-0.375444		11	0.00127808	-0.232834
c12671_g1	1821	0	6	0.000708882	0.02535		6	0.000833439	0.37223
c12676_g1	959	0	6	0.00145277	0.435779		6	0.00144736	0.416122
c12678_g1	1695	0	10	0.00183608	0.965772		10	0.0015804	0.33788
c12681_g1	2462	0	13	0.00102747	-0.122339		15	0.00151018	0.617824
c12684_g1	1085	0	1	5.12033e-05	-1.13321	*	1	0.000208117	-0.138355
c12685_g1	1941	0	7	0.00127966	1.85486		9	0.00143636	1.40154
c12691_g1	2028	0	24	0.00216208	-0.201811		28	0.00274805	0.0219702
c12696_g1	2305	0	14	0.00176596	0.747117		14	0.00192227	1.02854
c12700_g1	1064	0	12	0.003615	1.71341		11	0.00355656	1.97951
c12703_g1	2588	0	16	0.00130497	0.218779		16	0.00110719	-0.285393
c12705_g1	1242	0	12	0.00254426	0.923321		13	0.00268095	0.80495
c12709_g1	1184	0	5	0.00154346	1.55604		6	0.00123021	0.146546
c12712_g1	1904	0	23	0.00325	1.0506		28	0.00325786	0.309863
c12713_g1	2596	0	6	0.00101354	2.23818		7	0.00100115	1.5489
c12714_g1	1651	0	1	0.000241244	0.975896		1	0.0001905	0.407075
c12720_g1	1342	0	10	0.00269401	2.04858		10	0.0029266	2.46444
c12721_g1	1015	0	5	0.00130866	0.265354		3	0.00140109	2.19144
c12724_g1	1687	0	20	0.00367312	1.13248		21	0.00391374	1.18416
c12727_g2	1841	0	7	0.00121853	1.22261		7	0.00103328	0.536372
c12733_g1	2745	0	2	0.000337367	1.84996		2	0.000332351	1.76522
c12736_g1	1626	0	1	0.000218669	0.698535		1	0.000317423	1.64669
c12740_g1	2654	0	10	0.00134345	1.90974		11	0.000849072	-0.0607574
c12741_g1	1449	0	9	0.00111737	-0.24485		10	0.00183699	0.862629
c12742_g1	1577	0	21	0.00266533	0.0175894		23	0.00240989	-0.536825
c12745_g1	1183	0	7	0.00273136	2.85108	*	9	0.00257305	1.39836
c12746_g1	2083	0	22	0.00283463	1.08059		23	0.00279937	0.831755
c12747_g1	1736	0	13	0.00232819	1.3087		13	0.0026956	1.96188
c12749_g1	1148	0	1	0.000431753	1.61847		1	0.000436657	1.61654
c12749_g2	1156	0	2	0.000754431	1.83783		2	0.00061703	1.2231
c12750_g1	1306	0	5	0.00126229	1.31298		5	0.00131767	1.39463
c12751_g1	1452	0	10	0.00129237	-0.199938		12	0.00168533	-0.0243641
c12752_g1	2186	0	7	0.000996852	1.06806		6	0.000860323	0.950704
c12757_g1	1891	0	14	0.00169661	0.202178		15	0.00242336	1.15961
c12759_g1	2980	0	18	0.00158678	0.841627		20	0.00141972	0.067649
c12760_g1	1254	0	4	0.00113042	1.31173		5	0.00176257	2.20995
c12761_g1	2351	0	18	0.0034653	3.46799	*	20	0.00368786	3.19825	*
c12762_g1	1523	0	6	0.000699056	-0.346231		5	0.000669994	-0.0886111
c12763_g1	2180	0	20	0.00268918	1.41228		22	0.00224739	0.356354
c12764_g1	1466	0	3	0.000991966	2.31695		3	0.00096659	2.24576
c12766_g1	1447	0	5	0.00137684	2.1286		5	0.00133959	1.97569
c12768_g1	1872	0	14	0.00219337	1.17893		15	0.00261617	1.58078
c12773_g1	1791	0	2	0.000333214	0.732923		2	0.000486392	1.82479
c12774_g2	1181	0	7	0.00244329	2.63024		7	0.0024484	2.64069
c12775_g1	1862	0	5	0.000604697	-0.0254377		5	0.000395376	-0.8708	*
c12777_g1	3200	0	10	0.000536551	-0.314038		11	0.000641664	-0.118906
c12781_g1	2476	0	20	0.00167378	0.100828		25	0.00262384	0.862241
c12782_g1	1305	0	13	0.00309212	1.32471		13	0.00378195	2.05122
c12783_g1	1447	0	11	0.00122378	-0.527384		11	0.00189619	0.604786
c12785_g1	1658	0	14	0.00109354	-1.1136	*	13	0.00140428	-0.459975
c12789_g1	1865	0	1	2.97885e-05	-1.13321	*	1	0.000110526	-0.143647
c12791_g1	2029	0	4	0.000540875	0.46415		5	0.000781487	0.839884
c12792_g1	1059	0	6	0.00214625	1.78697		8	0.00197868	0.308114
c12794_g1	2093	0	8	0.000959354	0.695174		10	0.00103438	0.242405
c12798_g1	1460	0	6	0.00107255	0.663652		9	0.00120308	-0.15726
c12799_g1	685	0	3	0.0009645	0.169855		3	0.00105463	0.313833
c12801_g1	1248	0	6	0.00206735	2.3328		8	0.00210199	1.27976
c12802_g1	1354	0	1	0.000368859	1.70564		1	0.000374289	1.71578
c12803_g3	508	0	2	0.00178854	1.72873		2	0.00165769	1.47235
c12803_g4	528	0	1	0.000945282	1.55922		1	0.000961787	1.64276
c12804_g1	1056	0	9	0.00235261	0.887903		9	0.00262531	1.16092
c12808_g1	1584	0	9	0.00169357	1.25136		12	0.00158428	0.0765374
c12810_g1	945	0	12	0.0035279	0.890204		11	0.00351007	1.18916
c12813_g1	1043	0	6	0.00260932	2.67495		6	0.00273006	2.73604	*
c12815_g1	1389	0	10	0.00165397	0.404118		13	0.00150803	-0.562114
c12817_g1	2043	0	8	0.000725586	-0.200371		10	0.00118929	0.485495
c12818_g1	1464	0	5	0.00120202	1.27999		6	0.00151367	1.58576
c12819_g1	1235	0	5	0.000836934	-0.110208		6	0.000742163	-0.804234
c12820_g1	1518	0	11	0.00177999	0.598273		12	0.00216406	0.998379
c12822_g1	1083	0	7	0.00273238	2.65833		7	0.0025285	2.20049
c12825_g1	927	0	6	0.00146169	0.316349		6	0.00143257	0.285131
c12827_g1	1670	0	8	0.00118301	0.314077		9	0.00184952	1.37991
c12828_g1	1641	0	18	0.00247416	0.388506		20	0.00275146	0.352164
c12830_g1	1716	0	6	0.00078929	-0.106358		7	0.00107826	0.272382
c12833_g1	2084	0	10	0.00100278	-0.0607561		12	0.00137504	0.356684
c12837_g1	1466	0	10	0.00258938	2.14499		11	0.00287979	2.04671
c12839_g1	3240	0	20	0.00121675	-0.296352		19	0.00145372	0.432013
c12840_g1	2267	0	11	0.00126494	0.415429		12	0.00158178	0.872283
c12841_g1	1858	0	2	0.000253138	-0.0228478		2	0.000178149	-0.653866
c12842_g1	912	0	6	0.00207748	1.22209		7	0.00218736	0.911961
c12842_g2	408	0	4	0.00211557	0.0713073		4	0.00249482	0.459058
c12842_g4	456	0	4	0.00105618	-0.914538		4	0.00122978	-0.699472
c12846_g1	1874	0	11	0.00159136	0.999561		13	0.00151741	0.273644
c12847_g1	1254	0	8	0.000935631	-0.681419		8	0.000917181	-0.75486
c12852_g1	2421	0	15	0.00149477	0.524665		16	0.00155709	0.397718
c12853_g1	1481	0	9	0.0022759	2.06531		11	0.00206806	0.796718
c12854_g1	2015	0	3	0.000341986	0.0093605		6	0.000527592	-0.673519
c12855_g1	1373	0	10	0.00185525	0.677163		10	0.00205523	1.00472
c12857_g1	1736	0	6	0.000977936	0.860299		10	0.00146734	0.569616
c12858_g1	1435	0	2	0.00058617	1.58425		2	0.000515411	1.10216
c12863_g1	2523	0	6	0.000982217	1.94977		7	0.00117239	2.13125
c12865_g1	1379	0	3	0.000913155	1.81964		3	0.000836755	1.36042
c12866_g1	1311	0	12	0.00192695	0.170056		10	0.0018929	0.633119
c12867_g1	751	0	3	0.000517463	-0.965992		5	0.00166863	0.237817
c12868_g1	2677	0	3	0.00037888	1.04379		5	0.000498202	0.42518
c12870_g1	228	0	4	0.00707783	1.83191		4	0.00852765	2.5193
c12870_g3	371	0	2	0.0019439	1.15275		2	0.0019253	1.01025
c12872_g1	1350	0	1	0.000375852	1.6782		1	0.000380824	1.63429
c12873_g1	1542	0	3	0.000898811	2.12753		3	0.000870141	1.98016
c12876_g1	1372	0	17	0.00288883	0.535772		18	0.00282078	0.254649
c12877_g1	1608	0	3	0.000737489	1.57335		3	0.000770132	1.77302
c12878_g1	1825	0	12	0.00135085	0.141938		14	0.00194174	0.793551
c12879_g1	674	0	4	0.00105199	-0.231839		5	0.00119756	-0.449127
c12887_g1	1103	0	3	0.000992198	1.36921		3	0.00099176	1.17624
c12891_g2	2598	0	13	0.00112277	0.358348		25	0.0016281	-0.489107
c12892_g1	1723	0	11	0.00179645	0.578704		13	0.00201802	0.534054
c12893_g1	1165	0	3	0.000869908	1.1822		4	0.00106617	0.953316
c12895_g1	1528	0	10	0.00208221	1.18686		11	0.00241718	1.35566
c12896_g1	2396	0	21	0.00252717	1.37309		24	0.0024411	0.679224
c12897_g1	2120	0	12	0.00214057	2.48157		16	0.00193447	0.815559
c12901_g1	1591	0	5	0.00110196	1.16696		5	0.00103919	1.24765
c12901_g3	1321	0	10	0.00145889	-0.0313104		9	0.00167796	0.64315
c12905_g1	700	0	5	0.00202973	0.907501		5	0.00211259	1.04619
c12906_g1	1834	0	2	0.000332944	0.58482		2	0.000286408	0.131257
c12907_g1	2460	0	1	0.000207942	1.67883		1	0.000208414	1.65802
c12908_g1	813	0	9	0.00375651	1.25816		9	0.00501013	2.76202	*
c12909_g1	2535	0	18	0.00159893	0.289849		21	0.00180714	0.127604
c12910_g2	2433	0	7	0.00106548	1.70336		8	0.00108497	1.24861
c12916_g1	755	0	2	0.00126814	1.93621		2	0.00129754	2.01478
c12917_g1	2177	0	16	0.00168916	0.463201		15	0.00163601	0.552987
c12918_g1	2596	0	10	0.000923288	0.409918		11	0.00124611	1.13868
c12919_g1	1205	0	14	0.00325904	0.833638		18	0.00373892	0.437079
c12920_g1	1945	0	15	0.00217081	1.03694		16	0.0024295	1.34305
c12924_g1	1093	0	9	0.00190297	0.220283		8	0.00105213	-0.723762
c12927_g1	1170	0	6	0.00159812	1.30432		6	0.00146524	0.986822
c12928_g1	2077	0	19	0.00145233	-0.544285		20	0.00161327	-0.453551
c12929_g1	1589	0	17	0.00272166	0.858234		20	0.00282416	0.424642
c12930_g1	1126	0	7	0.00227195	1.64511		8	0.00225769	1.00371
c12931_g1	1733	0	14	0.00177701	0.307772		14	0.001675	0.110742
c12932_g1	2684	0	20	0.00196745	0.85505		18	0.00210946	1.53209
c12934_g1	820	0	2	0.00042113	-0.551836		2	0.000746233	0.495602
c12935_g1	1164	0	3	0.000521205	0.0662634		3	0.000569474	0.228609
c12938_g1	1787	0	1	0.000221785	1.10448		1	0.000244269	1.19282
c12940_g1	742	0	4	0.00165631	0.883711		3	0.00192091	2.21284
c12941_g1	2868	0	7	0.00101638	2.61768		9	0.000825187	0.766975
c12943_g1	1167	0	8	0.00249133	2.05258		11	0.00257871	1.0066
c12944_g1	2029	0	21	0.0031596	1.41709		23	0.00303953	0.88127
c12945_g1	1753	0	13	0.00206012	0.586037		13	0.00248948	1.31502
c12947_g1	1357	0	8	0.00104208	-0.436934		12	0.00154018	-0.569458
c12949_g1	1244	0	6	0.00126603	0.68085		6	0.000739538	-0.623691
c12953_g2	1015	0	7	0.00136144	-0.0795056		6	0.00170203	1.01226
c12954_g1	919	0	7	0.00243879	1.18529		7	0.00327412	2.50037
c12955_g1	1914	0	21	0.00325515	1.52773		26	0.0037355	1.22685
c12959_g1	1501	0	13	0.00215794	0.680884		13	0.00244016	1.10869
c12962_g1	2512	0	7	0.00094465	1.58343		8	0.00114319	1.74522
c12964_g1	1145	0	9	0.00162741	-0.256163		11	0.00265807	0.573057
c12967_g1	1799	0	1	0.000206771	0.823643		2	0.000263962	-0.0724419
c12968_g1	1557	0	18	0.00319379	0.881881		18	0.00369496	1.40466
c12971_g1	2314	0	2	0.000425481	2.12709		2	0.000443925	2.19542
c12973_g1	2989	0	2	0.000339407	2.23884		2	0.000338735	2.11262
c12975_g1	1696	0	11	0.00329988	3.59735	*	11	0.00327155	3.52115	*
c12977_g1	1629	0	4	0.00123941	2.72388	*	4	0.00112689	2.18002
c12979_g1	917	0	8	0.00258062	0.947498		7	0.0032892	2.56973
c12980_g1	3327	0	6	0.000538469	0.858996		6	0.000590063	1.10651
c12981_g1	1609	0	15	0.00173398	-0.416263		19	0.00277661	0.223864
c12982_g1	1432	0	1	0.000360425	1.64669		1	0.000360425	1.64669
c12984_g1	5866	0	5	0.000394561	2.52578		5	0.00040079	2.5135
c12987_g1	1468	0	5	0.00128602	1.85054		5	0.00118304	1.53503
c12988_g1	1160	0	10	0.00224161	0.484332		11	0.00334198	1.57183
c12989_g1	1193	0	7	0.00117581	0.0170963		8	0.00179964	0.890234
c12991_g1	1702	0	3	0.000853141	2.36543		3	0.000872999	2.42555
c12992_g1	1327	0	12	0.00296174	1.66396		14	0.00401159	2.39377
c12993_g1	1250	0	8	0.00115934	-0.216896		8	0.00116703	-0.23098
c12994_g3	554	0	3	0.000729898	-0.90454		3	0.000753206	-0.735468
c12998_g1	1606	0	12	0.0028721	2.28533		15	0.00319945	1.72717
c13000_g1	1951	0	11	0.00170348	1.09526		12	0.00218966	1.66091
c13001_g1	1743	0	9	0.00159255	1.22785		11	0.00211116	1.61394
c13002_g1	1605	0	21	0.00415389	1.76117		22	0.00397273	1.29625
c13003_g1	1289	0	9	0.00150587	0.214287		11	0.00212443	0.605916
c13010_g1	1982	0	10	0.00159561	1.17699		11	0.00168602	0.941247
c13014_g1	712	0	14	0.00431136	0.316949		15	0.00378327	-0.281826
c13015_g1	1751	0	15	0.00220668	0.587858		16	0.00212983	0.177145
c13019_g1	1369	0	10	0.00315653	2.84677	*	11	0.00311715	2.23359
c13020_g1	1610	0	11	0.0013768	0.0697611		11	0.00148735	0.250885
c13024_g1	1403	0	17	0.00296502	0.71051		17	0.00338254	1.21227
c13025_g1	1568	0	1	0.000323993	1.61382		1	0.000328541	1.65749
c13030_g1	1693	0	16	0.0029674	1.70273		16	0.0023589	0.774298
c13034_g1	1946	0	5	0.00124171	2.74661	*	5	0.00125598	2.76377	*
c13035_g1	2231	0	12	0.00127831	0.447764		13	0.00130589	0.190877
c13037_g1	1265	0	8	0.00190399	0.866251		7	0.00210086	1.70392
c13039_g1	1124	0	10	0.00201262	0.410939		10	0.00220642	0.687031
c13040_g1	1213	0	15	0.00325597	0.867889		14	0.00281067	0.62506
c13043_g1	1660	0	1	0.000295635	1.53884		1	0.000283487	1.38451
c13045_g1	1194	0	1	0.000423854	1.75301		1	0.000429396	1.65802
c13047_g1	1047	0	7	0.00149589	0.256619		7	0.00221611	1.55966
c13049_g1	2035	0	16	0.00164149	0.0982448		14	0.00164853	0.470997
c13050_g1	1336	0	9	0.00240869	1.84009		9	0.00156933	0.192336
c13052_g1	1292	0	4	0.00120152	1.64325		3	0.00117472	2.52472
c13053_g1	1602	0	1	0.000308145	1.66302		1	0.000316912	1.65547
c13054_g1	1262	0	4	0.000523406	-0.414414		5	0.000853637	0.0432324
c13056_g1	1481	0	17	0.00326106	0.973717		17	0.00362523	1.35474
c13057_g1	2017	0	3	0.000282527	-0.348232		2	0.000305149	0.537319
c13058_g1	1885	0	8	0.000986198	0.440051		10	0.00114331	0.23546
c13060_g1	3492	0	14	0.000929663	0.182128		12	0.00118493	1.5302
c13062_g1	1295	0	13	0.00309083	1.13711		14	0.00398871	2.08336
c13066_g1	473	0	1	0.00108692	1.63429		1	0.00102882	1.48279
c13066_g2	1382	0	2	0.000118314	-0.936431		1	0.000122629	-0.183938
c13069_g1	1455	0	1	0.000340654	1.61847		1	0.000354056	1.65749
c13073_g2	1427	0	4	0.000706073	0.125484		3	0.000602763	0.357931
c13074_g1	945	0	1	0.00049757	1.48611		1	0.000302343	0.272096
c13075_g1	2146	0	16	0.00217069	1.06385		19	0.00210749	0.339007
c13076_g1	1190	0	8	0.00209797	1.43062		8	0.00203015	1.28569
c13077_g1	1436	0	4	0.00123522	2.13027		5	0.00110525	0.859708
c13078_g1	3121	0	4	0.000580347	2.37392		4	0.000481756	1.4003
c13080_g1	1199	0	8	0.000927124	-0.749209		8	0.000915059	-0.799874
c13082_g1	1716	0	15	0.00153412	-0.346118		17	0.00217084	0.248407
c13083_g1	2567	0	10	0.00137877	1.87575		13	0.00146779	1.04526
c13084_g1	1116	0	7	0.00236803	2.14177		7	0.00251753	2.40089
c13085_g1	2943	0	6	0.000734016	1.59501		6	0.000778719	1.72988
c13086_g1	1710	0	11	0.00204571	1.64329		12	0.00178418	0.792767
c13088_g1	2392	0	13	0.00151771	0.819678		16	0.00199202	1.09206
c13090_g1	2913	0	3	0.000353165	1.08927		3	0.000461809	2.02416
c13091_g1	1244	0	15	0.00401583	1.76984		16	0.00387333	1.24016
c13092_g1	1398	0	3	0.000999596	2.13915		3	0.00102348	2.13165
c13094_g1	943	0	8	0.00264013	1.43791		8	0.00219759	0.761824
c13095_g1	1820	0	12	0.00109726	-0.61415		11	0.00167284	0.798334
c13098_g1	1264	0	8	0.00270528	2.56274		8	0.00250897	1.95809
c13100_g1	1312	0	9	0.00212902	1.26226		13	0.00291985	1.14328
c13104_g1	1846	0	5	0.000279384	-1.21203	*	6	0.000562318	-0.551192
c13106_g1	957	0	3	0.00116911	1.48068		3	0.00144233	2.21903
c13108_g1	2157	0	2	0.000417841	1.73114		2	0.00046548	2.09048
c13113_g1	1631	0	4	0.00113575	2.44794		4	0.0012262	2.77919	*
c13114_g1	1526	0	2	0.000665781	2.35108		2	0.000629975	1.92993
c13115_g1	1066	0	1	0.000444252	1.47364		1	0.000467152	1.53512
c13118_g1	2226	0	16	0.00130265	-0.205864		17	0.0017857	0.558462
c13119_g1	1087	0	5	0.00178005	1.90573		5	0.00179949	1.82314
c13120_g1	1273	0	1	0.000291647	0.811345		1	0.000365849	1.33679
c13120_g2	1902	0	4	0.000834689	1.67151		4	0.000923061	2.08506
c13121_g1	5340	0	21	0.000811499	-0.152263		24	0.00126081	0.768125
c13124_g1	2889	0	7	0.000733479	0.72356		7	0.000722262	0.606828
c13126_g1	2305	0	12	0.00102686	-0.029985		12	0.00120402	0.353387
c13128_g1	2074	0	3	0.000310211	-0.166423		4	0.000569475	0.550475
c13132_g1	2700	0	9	0.000661228	-0.378806		9	0.000816718	0.0478839
c13134_g1	1580	0	15	0.00199201	0.173657		13	0.0028433	1.99772
c13135_g1	2062	0	20	0.00291498	1.56779		22	0.00344845	1.93114
c13136_g1	1653	0	17	0.00234381	0.0358933		19	0.00240397	-0.229114
c13140_g1	2092	0	9	0.0014563	1.47223		9	0.00171816	2.14839
c13141_g1	1900	0	2	0.000470227	1.79306		2	0.000431427	1.40357
c13145_g1	1629	0	11	0.00146899	-0.0877231		13	0.0020329	0.524228
c13148_g1	2031	0	5	0.000584534	0.00989277		8	0.000961034	0.0724204
c13150_g1	2074	0	13	0.00116738	-0.353204		16	0.00171704	0.145839
c13151_g1	2021	0	6	0.000626752	0.140516		7	0.000616406	-0.253605
c13153_g1	1485	0	8	0.00167829	1.38506		8	0.00223711	2.6317
c13156_g1	1787	0	17	0.00270854	1.3068		17	0.0021479	0.447531
c13157_g1	2727	0	4	0.000682683	2.40574		4	0.000479569	0.888373
c13159_g1	1695	0	15	0.00265751	1.0879		16	0.00297317	1.22383
c13162_g2	1471	0	12	0.00285492	1.73655		14	0.0034041	1.72527
c13168_g1	858	0	9	0.0030502	1.22793		11	0.00305221	0.579064
c13168_g2	578	0	9	0.0042928	1.03907		9	0.00525698	1.83119
c13170_g1	1365	0	8	0.00185468	1.27569		7	0.00179404	1.54947
c13171_g1	1366	0	12	0.00261838	0.843951		12	0.00309689	1.64943
c13172_g1	735	0	5	0.00169608	0.542152		4	0.0016938	1.11769
c13175_g1	953	0	4	0.000953228	0.241389		5	0.00155283	1.00671
c13178_g1	1123	0	7	0.00163449	0.569524		7	0.00187224	0.983352
c13180_g1	1444	0	1	0.000351279	1.68845		1	0.000353014	1.71412
c13184_g2	729	0	8	0.00170505	-0.492969		7	0.00234038	0.594292
c13185_g1	1402	0	1	5.37909e-05	-0.876742		1	0.000220169	0.430278
c13192_g1	2293	0	18	0.00199923	0.759482		19	0.00206199	0.628078
c13194_g1	2864	0	4	0.000499556	1.36616		4	0.000307351	-0.197871
c13197_g1	1781	0	17	0.00238834	0.803785		18	0.00258634	0.894591
c13200_g1	1350	0	1	0.000378543	1.68836		1	0.000380824	1.63429
c13204_g1	1151	0	16	0.00308679	0.240301		16	0.00310965	0.237921
c13206_g1	2924	0	1	0.000173757	1.5971		1	0.000175571	1.64657
c13207_g1	1838	0	13	0.0017765	0.59721		14	0.00174498	0.341152
c13208_g2	2025	0	10	0.00113392	0.45585		14	0.00138541	0.0631661
c13209_g1	1080	0	2	0.000883049	1.93155		2	0.000917978	2.06217
c13210_g1	1400	0	5	0.000900032	0.417668		6	0.00124065	0.743622
c13213_g1	1884	0	23	0.00392309	1.35407		24	0.00404884	1.18733
c13223_g1	2544	0	15	0.00215916	2.33126		18	0.00210133	1.32866
c13224_g1	1770	0	16	0.00236246	0.634426		17	0.00227597	0.295692
c13228_g1	883	0	1	0.000544497	1.59405		1	0.000575501	1.75
c13229_g1	1994	0	12	0.00190652	1.61397		12	0.00198538	1.73868
c13239_g1	1407	0	13	0.00219314	0.544818		13	0.0026994	1.27529
c13240_g1	1885	0	8	0.00123264	0.76717		9	0.00169393	1.55811
c13241_g1	2760	0	5	0.00046632	0.558644		5	0.000592031	1.20607
c13242_g1	2582	0	16	0.000917804	-0.892646		5	0.00055257	0.772462
c13243_g1	969	0	3	0.00104436	1.08235		4	0.000954374	0.0485916
c13244_g1	2649	0	17	0.00288209	3.08308	*	19	0.00270511	1.94033
c13245_g1	1140	0	6	0.00216026	2.27466		6	0.0020319	1.81848
c13246_g1	1460	0	13	0.00254744	1.2203		14	0.00270018	1.14439
c13247_g1	2844	0	21	0.00212714	0.882248		27	0.00243076	0.400424
c13248_g1	1741	0	10	0.0014592	0.531792		10	0.0017794	1.06507
c13249_g1	1930	0	19	0.00260974	0.855285		20	0.00287689	1.10904
c13250_g1	2170	0	13	0.00202077	1.39588		14	0.00220239	1.4057
c13252_g1	2202	0	5	0.000955975	1.96279		8	0.000882671	0.0599563
c13257_g1	1472	0	2	0.000689749	2.17917		2	0.000689419	2.13397
c13259_g1	2440	0	17	0.00184217	0.645188		20	0.00259487	1.39527
c13263_g1	2213	0	11	0.000933982	-0.102281		11	0.00111461	0.375393
c13264_g1	3962	0	21	0.00129457	0.595336		25	0.00131608	-0.00336058
c13265_g1	1442	0	14	0.00271661	1.19565		15	0.00265452	0.858519
c13268_g1	1755	0	9	0.00157611	1.37711		16	0.00184875	-0.0417795
c13269_g1	2043	0	3	0.000486189	0.9266		3	0.000553311	1.23103
c13272_g1	1245	0	18	0.00238401	-0.524388		19	0.00341416	0.31194
c13276_g1	1537	0	6	0.00101016	0.449337		6	0.00135455	1.44605
c13280_g1	1422	0	9	0.000756844	-1.00834		10	0.00111518	-0.519306
c13281_g1	2105	0	9	0.00122431	1.17646		12	0.0012366	0.269816
c13284_g1	3237	0	1	0.00015684	1.65547		1	0.000158639	1.67741
c13285_g1	1263	0	7	0.00152389	0.612775		7	0.00167404	0.805751
c13287_g1	4570	0	27	0.00193887	1.7805		29	0.00167807	0.847311
c13288_g1	3375	0	8	0.000885437	1.77978		9	0.00115348	2.43477
c13290_g1	2762	0	24	0.00179746	0.112498		24	0.00161707	-0.25398
c13291_g1	1419	0	12	0.00219494	0.812218		14	0.00227446	0.407435
c13295_g1	1355	0	2	0.000448509	0.610965		2	0.000609319	1.4169
c13298_g1	2756	0	1	3.66664e-05	-0.61324		1	6.92588e-05	-0.0783012
c13299_g1	1080	0	4	0.00121713	1.36948		4	0.00112419	1.11212
c13300_g1	1901	0	14	0.00187274	0.312396		17	0.00265594	0.832997
c13303_g1	1993	0	18	0.00175451	-0.0427746		25	0.00257548	0.103867
c13304_g1	1209	0	7	0.0019601	1.71472		7	0.00196406	1.66672
c13307_g1	1625	0	5	0.000612888	-0.250644		5	0.00083292	0.442408
c13307_g2	2641	0	3	0.000476081	1.79381		3	0.000442164	1.39041
c13308_g1	3199	0	2	0.000305159	2.08563		2	0.000299328	1.9668
c13309_g1	900	0	8	0.00100341	-1.03025		7	0.00208425	0.861382
c13310_g1	512	0	1	0.000962612	1.64994		1	0.00100018	1.66874
c13310_g2	892	0	5	0.000533485	-1.19738	*	6	0.00113515	-0.475128
c13312_g1	2241	0	15	0.00152102	0.350605		15	0.00185917	1.00329
c13318_g1	1655	0	6	0.00096214	0.310782		6	0.000981935	0.336649
c13321_g1	1212	0	8	0.00183331	1.03602		10	0.00210595	0.79971
c13322_g1	1525	0	8	0.00160986	1.36562		8	0.00184152	1.90455
c13324_g1	1867	0	1	0.00010209	-0.20928		1	0.000183641	0.750509
c13327_g1	2127	0	11	0.00114844	0.303038		12	0.00125968	0.268374
c13332_g1	2594	0	1	0.000195709	1.76249		1	0.000198593	1.65749
c13335_g1	1378	0	19	0.00402843	1.40329		21	0.00480775	1.71405
c13336_g1	1835	0	17	0.00238683	0.686872		22	0.00323244	0.854771
c13336_g2	1922	0	5	0.000663165	0.271265		6	0.000729771	-0.0837092
c13337_g1	1502	0	7	0.00170667	1.62484		6	0.00155796	1.79061
c13338_g1	2905	0	27	0.00226626	0.624732		29	0.00236336	0.55405
c13343_g1	2485	0	24	0.00319482	1.39515		28	0.00319102	0.678367
c13347_g1	1680	0	13	0.00195594	0.716294		13	0.00214317	1.00273
c13348_g1	1639	0	3	0.000640909	1.11463		4	0.000826207	1.03671
c13349_g1	569	0	4	0.00125258	-0.169366		5	0.00161167	-0.133059
c13350_g1	1955	0	12	0.00178555	0.881896		13	0.00207409	1.14494
c13352_g1	2221	0	10	0.00139255	0.959814		12	0.00163925	0.894767
c13353_g2	1732	0	8	0.000886509	-0.0822619		10	0.000958128	-0.433922
c13353_g4	1300	0	9	0.00220075	1.5055		10	0.00172271	0.267542
c13354_g1	1894	0	5	0.00104944	1.90337		4	0.0010478	2.77321	*
c13355_g1	883	0	6	0.00195581	1.07714		10	0.00301107	0.910685
c13356_g1	1918	0	4	0.00074663	1.2756		3	0.000776831	2.36071
c13357_g1	1762	0	1	0.000284172	1.59946		1	0.000279403	1.56204
c13360_g1	1241	0	3	0.0011899	2.54848		3	0.00114999	2.29962
c13361_g1	1901	0	1	0.000241791	1.54452		2	0.000234545	0.112576
c13364_g1	2201	0	1	0.000222533	1.60401		1	0.00023271	1.69539
c13365_g1	2387	0	4	0.000431755	0.317475		4	0.000504366	0.757524
c13367_g1	1249	0	10	0.00242158	1.16812		12	0.00343427	1.87577
c13368_g1	1746	0	3	0.000569505	0.952025		3	0.000725746	1.63828
c13370_g1	1498	0	1	0.000117092	-0.448258		1	0.000326361	1.51265
c13371_g1	1628	0	1	0.000313618	1.69738		1	0.000315794	1.63429
c13372_g1	2262	0	4	0.000872816	2.61266		5	0.000967698	2.06965
c13375_g1	4244	0	3	0.000228662	0.856024		3	0.000232016	0.887991
c13379_g1	2576	0	10	0.000660704	-0.704925		9	0.000885459	0.337983
c13380_g1	1599	0	14	0.0026676	1.23958		14	0.00259363	0.977146
c13382_g1	1259	0	2	0.000644035	1.35747		2	0.000443158	0.329487
c13383_g1	1507	0	7	0.000931962	0.0200617		6	0.000682691	-0.369352
c13386_g1	2835	0	2	0.000361802	2.2308		2	0.000362148	2.20415
c13388_g1	1360	0	13	0.00241243	0.78527		13	0.00278607	1.30882
c13392_g2	1282	0	2	0.000636933	1.55715		3	0.000675111	0.725696
c13393_g1	1367	0	6	0.000853668	-0.109921		8	0.00138028	0.388165
c13394_g1	1033	0	4	0.00074802	-0.398328		6	0.00213082	1.51289
c13394_g2	3111	0	16	0.00186227	1.9094		18	0.00153146	0.450004
c13395_g1	874	0	8	0.00338165	2.17923		8	0.00341301	2.20967
c13399_g1	2986	0	1	0.000161639	1.52257		2	0.000189197	0.41165
c13400_g1	1507	0	4	0.00087805	1.32322		4	0.000664137	0.447961
c13401_g1	1156	0	8	0.00200302	1.15366		9	0.00153843	0.0271352
c13403_g1	1368	0	16	0.00358231	1.30039		17	0.00322237	0.586429
c13404_g1	1898	0	2	0.000248955	0.0309709		3	0.000418152	0.201863
c13407_g1	2050	0	15	0.00130775	-0.233787		15	0.00123245	-0.397619
c13409_g1	1111	0	1	0.00038845	1.36099		1	0.000297332	0.758364
c13410_g1	1046	0	13	0.00317505	0.822034		13	0.00337028	1.04678
c13413_g1	3407	0	6	0.000597346	1.16482		6	0.000615692	1.28353
c13415_g1	3360	0	9	0.000739278	0.77753		11	0.000773548	0.276887
c13416_g1	1832	0	6	0.00138634	2.24262		6	0.00135333	2.08607
c13420_g1	1409	0	2	0.000683239	2.00588		2	0.000698865	1.98799
c13421_g1	1924	0	7	0.00092626	0.62116		8	0.00129295	1.29672
c13423_g1	2091	0	5	0.000923684	1.66646		6	0.001112	1.66014
c13426_g1	1984	0	22	0.00320053	1.28741		21	0.00308111	1.31626
c13427_g1	913	0	3	0.00127852	1.60201		3	0.00125009	1.47353
c13431_g1	1258	0	10	0.00135926	-0.318124		10	0.00119996	-0.592841
c13432_g2	859	0	5	0.00181515	0.888337		6	0.0016076	-0.0255119
c13433_g1	3387	0	16	0.00106148	0.382764		18	0.00112311	0.15939
c13434_g1	2202	0	7	0.0010398	1.11756		7	0.0011716	1.65339
c13436_g1	1246	0	15	0.00382689	1.62212		15	0.00416408	1.97987
c13437_g1	973	0	1	0.000516975	1.69311		1	0.000522119	1.61382
[truncated: 3,107 more rows]
